# Supplementary material for: The Taste of Emotion: Metaphoric Association Between Taste Words and Emotion/Emotion-Laden Words
Source: Front Psychol. 2020 Jun 5;11:986. doi: 10.3389/fpsyg.2020.00986 (PMC7290244; doi:10.3389/fpsyg.2020.00986)
Supplement: Supplementary file 1 [file Data_Sheet_1.xlsx]

## Sheet: Appendix1
Appendix 1. Valence and arousal ratings for emotion and emotion-laden words
Word Type			Word (English)	Word (Chinese)	Valence	Arousal
Negative Emotion Words
			afraid	害怕	2	6.67
			agony	痛苦	2.43	6.06
			alone	單獨	2.41	4.83
			anger	氣憤	2.34	7.63
			angry	憤怒	2.85	7.17
			annoy	煩擾	2.74	6.49
			bored	沉悶	2.95	2.83
			burdened	負擔	2.5	5.63
			confused	困惑	3.21	6.03
			contempt	蔑視	3.85	5.28
			depressed	沮喪	1.83	4.72
			depression	抑鬱	1.85	4.54
			despairing	絕望	2.43	5.68
			detached	單獨	3.86	4.26
			detest	憎恨	2.17	6.06
			disappoint	失望	2.39	4.92
			discouraged	氣餒	3	4.53
			disdainful	蔑視	3.68	5.04
			disgusted	噁心	2.45	5.42
			displeased	不快	2.79	5.64
			distressed	苦惱	1.94	6.4
			dreadful	嚇人	2.26	5.84
			dreary	沉悶	3.05	2.98
			embarrassed	尷尬	3.03	5.87
			enraged	激怒	2.46	7.97
			envy	嫉妒	3.48	5.72
			fatigued	疲勞	3.28	2.64
			fear	害怕	2.76	6.96
			fearful	擔憂	2.25	6.33
			frustrated	受挫	2.48	5.61
			grief	哀痛	1.69	4.78
			gripe	抱怨	3.14	5
			guilty	內疚	2.63	6.04
			hate	憎恨	2.12	6.95
			hatred	仇恨	1.98	6.66
			helpless	無助	2.2	5.34
			horror	驚恐	2.76	7.21
			hostile	敵意	2.73	6.44
			insecure	不安全感	2.36	5.56
			jealousy	嫉妒	2.51	6.36
			loneliness	孤單	1.61	4.56
			lonely	孤獨	2.17	4.51
			mad	瘋狂	2.44	6.76
			misery	苦難	1.93	5.17
			moody	喜怒無常	3.2	4.18
			nasty	討厭	3.58	4.89
			nervous	緊張	3.29	6.59
			obnoxious	厭惡	3.5	4.74
			panic	恐慌	3.12	7.02
			regretful	遺憾	2.28	5.74
			sad	傷心	1.61	4.13
			scared	驚嚇	2.78	6.82
			scornful	輕蔑	3.02	5.04
			shamed	羞愧	2.5	4.88
			suspicious	可疑	3.76	6.25
			tense	緊張	3.56	6.53
			terrible	嚇人	1.93	6.27
			terrified	恐懼	1.72	7.86
			troubled	憂愁	2.17	5.94
			unhappy	不幸	1.57	4.18
			upset	難過	2	5.86
			weary	疲憊	3.79	3.81
Negative emotion-laden words
			abduction	綁架	2.76	5.53
			abortion	墮胎	3.5	5.39
			abuse	濫用	1.8	6.83
			accident	意外	2.05	6.26
			ache	疼痛	2.46	5
			addict	癮君子	2.48	5.66
			addicted	上癮	2.51	4.81
			alcoholic	酒精	2.84	5.69
			alimony	贍養費	3.95	4.3
			allergy	過敏	3.07	4.64
			ambulance	救護車	2.47	7.33
			arrogant	傲慢	3.69	5.65
			assassin	刺客	3.09	6.28
			assault	襲擊	2.03	7.51
			avalanche	雪崩	3.29	5.54
			bankrupt	破產	2	6.21
			bastard	混蛋	3.36	6.07
			bees	蜜蜂	3.2	6.51
			beggar	乞丐	3.22	4.91
			betray	背叛	1.68	7.24
			blackmail	勒索	2.95	6.03
			blasphemy	褻瀆神靈	3.75	4.93
			blind	盲目	3.05	4.39
			blister	水泡	2.88	4.1
			bloody	血腥	2.9	6.41
			blubber	痛哭	3.52	4.57
			bomb	炸彈	2.1	7.15
			broken	破碎	3.05	5.43
			brutal	殘酷	2.8	6.6
			bullet	子彈	3.29	5.33
			burial	埋葬	2.05	5.08
			burn	燒傷	2.73	6.22
			cancer	癌症	1.5	6.42
			carcass	屍體	3.34	4.83
			cell	細胞	3.82	4.08
			cemetery	墓地	2.63	4.82
			clumsy	笨拙	4	5.18
			cockroach	蟑螂	2.81	6.11
			coffin	棺材	2.56	5.03
			controlling	控制	3.8	6.1
			corpse	屍體	2.18	4.74
			corrupt	腐敗	3.32	4.67
			coward	懦夫	2.74	4.07
			crash	墜毀	2.31	6.95
			crime	犯罪	2.89	5.41
			criminal	罪犯	2.93	4.79
			crisis	危機	2.74	5.44
			crucify	痛斥	2.23	6.47
			crude	粗糙	3.12	5.07
			cruel	殘忍	1.97	5.68
			crushed	壓碎	2.21	5.52
			crutch	拐杖	3.43	4.14
			cut	傷口	3.64	5
			cyclone	氣旋	3.6	6.36
			dagger	匕首	3.38	6.14
			damage	損傷	3.05	5.57
			danger	危險	2.95	7.32
			dead	死的	1.94	5.73
			death	死亡	1.61	4.59
			debt	債務	2.22	5.68
			deceit	欺詐	2.9	5.68
			decompose	分解	3.2	4.65
			defeated	打敗	2.34	5.09
			deformed	畸形	2.41	4.07
			delayed	延遲	3.07	5.62
			demon	惡魔	2.11	6.76
			deserter	逃兵	2.45	5.5
			despise	輕視	2.03	6.28
			destroy	破壞	2.64	6.83
			destruction	毀壞	3.16	5.82
			devil	魔鬼	2.21	6.07
			dirty	骯髒	3.08	4.88
			disaster	災難	1.73	6.33
			discomfort	不舒服	2.19	4.17
			disloyal	不忠誠	1.93	6.56
			disturb	打擾	3.66	5.8
			divorce	離婚	2.22	6.33
			drown	遇溺	1.92	6.57
			dummy	仿製品	3.38	4.35
			dump	垃圾	3.21	4.12
			dustpan	垃圾鏟	3.98	3.43
			evil	邪惡	3.23	6.39
			execution	執行	2.37	5.71
			failure	失敗	1.7	4.95
			false	假的	3.27	3.43
			fat	脂肪	2.28	4.81
			fault	過失	3.43	4.07
			feeble	弱	3.26	4.1
			fever	發燒	2.76	4.29
			fight	戰鬥	3.76	7.15
			filth	污穢	2.47	5.12
			fire	火	3.22	7.17
			flabby	鬆弛	2.66	4.82
			flood	洪水	3.19	6
			foul	犯規	2.81	4.93
			fraud	詐騙	2.67	5.75
			frigid	嚴寒	3.5	4.75
			funeral	葬禮	1.39	4.94
			fungus	真菌	3.06	4.68
			gangrene	壞疽	2.28	5.7
			garbage	垃圾	2.98	5.04
			germs	病菌	2.86	4.49
			gloom	幽暗	1.88	3.83
			gossip	閒話	3.48	5.74
			greed	貪婪	3.51	4.71
			grenade	手榴彈	3.6	5.7
			grime	污垢	3.37	3.98
			guillotine	斷頭臺	2.48	6.56
			gun	槍支	3.47	7.02
			handicap	障礙	3.29	3.81
			hardship	艱難	2.45	4.76
			headache	頭痛	2.02	5.07
			hell	地獄	2.24	5.38
			hinder	阻礙	3.81	4.12
			hooker	妓女	3.34	4.93
			hostage	人質	2.2	6.76
			humiliate	羞辱	2.24	6.14
			hungry	饑餓	3.58	5.13
			hurricane	颶風	3.34	6.83
			hurt	傷害	1.9	5.85
			idiot	白癡	3.16	4.21
			ignorance	無知	3.07	4.39
			illness	疾病	2.48	4.71
			immature	未成熟	3.39	4.15
			immoral	不道德	3.5	4.98
			impair	損害	3.18	4.04
			impotent	無能	2.81	4.57
			infection	感染	1.66	5.03
			inferior	下等	3.07	3.83
			injury	受傷	2.49	5.69
			insane	瘋狂	2.85	5.83
			insult	侮辱	2.29	6
			intruder	入侵者	2.77	6.86
			invader	侵略者	3.05	5.5
			irritate	刺激	3.11	5.76
			jail	監獄	1.95	5.49
			killer	殺手	1.89	7.86
			knife	刀	3.62	5.8
			lawsuit	訴訟	3.37	4.93
			leprosy	痲瘋病	2.09	6.29
			lice	蝨	2.31	5
			lie	謊言	2.79	5.96
			loser	失敗者	2.25	4.95
			lost	丟失	2.82	5.82
			louse	蝨子	2.81	4.98
			madman	瘋子	3.91	5.56
			maggot	蛆	2.06	5.28
			malaria	瘧疾	2.4	4.4
			malice	惡意	2.69	5.86
			mangle	撕裂	3.9	5.44
			maniac	瘋子	3.76	5.39
			manure	肥料	3.1	4.17
			massacre	屠殺	2.28	5.33
			measles	麻疹	2.74	5.06
			meek	溫順	3.87	3.8
			menace	威脅	2.88	5.52
			messy	混亂	3.15	3.34
			mildew	黴菌	3.17	4.08
			mistake	錯誤	2.86	5.18
			mold	模具	3.55	4.07
			morbid	病態	2.87	5.06
			morgue	停屍间	1.92	4.84
			mosquito	蚊子	2.8	4.78
			mucus	粘液	3.34	3.41
			murderer	兇手	1.53	7.47
			mutation	突變	3.91	4.84
			mutilate	毀傷	1.82	6.41
			needle	針	3.82	5.36
			neglect	忽略	2.63	4.83
			nightmare	噩夢	1.91	7.59
			noose	套索	3.76	4.39
			nuisance	滋擾	3.27	4.49
			obesity	肥胖	2.73	3.87
			offend	冒犯	2.76	5.56
			outrage	暴行	3.52	6.83
			overcast	陰天	3.65	3.46
			pain	疼痛	2.13	6.5
			paralysis	麻痹	1.98	4.73
			penalty	罰款	2.83	5.1
			pervert	反常	2.79	6.26
			pest	蟲害	3.13	5.62
			pinch	捏	3.83	4.59
			pity	可憐	3.37	3.72
			poison	毒藥	1.98	6.05
			pollute	污染	1.85	6.08
			poverty	貧窮	1.67	4.87
			pressure	壓力	3.38	6.07
			prick	刺痛	3.98	4.7
			prison	監獄	2.05	5.7
			pungent	刺鼻	3.95	4.24
			punishment	懲罰	2.22	5.93
			pus	膿	2.86	4.82
			putrid	腐臭	2.38	5.74
			quarrel	吵架	2.93	6.29
			rabies	瘋狗症	1.77	6.1
			rape	強姦	1.25	6.81
			rat	老鼠	3.02	4.95
			rejected	拒絕	1.5	6.37
			resent	憤恨	3.76	4.47
			ridicule	嘲笑	3.13	5.83
			rigid	死板	3.66	4.66
			riot	暴動	2.96	6.39
			roach	蟑螂	2.35	6.64
			robber	強盜	2.61	5.62
			rotten	腐爛	2.26	4.53
			rude	粗魯	2.5	6.31
			rusty	生銹	3.86	3.77
			scalding	滾燙	2.82	5.95
			scandal	醜聞	3.32	5.12
			scapegoat	代罪羔羊	3.67	4.53
			scar	疤痕	3.38	4.79
			scorching	酷熱	3.76	5
			scorn	輕蔑	2.84	5.48
			scorpion	蠍子	3.69	5.38
			scream	尖叫	3.88	7.04
			scum	人渣	2.43	4.88
			scurvy	壞血病	3.19	4.71
			seasick	暈船浪	2.05	5.8
			selfish	自私	2.42	5.5
			severe	嚴重	3.2	5.26
			shark	鯊魚	3.65	7.16
			sick	生病	1.9	4.29
			sickness	疾病	2.25	5.61
			sin	罪惡	2.8	5.78
			sinful	有罪	2.93	6.29
			sissy	娘娘腔	3.14	5.17
			slap	拍擊	2.95	6.46
			slaughter	屠宰	1.64	6.77
			slave	奴隸	1.84	6.21
			slime	粘液	2.68	5.36
			slow	慢的	3.93	3.39
			slum	貧民窟	2.39	4.78
			smallpox	天花	2.52	5.58
			snake	蛇	3.31	6.82
			snob	勢利	3.36	5.65
			spanking	拍擊	3.55	5.41
			spider	蜘蛛	3.33	5.71
			starving	挨餓	2.39	5.61
			stench	惡臭	2.19	4.36
			stink	臭	3	4.26
			stress	壓力	2.09	7.45
			stupid	愚蠢	2.31	4.72
			suffocate	窒息	1.56	6.03
			suicide	自殺	1.25	5.73
			surgery	手術	2.86	6.35
			syphilis	梅毒	1.68	5.69
			termite	白蟻	3.58	5.39
			terrorist	恐怖分子	1.69	7.27
			thief	賊	2.13	6.89
			thorn	刺	3.64	5.14
			timid	膽小	3.86	4.11
			tobacco	煙草	3.28	4.83
			tomb	墳墓	2.94	4.73
			toothache	牙疼	1.98	5.55
			tornado	龍捲風	2.55	6.83
			torture	折磨	1.56	6.1
			toxic	有毒	2.1	6.4
			tragedy	悲劇	1.78	6.24
			traitor	叛徒	2.22	5.78
			trauma	創傷	2.1	6.33
			trouble	麻煩	3.03	6.85
			tumor	腫瘤	2.36	6.51
			ugly	醜陋	2.43	5.38
			ulcer	潰瘍	1.78	6.12
			unfaithful	不忠	2.05	6.2
			urine	尿	3.25	4.2
			useless	無用	2.13	4.87
			vandal	蓄意破壞者	2.71	6.4
			venom	毒液	2.68	6.08
			victim	受害者	2.18	6.06
			violent	暴力	2.29	6.89
			vomit	嘔吐	2.06	5.75
			war	戰爭	2.08	7.49
			wasp	黃蜂	3.37	5.5
			waste	浪費	2.93	4.14
			weapon	武器	3.97	6.03
			whore	妓女	2.3	5.85
			wicked	邪惡	2.96	6.09
			wounds	傷口	2.51	5.82
Positive emotion words
			admired	欣賞	7.74	6.11
			affection	感情	8.39	6.21
			aroused	激昂	7.97	6.63
			carefree	無憂無慮	7.54	4.17
			cheer	歡呼	8.1	6.12
			confident	自信	7.98	6.22
			delight	高興	8.26	5.44
			ecstasy	狂喜	7.98	7.38
			elated	興高采烈	7.45	6.21
			excitement	興奮	7.5	7.67
			free	自由的	8.26	5.15
			friendly	友善	8.43	5.11
			grateful	感激	7.37	4.58
			happy	快樂	8.21	6.49
			hopeful	有希望	7.1	5.78
			inspired	啟發	7.15	6.02
			jolly	歡樂	7.41	5.57
			joy	喜悅	8.6	7.22
			joyful	開心	8.22	5.98
			kind	善良	7.59	4.46
			love	戀愛	8.72	6.44
			loved	喜愛	8.64	6.38
			lucky	幸運	8.17	6.53
			lust	情欲	7.12	6.88
			merry	愉快	7.9	5.9
			passion	激情	8.03	7.26
			pleasure	樂趣	8.28	5.74
			pride	自豪	7	5.83
			proud	自豪	8.03	5.56
			relaxed	放鬆	7	2.39
			satisfied	滿意	7.94	4.94
			secure	安全	7.57	3.14
			surprised	驚訝	7.47	7.47
			thrill	激動	8.05	8.02
			triumphant	凱旋	8.82	6.78
			untroubled	無憂的	7.62	3.89
Positive emotion-laden words
			acceptance	接受	7.98	5.4
			achievement	成就	7.89	5.53
			adventure	冒險	7.6	6.98
			agreement	協議	7.08	5.02
			alive	活的	7.25	5.5
			ambition	志向	7.04	5.61
			angel	天使	7.53	4.83
			applause	掌聲	7.5	5.8
			baby	嬰兒	8.22	5.53
			bath	沐浴	7.33	4.16
			beach	海灘	8.03	5.53
			beautiful	美麗	7.6	6.17
			beauty	美人	7.82	4.95
			bed	床	7.51	3.61
			bird	鳥兒	7.27	3.17
			birthday	生日	7.84	6.68
			bless	保佑	7.19	4.05
			blossom	開花	7.26	5.03
			bouquet	花束	7.02	5.46
			brave	勇敢	7.15	6.15
			bride	新娘	7.34	5.55
			bright	光亮	7.5	5.4
			brother	兄弟	7.11	4.71
			butterfly	蝴蝶	7.17	3.47
			cake	蛋糕	7.26	5
			capable	有能力	7.16	5.08
			car	汽車	7.73	6.24
			caress	愛撫	7.84	5.14
			cash	現金	8.37	7.37
			champion	冠軍	8.44	5.85
			child	兒童	7.08	5.55
			christmas	聖誕	7.8	6.27
			circus	馬戲團	7.3	5.97
			color	顏色	7.02	4.73
			comedy	喜劇	8.37	5.85
			comfort	舒服	7.07	3.93
			couple	夫婦	7.41	6.39
			cozy	舒適	7.39	3.32
			cuddle	摟抱	7.72	4.4
			cute	可愛	7.62	5.53
			dancer	舞蹈家	7.14	6
			dazzle	耀眼	7.29	6.33
			desire	渴望	7.69	7.35
			diamond	鑽石	7.92	5.53
			dignified	有尊嚴	7.1	4.12
			dinner	晚餐	7.16	5.43
			diploma	文憑	8	5.67
			dog	狗	7.57	5.76
			dollar	元	7.47	6.07
			earth	地球	7.15	4.24
			easy	容易	7.1	4.48
			easygoing	隨和	7.2	4.3
			eat	吃	7.47	5.69
			elegant	優雅	7.43	4.53
			engaged	訂婚	8	6.77
			enjoyment	享受	7.8	5.2
			erotic	色情	7.43	7.24
			excellence	卓越	8.38	5.54
			exercise	運動	7.13	6.84
			fame	名聲	7.93	6.55
			family	家庭	7.65	4.8
			fantasy	幻想	7.41	5.14
			fascinate	吸引	7.34	5.83
			father	父親	7.08	5.92
			festive	喜慶	7.3	6.58
			fireworks	煙花	7.55	6.67
			flirt	調情	7.52	6.91
			food	食物	7.65	5.92
			freedom	自由	7.58	5.52
			friend	朋友	7.74	5.74
			fun	樂趣	8.37	7.22
			gentle	溫和	7.31	3.21
			gift	禮物	7.77	6.14
			glory	榮耀	7.55	6.02
			god	上帝	8.15	5.95
			gold	黃金	7.54	5.76
			good	好	7.47	5.43
			graduate	畢業生	8.19	7.25
			greet	迎接	7	5.27
			grin	笑	7.4	5.27
			handsome	英俊	7.93	5.95
			heal	治癒	7.09	4.77
			heart	心臟	7.39	6.34
			heaven	天堂	7.3	5.61
			holiday	假日	7.55	6.59
			home	家	7.91	4.21
			honest	誠實	7.7	5.32
			honor	榮譽	7.66	5.9
			hope	希望	7.05	5.44
			house	房子	7.26	4.56
			hug	擁抱	8	5.35
			humor	幽默	8.56	5.5
			idea	主意	7	5.86
			imagine	想像	7.32	5.98
			impressed	印象深刻	7.33	5.42
			improve	改良	7.65	5.69
			incentive	獎勵	7	5.69
			intercourse	性交	7.36	7
			intimate	親密	7.61	6.98
			jewel	珠寶	7	5.38
			joke	玩笑	8.1	6.74
			justice	正義	7.78	5.47
			king	國王	7.26	5.51
			kiss	吻	8.26	7.32
			knowledge	知識	7.58	5.92
			laughter	笑聲	8.45	6.75
			leader	領導	7.63	6.27
			learn	學習	7.15	5.39
			liberty	自由	7.98	5.6
			life	生命	7.27	6.02
			lively	活潑	7.2	5.53
			loyal	忠誠	7.55	5.16
			luxury	豪華	7.88	4.75
			magical	神奇	7.46	5.95
			masterful	高超	7.09	5.2
			melody	旋律	7.07	4.98
			memories	回憶	7.48	6.1
			millionaire	百萬富翁	8.03	6.14
			miracle	奇跡	8.6	7.65
			money	錢	7.59	5.7
			mother	母親	8.39	6.13
			music	音樂	8.13	5.32
			nature	自然	7.65	4.37
			ocean	海洋	7.12	4.95
			orgasm	性高潮	8.32	8.1
			outdoors	戶外	7.47	5.92
			outstanding	優秀	7.75	6.24
			palace	宮殿	7.19	5.1
			paradise	天堂	8.72	5.12
			party	聚會	7.86	6.69
			peace	和平	7.72	2.95
			people	人們	7.33	5.94
			perfection	完美	7.25	5.95
			pillow	枕頭	7.92	2.97
			politeness	禮貌	7.18	3.74
			prestige	聲望	7.26	5.86
			pretty	漂亮	7.75	6.03
			profit	利潤	7.63	6.68
			progress	進展	7.73	6.02
			promotion	提升	8.2	6.44
			protected	保護	7.29	4.09
			puppy	小狗	7.56	5.85
			rainbow	彩虹	8.14	4.64
			refreshment	茶點	7.44	4.45
			rescue	救援	7.7	6.53
			respect	尊重	7.64	5.19
			respectful	尊敬的	7.22	4.6
			reward	獎勵	7.53	4.95
			riches	富有	7.7	6.17
			rollercoaster	過山車	8.02	8.06
			romantic	浪漫	8.32	7.59
			sailboat	帆船	7.25	4.88
			sapphire	藍寶石	7	5
			savior	救世主	7.73	5.8
			scholar	學者	7.26	5.12
			sex	性	8.05	7.36
			sexy	性感	8.02	7.36
			silly	愚蠢	7.41	5.88
			skijump	跳臺滑雪	7.06	7.06
			sky	天空	7.37	4.27
			sleep	睡覺	7.2	2.8
			snow	雪	7.08	5.75
			snuggle	依偎	7.92	4.16
			soft	柔軟	7.12	4.63
			song	歌曲	7.1	6.07
			soothe	緩和	7.3	4.4
			spirit	精神	7	5.56
			spouse	伴侶	7.58	5.21
			spring	春天	7.76	5.67
			star	星星	7.27	5.83
			strong	強大	7.11	5.92
			success	成功	8.29	6.11
			sun	太陽	7.55	5.04
			sunlight	陽光	7.76	6.1
			sunrise	日出	7.86	5.06
			sunset	日落	7.68	4.2
			sweetheart	愛人	8.42	5.5
			talent	天賦	7.56	6.27
			terrific	出色	8.16	6.23
			thoughtful	周到	7.65	5.72
			toy	玩具	7	5.11
			travel	旅行	7.1	6.21
			treasure	寶藏	8.27	6.75
			treat	對待	7.36	5.62
			triumph	勝利	7.8	5.78
			trophy	獎盃	7.78	5.39
			truth	真相	7.8	5
			twilight	黃昏	7.23	4.7
			useful	有用	7.14	4.26
			vacation	假期	8.16	5.64
			valentine	情人節	8.11	6.06
			victory	凱旋	8.32	6.63
			warmth	溫暖	7.41	3.73
			waterfall	瀑布	7.88	5.37
			wealthy	富裕	7.7	5.8
			wedding	婚禮	7.82	5.97
			win	贏	8.38	7.72
			wise	明智	7.52	3.91
			wish	願望	7.09	5.16
			wit	風趣	7.32	5.42

## Sheet: Appendix 2
Appendix 2. Taste associations for the negative and positive emotion and emotion-laden words
Word	Taste (Chinese)	Taste (English)	Frequency	%
Negative emotion words
afraid
	苦	bitter	70	0.686275
	酸	sour	11	0.107843
	辣	spicy	10	0.0980392
	no	no	5	0.0490196
	鹹	salty	3	0.0294118
	澀	astringent	2	0.0196078
	甜	sweet	1	0.00980392
agony
	苦	bitter	86	0.843137
	辣	spicy	8	0.0784314
	酸	sour	3	0.0294118
	no	no	3	0.0294118
	腥	bloody	1	0.00980392
	澀	astringent	1	0.00980392
alone
	苦	bitter	59	0.578431
	酸	sour	15	0.147059
	no	no	9	0.0882353
	鹹	salty	7	0.0686275
	甜	sweet	5	0.0490196
	甘	sweet and bitter	4	0.0392157
	鮮	umami	1	0.00980392
	澀	astringent	1	0.00980392
	辣	spicy	1	0.00980392
anger
	辣	spicy	60	0.588235
	苦	bitter	22	0.215686
	酸	sour	8	0.0784314
	no	no	8	0.0784314
	鹹	salty	3	0.0294118
	辛	pungent	1	0.00980392
angry
	辣	spicy	66	0.647059
	苦	bitter	22	0.215686
	酸	sour	6	0.0588235
	no	no	6	0.0588235
	鹹	salty	1	0.00980392
	辛	pungent	1	0.00980392
annoy
	苦	bitter	60	0.588235
	酸	sour	14	0.137255
	辣	spicy	14	0.137255
	no	no	5	0.0490196
	鹹	salty	4	0.0392157
	澀	astringent	2	0.0196078
	辛	pungent	2	0.0196078
	甜	sweet	1	0.00980392
bored
	苦	bitter	69	0.676471
	no	no	15	0.147059
	鹹	salty	8	0.0784314
	酸	sour	5	0.0490196
	淡	bland	2	0.0196078
	甜	sweet	1	0.00980392
	澀	astringent	1	0.00980392
	甘	sweet and bitter	1	0.00980392
burdened
	苦	bitter	82	0.803922
	酸	sour	9	0.0882353
	辣	spicy	3	0.0294118
	甜	sweet	2	0.0196078
	鹹	salty	2	0.0196078
	no	no	2	0.0196078
	爽	refreshing	1	0.00980392
	澀	astringent	1	0.00980392
confused
	苦	bitter	56	0.54902
	酸	sour	22	0.215686
	no	no	12	0.117647
	鹹	salty	11	0.107843
	辣	spicy	1	0.00980392
contempt
	苦	bitter	43	0.421569
	酸	sour	30	0.294118
	no	no	12	0.117647
	辣	spicy	11	0.107843
	鹹	salty	3	0.0294118
	甜	sweet	1	0.00980392
	澀	astringent	1	0.00980392
	淡	bland	1	0.00980392
depressed
	苦	bitter	84	0.823529
	酸	sour	5	0.0490196
	鹹	salty	5	0.0490196
	no	no	5	0.0490196
	澀	astringent	2	0.0196078
	辣	spicy	1	0.00980392
depression
	苦	bitter	88	0.862745
	酸	sour	6	0.0588235
	no	no	4	0.0392157
	澀	astringent	2	0.0196078
	辣	spicy	2	0.0196078
despairing
	苦	bitter	85	0.833333
	酸	sour	5	0.0490196
	辣	spicy	4	0.0392157
	no	no	3	0.0294118
	鹹	salty	2	0.0196078
	澀	astringent	1	0.00980392
	酦	taste by fermentation	1	0.00980392
	麻	numbing taste	1	0.00980392
detached
	苦	bitter	50	0.490196
	酸	sour	17	0.166667
	no	no	17	0.166667
	鹹	salty	6	0.0588235
	甜	sweet	4	0.0392157
	甘	sweet and bitter	3	0.0294118
	澀	astringent	2	0.0196078
	香	savory	1	0.00980392
	辣	spicy	1	0.00980392
	淡	bland	1	0.00980392
detest
	苦	bitter	46	0.45098
	辣	spicy	33	0.323529
	酸	sour	11	0.107843
	no	no	8	0.0784314
	鹹	salty	2	0.0196078
	澀	astringent	1	0.00980392
	甘	sweet and bitter	1	0.00980392
disappoint
	苦	bitter	74	0.72549
	酸	sour	17	0.166667
	鹹	salty	5	0.0490196
	no	no	2	0.0196078
	澀	astringent	1	0.00980392
	酦	taste by fermentation	1	0.00980392
	辣	spicy	1	0.00980392
	甘	sweet and bitter	1	0.00980392
discouraged
	苦	bitter	72	0.705882
	酸	sour	10	0.0980392
	no	no	8	0.0784314
	鹹	salty	6	0.0588235
	澀	astringent	3	0.0294118
	辣	spicy	3	0.0294118
disdainful
	苦	bitter	37	0.362745
	酸	sour	27	0.264706
	辣	spicy	18	0.176471
	no	no	12	0.117647
	鹹	salty	7	0.0686275
	甜	sweet	1	0.00980392
disgusted
	苦	bitter	51	0.5
	酸	sour	32	0.313725
	no	no	6	0.0588235
	辣	spicy	5	0.0490196
	鹹	salty	5	0.0490196
	腥	fishy	2	0.0196078
	澀	astringent	1	0.00980392
displeased
	苦	bitter	80	0.784314
	酸	sour	9	0.0882353
	鹹	salty	6	0.0588235
	no	no	5	0.0490196
	甜	sweet	1	0.00980392
	辣	spicy	1	0.00980392
distressed
	苦	bitter	83	0.813725
	no	no	6	0.0588235
	酸	sour	5	0.0490196
	鹹	salty	4	0.0392157
	甜	sweet	2	0.0196078
	澀	astringent	1	0.00980392
	辣	spicy	1	0.00980392
dreadful
	辣	spicy	44	0.431373
	苦	bitter	31	0.303922
	no	no	11	0.107843
	酸	sour	10	0.0980392
	鹹	salty	4	0.0392157
	腥	bloody	1	0.00980392
	辛	pungent	1	0.00980392
dreary
	苦	bitter	83	0.813725
	no	no	11	0.107843
	鹹	salty	7	0.0686275
	香	savory	1	0.00980392
embarrassed
	酸	sour	40	0.392157
	苦	bitter	33	0.323529
	鹹	salty	9	0.0882353
	辣	spicy	8	0.0784314
	no	no	8	0.0784314
	淡	bland	2	0.0196078
	甜	sweet	1	0.00980392
	澀	astringent	1	0.00980392
enraged
	辣	spicy	67	0.656863
	苦	bitter	23	0.22549
	no	no	7	0.0686275
	酸	sour	2	0.0196078
	辛	pungent	2	0.0196078
	鹹	salty	1	0.00980392
envy
	酸	sour	50	0.49
	苦	bitter	31	0.3
	辣	spicy	12	0.12
	no	no	4	0.04
	鹹	salty	3	0.03
	澀	astringent	1	0.01
	苦澀	bitter and astringent	1	0.01
fatigued
	苦	bitter	58	0.568627
	酸	sour	25	0.245098
	鹹	salty	9	0.0882353
	no	no	5	0.0490196
	澀	astringent	2	0.0196078
	甘	sweet and bitter	2	0.0196078
	淡	bland	1	0.00980392
fear
	苦	bitter	61	0.598039
	酸	sour	15	0.147059
	辣	spicy	15	0.147059
	鹹	salty	6	0.0588235
	no	no	3	0.0294118
	澀	astringent	2	0.0196078
fearful
	苦	bitter	74	0.72549
	酸	sour	14	0.137255
	no	no	8	0.0784314
	鹹	salty	4	0.0392157
	甜	sweet	1	0.00980392
	辣	spicy	1	0.00980392
frustrated
	苦	bitter	78	0.764706
	酸	sour	11	0.107843
	no	no	6	0.0588235
	辣	spicy	3	0.0294118
	鹹	salty	3	0.0294118
	甜	sweet	1	0.00980392
grief
	苦	bitter	86	0.843137
	酸	sour	7	0.0686275
	no	no	4	0.0392157
	鹹	salty	3	0.0294118
	甜	sweet	1	0.00980392
	辣	spicy	1	0.00980392
gripe
	苦	bitter	73	0.715686
	酸	sour	14	0.137255
	no	no	7	0.0686275
	辣	spicy	3	0.0294118
	鹹	salty	3	0.0294118
	澀	astringent	1	0.00980392
	甘	sweet and bitter	1	0.00980392
guilty
	苦	bitter	73	0.715686
	酸	sour	19	0.186275
	no	no	5	0.0490196
	辣	spicy	2	0.0196078
	甜	sweet	1	0.00980392
	鹹	salty	1	0.00980392
	甘	sweet and bitter	1	0.00980392
hate
	苦	bitter	51	0.5
	辣	spicy	27	0.264706
	酸	sour	17	0.166667
	鹹	salty	4	0.0392157
	澀	astringent	2	0.0196078
	no	no	1	0.00980392
hatred
	苦	bitter	48	0.470588
	辣	spicy	39	0.382353
	酸	sour	8	0.0784314
	no	no	4	0.0392157
	鹹	salty	3	0.0294118
helpless
	苦	bitter	79	0.77451
	酸	sour	9	0.0882353
	no	no	7	0.0686275
	鹹	salty	5	0.0490196
	甜	sweet	1	0.00980392
	澀	astringent	1	0.00980392
horror
	苦	bitter	47	0.460784
	辣	spicy	30	0.294118
	酸	sour	11	0.107843
	no	no	8	0.0784314
	鹹	salty	3	0.0294118
	腥	bloody	2	0.0196078
	辛	pungent	1	0.00980392
hostile
	辣	spicy	47	0.460784
	苦	bitter	33	0.323529
	酸	sour	8	0.0784314
	no	no	8	0.0784314
	鹹	salty	3	0.0294118
	甜	sweet	2	0.0196078
	淡	bland	1	0.00980392
insecure
	苦	bitter	61	0.598039
	酸	sour	21	0.205882
	no	no	8	0.0784314
	辣	spicy	6	0.0588235
	澀	astringent	3	0.0294118
	鹹	salty	2	0.0196078
	鹹苦	salty and bitter	1	0.00980392
jealousy
	酸	sour	50	0.490196
	苦	bitter	28	0.27451
	辣	spicy	13	0.127647
	鹹	salty	6	0.0588235
	no	no	3	0.0294118
	甜	sweet	1	0.00980392
	澀	astringent	1	0.00980392
loneliness
	苦	bitter	67	0.656863
	酸	sour	17	0.166667
	鹹	salty	5	0.0490196
	no	no	4	0.0392157
	澀	astringent	3	0.0294118
	辣	spicy	3	0.0294118
	甜	sweet	2	0.0196078
	甘	sweet and bitter	1	0.00980392
lonely
	苦	bitter	72	0.705882
	酸	sour	15	0.147059
	no	no	5	0.0490196
	甜	sweet	4	0.0392157
	鹹	salty	3	0.0294118
	澀	astringent	1	0.00980392
	甘	sweet and bitter	1	0.00980392
	淡	bland	1	0.00980392
mad
	辣	spicy	51	0.5
	苦	bitter	19	0.186275
	no	no	14	0.137255
	酸	sour	7	0.0686275
	鹹	salty	5	0.0490196
	甜	sweet	3	0.0294118
	腥	bloody	1	0.00980392
	辛辣	pungent	1	0.00980392
	辛	pungent	1	0.00980392
misery
	苦	bitter	88	0.862745
	辣	spicy	5	0.0490196
	酸	sour	3	0.0294118
	鹹	salty	3	0.0294118
	no	no	3	0.0294118
moody
	辣	spicy	32	0.313725
	苦	bitter	22	0.215686
	no	no	16	0.156863
	酸	sour	12	0.117647
	鹹	salty	12	0.117647
	甜	sweet	4	0.0392157
	酸甜	sweet and sour	1	0.00980392
	甘	sweet and bitter	1	0.00980392
	淡	bland	1	0.00980392
	辛	pungent	1	0.00980392
nasty
	苦	bitter	57	0.558824
	酸	sour	14	0.137255
	辣	spicy	11	0.107843
	no	no	11	0.107843
	鹹	salty	8	0.0784314
	淡	bland	1	0.00980392
nervous
	苦	bitter	44	0.431373
	酸	sour	27	0.264706
	辣	spicy	12	0.117647
	no	no	9	0.0882353
	鹹	salty	7	0.0686275
	甜	sweet	1	0.00980392
	澀	astringent	1	0.00980392
	甘	sweet and bitter	1	0.00980392
obnoxious
	苦	bitter	59	0.578431
	酸	sour	16	0.156863
	辣	spicy	10	0.0980392
	no	no	10	0.0980392
	鹹	salty	6	0.0588235
	辛	pungent	1	0.00980392
panic
	苦	bitter	61	0.598039
	辣	spicy	16	0.156863
	酸	sour	8	0.0784314
	no	no	8	0.0784314
	鹹	salty	5	0.0490196
	辛	pungent	2	0.0196078
	甜	sweet	1	0.00980392
	澀	astringent	1	0.00980392
regretful
	苦	bitter	74	0.72549
	酸	sour	20	0.196078
	no	no	4	0.0392157
	鹹	salty	2	0.0196078
	甜	sweet	1	0.00980392
	澀	astringent	1	0.00980392
sad
	苦	bitter	77	0.754902
	酸	sour	14	0.137255
	鹹	salty	6	0.0588235
	辣	spicy	2	0.0196078
	甜	sweet	1	0.00980392
	澀	astringent	1	0.00980392
	酦	taste by fermentation	1	0.00980392
scared
	辣	spicy	44	0.431373
	苦	bitter	31	0.303922
	酸	sour	11	0.107843
	no	no	9	0.0882353
	鹹	salty	6	0.0588235
	辛	pungent	1	0.00980392
scornful
	苦	bitter	35	0.343137
	酸	sour	27	0.264706
	辣	spicy	19	0.186275
	no	no	12	0.117647
	鹹	salty	6	0.0588235
	腥	bloody	1	0.00980392
	甜	sweet	1	0.00980392
	淡	bland	1	0.00980392
shamed
	苦	bitter	45	0.441176
	酸	sour	38	0.372549
	辣	spicy	5	0.0490196
	鹹	salty	5	0.0490196
	no	no	5	0.0490196
	澀	astringent	3	0.0294118
	甘	sweet and bitter	1	0.00980392
suspicious
	酸	sour	27	0.264706
	no	no	25	0.245098
	苦	bitter	23	0.22549
	辣	spicy	15	0.147059
	鹹	salty	10	0.0980392
	甜	sweet	1	0.00980392
	澀	astringent	1	0.00980392
tense
	苦	bitter	37	0.362745
	酸	sour	21	0.205882
	辣	spicy	19	0.186275
	鹹	salty	12	0.117647
	no	no	10	0.0980392
	澀	astringent	2	0.0196078
	淡	bland	1	0.00980392
terrible
	辣	spicy	47	0.460784
	苦	bitter	31	0.303922
	no	no	8	0.0784314
	鹹	salty	7	0.0686275
	酸	sour	6	0.0588235
	腥	bloody	2	0.0196078
	甜	sweet	1	0.00980392
terrified
	苦	bitter	67	0.656863
	辣	spicy	19	0.186275
	酸	sour	11	0.107843
	no	no	2	0.0196078
	鹹	salty	1	0.00980392
	淡	bland	1	0.00980392
	辛	pungent	1	0.00980392
troubled
	苦	bitter	80	0.784314
	酸	sour	10	0.0980392
	no	no	5	0.0490196
	鹹	salty	4	0.0392157
	澀	astringent	2	0.0196078
	淡	bland	1	0.00980392
unhappy
	苦	bitter	86	0.843137
	酸	sour	7	0.0686275
	no	no	4	0.0392157
	鹹	salty	3	0.0294118
	辣	spicy	2	0.0196078
upset
	苦	bitter	80	0.792079
	鹹	salty	11	0.108911
	酸	sour	6	0.0594059
	辣	spicy	2	0.019802
	淡	bland	1	0.00990099
	no	no	1	0.00990099
	緑	green	1	invalid
weary
	苦	bitter	62	0.607843
	酸	sour	20	0.196078
	鹹	salty	8	0.0784314
	no	no	6	0.0588235
	甜	sweet	2	0.0196078
	澀	astringent	2	0.0196078
	甘	sweet and bitter	1	0.00980392
	淡	bland	1	0.00980392
Negative emotion-laden words
abduction
	苦	bitter	49	0.480392
	辣	spicy	33	0.323529
	no	no	8	0.0784314
	鹹	salty	7	0.0686275
	酸	sour	3	0.0294118
	腥	bloody	1	0.00980392
	澀	astringent	1	0.00980392
abortion
	苦	bitter	70	0.686275
	辣	spicy	12	0.117647
	no	no	8	0.0784314
	酸	sour	7	0.0686275
	鹹	salty	2	0.0196078
	腥	bloody	1	0.00980392
	甜	sweet	1	0.00980392
	甘	sweet and bitter	1	0.00980392
abuse
	苦	bitter	41	0.401961
	no	no	23	0.22549
	辣	spicy	15	0.147059
	鹹	salty	15	0.147059
	酸	sour	8	0.0784314
accident
	苦	bitter	51	0.5
	辣	spicy	18	0.176471
	no	no	16	0.156863
	酸	sour	10	0.0980392
	鹹	salty	4	0.0392157
	腥	bloody	2	0.0196078
	甜	sweet	1	0.00980392
ache
	苦	bitter	72	0.705882
	辣	spicy	17	0.166667
	酸	sour	6	0.0588235
	鹹	salty	3	0.0294118
	no	no	3	0.0294118
	澀	astringent	1	0.00980392
addict
	苦	bitter	50	0.490196
	no	no	23	0.22549
	辣	spicy	14	0.137255
	酸	sour	7	0.0686275
	鹹	salty	5	0.0490196
	腥	bloody	1	0.00980392
	澀	astringent	1	0.00980392
	麻	numbing taste	1	0.00980392
addicted
	苦	bitter	44	0.431373
	辣	spicy	20	0.196078
	no	no	18	0.176471
	甜	sweet	14	0.137255
	鹹	salty	4	0.0392157
	酸	sour	1	0.00980392
	麻	numbing taste	1	0.00980392
alcoholic
	苦	bitter	44	0.431373
	辣	spicy	25	0.245098
	甜	sweet	11	0.107843
	no	no	10	0.0980392
	酸	sour	7	0.0686275
	鹹	salty	3	0.0294118
	油膩	greasy	1	0.00980392
	甘	sweet and bitter	1	0.00980392
alimony
	苦	bitter	34	0.333333
	no	no	30	0.294118
	酸	sour	15	0.147059
	甜	sweet	11	0.107843
	辣	spicy	5	0.0490196
	鹹	salty	4	0.0392157
	澀	astringent	1	0.00980392
	甘	sweet and bitter	1	0.00980392
	淡	bland	1	0.00980392
allergy
	苦	bitter	58	0.568627
	酸	sour	17	0.166667
	no	no	13	0.127451
	辣	spicy	7	0.0686275
	鹹	salty	5	0.0490196
	甜	sweet	2	0.0196078
ambulance
	苦	bitter	38	0.372549
	no	no	30	0.294118
	酸	sour	8	0.0784314
	辣	spicy	8	0.0784314
	甜	sweet	6	0.0588235
	鹹	salty	6	0.0588235
	腥	bloody	1	0.00980392
	鮮	umami	1	0.00980392
	冷	cold	1	0.00980392
	甘	sweet and bitter	1	0.00980392
	淡	bland	1	0.00980392
	辛	pungent	1	0.00980392
arrogant
	酸	sour	28	0.27451
	苦	bitter	27	0.264706
	辣	spicy	24	0.235294
	no	no	15	0.147059
	鹹	salty	7	0.0686275
	辛	pungent	1	0.00980392
assassin
	辣	spicy	50	0.490196
	苦	bitter	19	0.186275
	no	no	15	0.147059
	酸	sour	6	0.0588235
	腥	bloody	4	0.0392157
	鹹	salty	4	0.0392157
	辛	pungent	2	0.0196078
	鮮	umami	1	0.00980392
	甜	sweet	1	0.00980392
assault
	辣	spicy	46	0.45098
	苦	bitter	29	0.284314
	no	no	14	0.137255
	鹹	salty	6	0.0588235
	酸	sour	4	0.0392157
	腥	bloody	2	0.0196078
	澀	astringent	1	0.00980392
avalanche
	苦	bitter	44	0.431373
	no	no	24	0.235294
	辣	spicy	17	0.166667
	甜	sweet	8	0.0784314
	鹹	salty	6	0.0588235
	酸	sour	1	0.00980392
	爽	refreshing	1	0.00980392
	淡	bland	1	0.00980392
bankrupt
	苦	bitter	73	0.715686
	辣	spicy	11	0.107843
	no	no	9	0.0882353
	酸	sour	4	0.0392157
	鹹	salty	3	0.0294118
	甜	sweet	1	0.00980392
	辛	pungent	1	0.00980392
bastard
	苦	bitter	43	0.425743
	辣	spicy	30	0.29703
	no	no	11	0.108911
	酸	sour	9	0.0891089
	鹹	salty	6	0.0594059
	甜	sweet	1	0.00990099
	辛	pungent	1	0.00990099
	臭	stink	1	invalid
bees
	甜	sweet	69	0.676471
	no	no	15	0.147059
	辣	spicy	8	0.0784314
	酸	sour	6	0.0588235
	苦	bitter	3	0.0294118
	淡	bland	1	0.00980392
beggar
	苦	bitter	74	0.72549
	酸	sour	14	0.137255
	no	no	6	0.0588235
	鹹	salty	4	0.0392157
	辣	spicy	2	0.0196078
	澀	astringent	1	0.00980392
	麻	numbing taste	1	0.00980392
betray
	苦	bitter	62	0.607843
	酸	sour	18	0.176471
	辣	spicy	16	0.156863
	no	no	4	0.0392157
	苦辣	bitter and spicy	1	0.00980392
	鹹	salty	1	0.00980392
blackmail
	苦	bitter	42	0.411765
	辣	spicy	32	0.313725
	no	no	13	0.127451
	酸	sour	8	0.0784314
	鹹	salty	5	0.0490196
	血腥	bloody	1	0.00980392
	甜	sweet	1	0.00980392
blasphemy
	苦	bitter	31	0.303922
	辣	spicy	30	0.294314
	no	no	27	0.264706
	酸	sour	9	0.0882353
	鹹	salty	4	0.0392157
	淡	bland	1	0.00980392
blind
	苦	bitter	47	0.460784
	no	no	26	0.254902
	酸	sour	9	0.0882353
	鹹	salty	7	0.0686275
	甜	sweet	5	0.0490196
	辣	spicy	4	0.0392157
	酸辣	sour and spicy	1	0.00980392
	澀	astringent	1	0.00980392
	麻	numbing taste	1	0.00980392
	淡	bland	1	0.00980392
blister
	苦	bitter	34	0.333333
	no	no	31	0.303922
	甜	sweet	12	0.117647
	酸	sour	9	0.0882353
	鹹	salty	6	0.0588235
	辣	spicy	5	0.0490196
	淡	bland	3	0.0294118
	腥	bloody	1	0.00980392
	甘	sweet and bitter	1	0.00980392
bloody
	苦	bitter	30	0.294118
	辣	spicy	22	0.215686
	鹹	salty	20	0.196078
	酸	sour	10	0.0980392
	腥	bloody	9	0.0882353
	no	no	8	0.0784314
	甜	sweet	2	0.0196078
	香	savory	1	0.00980392
blubber
	苦	bitter	74	0.72549
	鹹	salty	11	0.107843
	酸	sour	9	0.0882353
	辣	spicy	3	0.0294118
	澀	astringent	2	0.0196078
	no	no	2	0.0196078
	甜	sweet	1	0.00980392
bomb
	辣	spicy	50	0.490196
	苦	bitter	24	0.235294
	no	no	17	0.166667
	酸	sour	4	0.0392157
	鹹	salty	3	0.0294118
	腥	bloody	1	0.00980392
	鮮	umami	1	0.00980392
	甜	sweet	1	0.00980392
	淡	bland	1	0.00980392
broken
	苦	bitter	58	0.568627
	辣	spicy	15	0.147059
	no	no	14	0.137255
	酸	sour	10	0.0980392
	鹹	salty	3	0.0294118
	腥	bloody	1	0.00980392
	甘	sweet and bitter	1	0.00980392
brutal
	苦	bitter	53	0.519608
	辣	spicy	25	0.245098
	no	no	9	0.0882353
	酸	sour	6	0.0588235
	鹹	salty	5	0.0490196
	腥	bloody	3	0.0294118
	淡	bland	1	0.00980392
bullet
	苦	bitter	34	0.333333
	辣	spicy	32	0.313725
	no	no	18	0.176471
	鹹	salty	6	0.0588235
	酸	sour	4	0.0392157
	血腥	bloody	4	0.0392157
	甜	sweet	3	0.0294118
	淡	bland	1	0.00980392
burial
	苦	bitter	78	0.764706
	no	no	8	0.0784314
	酸	sour	5	0.0490196
	澀	astringent	3	0.0294118
	鹹	salty	3	0.0294118
	甜	sweet	2	0.0196078
	甘	sweet and bitter	2	0.0196078
	辣	spicy	1	0.00980392
burn
	苦	bitter	48	0.470588
	辣	spicy	39	0.382353
	no	no	7	0.0686275
	酸	sour	4	0.0392157
	鹹	salty	2	0.0196078
	腥	bloody	1	0.00980392
	辛	pungent	1	0.00980392
cancer
	苦	bitter	87	0.852941
	辣	spicy	4	0.0392157
	酸	sour	3	0.0294118
	澀	astringent	2	0.0196078
	鹹	salty	2	0.0196078
	no	no	2	0.0196078
	甜	sweet	1	0.00980392
	辛	pungent	1	0.00980392
carcass
	苦	bitter	56	0.554455
	酸	sour	18	0.178218
	no	no	10	0.0990099
	鹹	salty	8	0.0792079
	辣	spicy	5	0.049505
	腥	bloody	4	0.039604
	臭	stink	1	invalid
cell
	no	no	64	0.627451
	甜	sweet	11	0.107843
	鹹	salty	10	0.0980392
	酸	sour	8	0.0784314
	苦	bitter	6	0.0588235
	鮮鹹	umami and salty	1	0.00980392
	苦澀	bitter and astringent	1	0.00980392
	淡	bland	1	0.00980392
cemetery
	苦	bitter	68	0.666667
	酸	sour	14	0.137255
	no	no	10	0.0980392
	鹹	salty	5	0.0490196
	澀	astringent	2	0.0196078
	辣	spicy	2	0.0196078
	甜	sweet	1	0.00980392
clumsy
	苦	bitter	43	0.421569
	no	no	26	0.254902
	鹹	salty	14	0.137255
	甜	sweet	7	0.0686275
	酸	sour	6	0.0588235
	辣	spicy	4	0.0392157
	淡	bland	1	0.00980392
	餿	soured	1	0.00980392
cockroach
	苦	bitter	40	0.4
	no	no	23	0.23
	鹹	salty	13	0.13
	辣	spicy	12	0.12
	酸	sour	10	0.1
	甜	sweet	1	0.01
	淡	bland	1	0.01
	臭	stink	1	invalid
	腥	rank-smelling	1	invalid
coffin
	苦	bitter	66	0.647059
	酸	sour	12	0.117647
	no	no	9	0.0882353
	甜	sweet	5	0.0492157
	鹹	salty	3	0.0294118
	腥	bloody	2	0.0196078
	辣	spicy	2	0.0196078
	甘	sweet and bitter	2	0.0196078
	澀	astringent	1	0.00980392
controlling
	no	no	38	0.372549
	苦	bitter	27	0.264706
	辣	spicy	18	0.176471
	甜	sweet	8	0.0784314
	鹹	salty	6	0.0588235
	酸	sour	5	0.0490196
corpse
	苦	bitter	58	0.574257
	酸	sour	15	0.148515
	鹹	salty	9	0.0891089
	辣	spicy	7	0.0693069
	no	no	6	0.0594059
	血腥	bloody	4	0.039604
	澀	astringent	2	0.019802
	臭	stink	1	invalid
corrupt
	苦	bitter	48	0.475248
	酸	sour	23	0.227723
	no	no	12	0.118812
	辣	spicy	9	0.0891089
	鹹	salty	5	0.049505
	腥	bloody	1	0.00990099
	甜	sweet	1	0.00990099
	澀	astringent	1	0.00990099
	辛	pungent	1	0.00990099
	臭	stink	1	invalid
coward
	苦	bitter	55	0.539216
	酸	sour	22	0.215686
	no	no	17	0.166667
	鹹	salty	4	0.0392157
	澀	astringent	2	0.0196078
	辣	spicy	1	0.00980392
	淡	bland	1	0.00980392
crash
	苦	bitter	53	0.519608
	辣	spicy	22	0.215686
	no	no	12	0.117647
	酸	sour	7	0.0686275
	鹹	salty	4	0.0392157
	腥	bloody	2	0.0196078
	甜	sweet	1	0.00980392
	辛	pungent	1	0.00980392
crime
	苦	bitter	47	0.460784
	辣	spicy	28	0.27451
	no	no	12	0.117647
	酸	sour	6	0.0588235
	鹹	salty	5	0.0490196
	腥	bloody	2	0.0196078
	甜	sweet	1	0.00980392
	甘	sweet and bitter	1	0.00980392
criminal
	苦	bitter	45	0.441176
	辣	spicy	35	0.343137
	no	no	9	0.0882353
	鹹	salty	5	0.0490196
	腥	bloody	3	0.0294118
	甜	sweet	2	0.0196078
	鮮	umami	1	0.00980392
	酸	sour	1	0.00980392
	辛	pungent	1	0.00980392
crisis
	苦	bitter	49	0.480392
	辣	spicy	28	0.27451
	no	no	9	0.0882353
	鹹	salty	6	0.0588235
	酸	sour	4	0.0392157
	甜	sweet	2	0.0196078
	澀	astringent	2	0.0196078
	酸辣	sour and spicy	1	0.00980392
	甘	sweet and bitter	1	0.00980392
crucify
	苦	bitter	52	0.509804
	辣	spicy	27	0.264706
	酸	sour	9	0.0882353
	no	no	8	0.0784314
	鹹	salty	2	0.0196078
	辛	pungent	2	0.0196078
	甜	sweet	1	0.00980392
	澀	astringent	1	0.00980392
crude
	苦	bitter	43	0.421569
	no	no	32	0.313725
	鹹	salty	20	0.196078
	酸	sour	5	0.0490196
	辣	spicy	2	0.0196078
cruel
	苦	bitter	53	0.519608
	辣	spicy	37	0.362745
	腥	bloody	4	0.0392157
	酸	sour	3	0.0294118
	鹹	salty	2	0.0196078
	no	no	2	0.0196078
	辛	pungent	1	0.00980392
crushed
	苦	bitter	40	0.392157
	no	no	30	0.294118
	辣	spicy	19	0.186275
	酸	sour	5	0.0490196
	鹹	salty	3	0.0294118
	甜	sweet	2	0.0196078
	腥	bloody	1	0.00980392
	香	savory	1	0.00980392
	澀	astringent	1	0.00980392
crutch
	苦	bitter	43	0.421569
	no	no	36	0.352941
	鹹	salty	13	0.127451
	酸	sour	4	0.0392157
	甜	sweet	2	0.0196078
	澀	astringent	2	0.0196078
	辣	spicy	2	0.0196078
cut
	苦	bitter	50	0.490196
	辣	spicy	24	0.235294
	鹹	salty	11	0.107843
	酸	sour	7	0.0686275
	no	no	6	0.0588235
	血腥	bloody	4	0.0394118
cyclone
	no	no	53	0.519608
	苦	bitter	16	0.156863
	辣	spicy	13	0.127451
	鹹	salty	10	0.0980392
	甜	sweet	5	0.0490196
	酸	sour	4	0.0392157
	香	savory	1	0.00980392
dagger
	辣	spicy	35	0.343137
	苦	bitter	29	0.284314
	no	no	23	0.22549
	酸	sour	4	0.0392157
	鹹	salty	4	0.0392157
	血腥	bloody	6	0.0598039
	甜	sweet	1	0.00980392
damage
	苦	bitter	66	0.647059
	辣	spicy	18	0.176471
	no	no	8	0.0784314
	酸	sour	6	0.0588235
	腥	bloody	1	0.00980392
	澀	astringent	1	0.00980392
	鹹	salty	1	0.00980392
	辛	pungent	1	0.00980392
danger
	辣	spicy	44	0.431373
	苦	bitter	38	0.372549
	no	no	11	0.107843
	酸	sour	4	0.0392157
	鹹	salty	3	0.0294118
	腥	bloody	1	0.00980392
	辛	pungent	1	0.00980392
dead
	苦	bitter	74	0.72549
	no	no	10	0.0980392
	酸	sour	5	0.0490196
	鹹	salty	5	0.0490196
	辣	spicy	3	0.0294118
	腥	bloody	3	0.0294118
	甜	sweet	1	0.00980392
	澀	astringent	1	0.00980392
death
	苦	bitter	69	0.676471
	辣	spicy	8	0.0784314
	酸	sour	7	0.0686275
	鹹	salty	7	0.0686275
	no	no	4	0.0392157
	腥	bloody	2	0.0196078
	甜	sweet	2	0.0196078
	酸甜	sweet and sour	1	0.00980392
	澀	astringent	1	0.00980392
	甘	sweet and bitter	1	0.00980392
debt
	苦	bitter	78	0.764706
	no	no	8	0.0784314
	辣	spicy	7	0.0686275
	鹹	salty	5	0.0490196
	酸	sour	3	0.0294118
	甜	sweet	1	0.00980392
deceit
	苦	bitter	43	0.421569
	辣	spicy	21	0.205882
	酸	sour	19	0.186275
	no	no	14	0.137255
	鹹	salty	5	0.0490196
decompose
	no	no	35	0.343137
	酸	sour	28	0.27451
	苦	bitter	22	0.215686
	鹹	salty	8	0.0784314
	甜	sweet	4	0.0392157
	淡	bland	2	0.0196078
	腥	bloody	1	0.00980392
	澀	astringent	1	0.00980392
	辣	spicy	1	0.00980392
defeated
	苦	bitter	51	0.5
	辣	spicy	15	0.147059
	酸	sour	10	0.0980392
	no	no	10	0.0980392
	甜	sweet	9	0.0882353
	鹹	salty	5	0.0490196
	澀	astringent	2	0.0196078
deformed
	苦	bitter	56	0.54902
	no	no	23	0.22549
	酸	sour	15	0.147059
	鹹	salty	6	0.0588235
	辣	spicy	2	0.0196078
delayed
	苦	bitter	56	0.54902
	no	no	22	0.215686
	酸	sour	13	0.127451
	鹹	salty	7	0.0686275
	辣	spicy	3	0.0294118
	香	savory	1	0.00980392
demon
	辣	spicy	49	0.480392
	苦	bitter	33	0.323529
	no	no	11	0.107843
	鹹	salty	5	0.0490196
	甜	sweet	2	0.0196078
	腥	bloody	1	0.00980392
	澀	astringent	1	0.00980392
deserter
	苦	bitter	49	0.480392
	酸	sour	18	0.176471
	no	no	16	0.156863
	辣	spicy	9	0.0882353
	鹹	salty	6	0.0588235
	鮮	umami	1	0.00980392
	甜	sweet	1	0.00980392
	澀	astringent	1	0.00980392
	淡	bland	1	0.00980392
despise
	苦	bitter	41	0.401961
	酸	sour	26	0.254902
	no	no	18	0.176471
	辣	spicy	8	0.0784314
	鹹	salty	5	0.0490196
	澀	astringent	2	0.0196078
	香	savory	1	0.00980392
	甜	sweet	1	0.00980392
destroy
	苦	bitter	53	0.519608
	辣	spicy	31	0.303922
	no	no	9	0.0882353
	甜	sweet	3	0.0294118
	鹹	salty	3	0.0294118
	辛	pungent	2	0.0196078
	酸	sour	1	0.00980392
destruction
	苦	bitter	41	0.401961
	辣	spicy	34	0.333333
	no	no	8	0.0784314
	鹹	salty	7	0.0686275
	酸	sour	6	0.0588235
	甜	sweet	3	0.0294118
	辛	pungent	2	0.0196078
	腥	bloody	1	0.00980392
devil
	辣	spicy	40	0.392157
	苦	bitter	38	0.372549
	no	no	11	0.107843
	酸	sour	5	0.0490196
	鹹	salty	5	0.0490196
	甜	sweet	3	0.0294118
dirty
	苦	bitter	54	0.534653
	酸	sour	24	0.237624
	no	no	13	0.128713
	鹹	salty	7	0.0693069
	辣	spicy	2	0.019802
	腥	bloody	1	0.00990099
	臭	stink	1	invalid
disaster
	苦	bitter	75	0.735294
	辣	spicy	12	0.117647
	no	no	5	0.0490196
	鹹	salty	4	0.0392157
	酸	sour	4	0.0392157
	辛	pungent	1	0.00980392
	腥	bloody	1	0.00980392
discomfort
	苦	bitter	80	0.784314
	no	no	7	0.0686275
	酸	sour	6	0.0588235
	甜	sweet	3	0.0294118
	澀	astringent	3	0.0294118
	鹹	salty	3	0.0294118
disloyal
	苦	bitter	46	0.45098
	酸	sour	22	0.215686
	no	no	12	0.117647
	辣	spicy	11	0.107843
	鹹	salty	10	0.0980392
	淡	bland	1	0.00980392
disturb
	苦	bitter	37	0.362745
	no	no	29	0.284314
	辣	spicy	13	0.127451
	酸	sour	12	0.117647
	鹹	salty	11	0.107843
divorce
	苦	bitter	73	0.715686
	酸	sour	11	0.107843
	no	no	8	0.0784314
	辣	spicy	6	0.0588235
	甜	sweet	3	0.0294118
	鹹	salty	1	0.00980392
drown
	苦	bitter	57	0.558824
	鹹	salty	24	0.235294
	no	no	8	0.0784314
	辣	spicy	6	0.0588235
	酸	sour	5	0.0490196
	甜	sweet	2	0.0196078
dummy
	no	no	47	0.460784
	苦	bitter	18	0.176471
	酸	sour	13	0.127451
	鹹	salty	12	0.117647
	甜	sweet	5	0.0490196
	辣	spicy	5	0.0490196
	淡	bland	1	0.00980392
	澀	astringent	1	0.00980392
dump
	苦	bitter	45	0.454545
	酸	sour	30	0.30303
	no	no	11	0.111111
	鹹	salty	8	0.0808081
	辣	spicy	4	0.040404
	澀	astringent	1	0.010101
	臭	stink	2	invalid
	腥	rank-smelling	1	invalid
dustpan
	苦	bitter	47	0.474747
	no	no	21	0.212121
	酸	sour	20	0.20202
	鹹	salty	7	0.0707071
	辣	spicy	2	0.020202
	甜	sweet	1	0.010101
	甘	sweet and bitter	1	0.010101
	腥	rank-smelling	2	invalid
	臭	stink	1	invalid
evil
	苦	bitter	46	0.45098
	辣	spicy	33	0.323529
	酸	sour	8	0.0784314
	no	no	8	0.0784314
	鹹	salty	4	0.0392157
	甜	sweet	2	0.0196078
	辛	pungent	1	0.00980392
execution
	no	no	48	0.470588
	苦	bitter	22	0.215686
	辣	spicy	14	0.137255
	甜	sweet	8	0.0784314
	鹹	salty	7	0.0686275
	鮮	umami	1	0.00980392
	甘	sweet and bitter	1	0.00980392
	酸	sour	1	0.00980392
failure
	苦	bitter	77	0.754902
	酸	sour	12	0.117647
	甜	sweet	3	0.0294118
	鹹	salty	3	0.0294118
	辣	spicy	2	0.0196078
	no	no	2	0.0196078
	腥	bloody	1	0.00980392
	澀	astringent	1	0.00980392
	甘	sweet and bitter	1	0.00980392
false
	苦	bitter	39	0.382353
	no	no	27	0.264706
	酸	sour	15	0.147059
	鹹	salty	12	0.117647
	辣	spicy	6	0.0588235
	澀	astringent	1	0.00980392
	甘	sweet and bitter	1	0.00980392
	辛	pungent	1	0.00980392
fat
	苦	bitter	28	0.27451
	鹹	salty	27	0.264706
	no	no	20	0.196078
	甜	sweet	11	0.107843
	酸	sour	11	0.107843
	辣	spicy	2	0.0196078
	油膩	greasy	2	0.0196078
	淡	bland	1	0.00980392
fault
	苦	bitter	68	0.666667
	酸	sour	11	0.107843
	no	no	8	0.0784314
	辣	spicy	7	0.0686275
	甜	sweet	2	0.0196078
	鹹	salty	2	0.0196078
	甘	sweet and bitter	2	0.0196078
	濃	rich-flavored	1	0.00980392
	辛	pungent	1	0.00980392
feeble
	苦	bitter	42	0.411765
	no	no	29	0.284314
	酸	sour	17	0.166667
	鹹	salty	6	0.0588235
	甜	sweet	3	0.0294118
	淡	bland	2	0.0196078
	甘	sweet and bitter	1	0.00980392
	澀	astringent	1	0.00980392
	辣	spicy	1	0.00980392
fever
	苦	bitter	68	0.666667
	辣	spicy	14	0.137255
	no	no	10	0.0980392
	酸	sour	5	0.0490196
	鹹	salty	3	0.0294118
	甜	sweet	1	0.00980392
	淡	bland	1	0.00980392
fight
	辣	spicy	39	0.382353
	苦	bitter	31	0.303922
	no	no	15	0.147059
	甜	sweet	6	0.0588235
	鹹	salty	4	0.0392157
	酸	sour	2	0.0196078
	腥	bloody	2	0.0196078
	爽	refreshing	1	0.00980392
	甘	sweet and bitter	1	0.00980392
	澀	astringent	1	0.00980392
filth
	苦	bitter	46	0.455446
	no	no	19	0.188119
	酸	sour	16	0.158416
	鹹	salty	11	0.108911
	辣	spicy	5	0.049505
	腥	bloody	2	0.019802
	鮮	umami	1	0.00990099
	甜	sweet	1	0.00990099
	臭	stink	1	invalid
fire
	辣	spicy	64	0.627451
	苦	bitter	12	0.117647
	no	no	12	0.117647
	甜	sweet	6	0.0588235
	鹹	salty	3	0.0294118
	腥	bloody	1	0.00980392
	香	savory	1	0.00980392
	酸	sour	1	0.00980392
	甘	sweet and bitter	1	0.00980392
	辛	pungent	1	0.00980392
flabby
	甜	sweet	31	0.303922
	no	no	31	0.303922
	苦	bitter	19	0.186275
	酸	sour	11	0.107843
	鹹	salty	6	0.0588235
	淡	bland	3	0.0294118
	甘	sweet and bitter	1	0.00980392
flood
	苦	bitter	46	0.45098
	no	no	25	0.245098
	鹹	salty	18	0.176471
	辣	spicy	8	0.0784314
	酸	sour	3	0.0294118
	爽	refreshing	1	0.00980392
	淡	bland	1	0.00980392
foul
	苦	bitter	35	0.343137
	辣	spicy	23	0.22549
	no	no	21	0.205882
	酸	sour	14	0.137255
	鹹	salty	7	0.0686275
	淡	bland	1	0.00980392
	辛	pungent	1	0.00980392
fraud
	苦	bitter	45	0.441176
	辣	spicy	20	0.196078
	酸	sour	15	0.147059
	no	no	15	0.147059
	鹹	salty	6	0.0588235
	甜	sweet	1	0.00980392
frigid
	苦	bitter	62	0.607843
	no	no	12	0.117647
	辣	spicy	10	0.0980392
	酸	sour	7	0.0686275
	鹹	salty	5	0.0490196
	甜	sweet	2	0.0196078
	淡	bland	2	0.0196078
	澀	astringent	1	0.00980392
	薄荷	taste of mint	1	0.00980392
funeral
	苦	bitter	83	0.813725
	酸	sour	7	0.0686275
	no	no	5	0.0490196
	鹹	salty	3	0.0294118
	澀	astringent	2	0.0196078
	甘	sweet and bitter	1	0.00980392
	辣	spicy	1	0.00980392
fungus
	苦	bitter	33	0.323529
	no	no	29	0.284314
	酸	sour	22	0.215686
	鹹	salty	12	0.117647
	辣	spicy	3	0.0294118
	濃	rich-flavored	1	0.00980392
	甜	sweet	1	0.00980392
	淡	bland	1	0.00980392
gangrene
	苦	bitter	55	0.544554
	no	no	23	0.227723
	酸	sour	11	0.108911
	鹹	salty	6	0.0594059
	辣	spicy	3	0.029703
	腥	bloody	2	0.019802
	澀	astringent	1	0.00990099
	痛	painful	1	invalid
garbage
	苦	bitter	47	0.474747
	酸	sour	27	0.272727
	no	no	16	0.161616
	鹹	salty	6	0.0606061
	辣	spicy	2	0.020202
	甜	sweet	1	0.010101
	臭	stink	2	invalid
	腥	rank-smelling	1	invalid
germs
	苦	bitter	59	0.578431
	no	no	19	0.186275
	酸	sour	11	0.107843
	鹹	salty	7	0.0686275
	辣	spicy	5	0.0490196
	甜	sweet	1	0.00980392
gloom
	苦	bitter	64	0.627451
	no	no	13	0.127451
	酸	sour	9	0.0882353
	鹹	salty	8	0.0784314
	辣	spicy	5	0.0490196
	甜	sweet	2	0.0196078
	淡	bland	1	0.00980392
gossip
	酸	sour	26	0.254902
	no	no	22	0.215686
	苦	bitter	16	0.156863
	甜	sweet	14	0.137255
	辣	spicy	12	0.117647
	鹹	salty	9	0.0882353
	淡	bland	2	0.0196078
	甘	sweet and bitter	1	0.00980392
greed
	苦	bitter	35	0.343137
	酸	sour	25	0.245098
	辣	spicy	14	0.137255
	鹹	salty	11	0.107843
	no	no	11	0.107843
	甜	sweet	5	0.0490196
	甘	sweet and bitter	1	0.00980392
grenade
	辣	spicy	45	0.441176
	苦	bitter	31	0.303922
	no	no	19	0.186275
	鹹	salty	4	0.0392157
	腥	bloody	1	0.00980392
	甜	sweet	1	0.00980392
	酸	sour	1	0.00980392
grime
	苦	bitter	53	0.519608
	酸	sour	19	0.186275
	no	no	14	0.137255
	鹹	salty	12	0.117647
	辣	spicy	2	0.0196078
	腥	bloody	1	0.00980392
	甘	sweet and bitter	1	0.00980392
guillotine
	苦	bitter	53	0.519608
	辣	spicy	28	0.27451
	no	no	10	0.0980392
	酸	sour	4	0.0392157
	腥	bloody	4	0.0392157
	鹹	salty	2	0.0196078
	澀	astringent	1	0.00980392
gun
	辣	spicy	42	0.411765
	苦	bitter	24	0.235294
	no	no	18	0.176471
	酸	sour	6	0.0588235
	鹹	salty	6	0.0588235
	腥	bloody	4	0.0392157
	甜	sweet	1	0.00980392
	辛	pungent	1	0.00980392
handicap
	苦	bitter	71	0.696078
	no	no	10	0.0980392
	酸	sour	7	0.0686275
	辣	spicy	7	0.0686275
	鹹	salty	5	0.0490196
	甜	sweet	2	0.0196078
hardship
	苦	bitter	81	0.794118
	辣	spicy	7	0.0686275
	酸	sour	6	0.0588235
	鹹	salty	5	0.0490196
	澀	astringent	2	0.0196078
	no	no	1	0.00980392
headache
	苦	bitter	80	0.784314
	酸	sour	9	0.0882353
	辣	spicy	7	0.0686275
	no	no	3	0.0294118
	鹹	salty	2	0.0196078
	辛	pungent	1	0.00980392
hell
	苦	bitter	66	0.647059
	辣	spicy	22	0.215686
	鹹	salty	6	0.0588235
	no	no	3	0.0294118
	甜	sweet	2	0.0196078
	腥	bloody	1	0.00980392
	酸	sour	1	0.00980392
	辛	pungent	1	0.00980392
hinder
	苦	bitter	62	0.607843
	no	no	14	0.137255
	辣	spicy	8	0.0784314
	鹹	salty	8	0.0784314
	酸	sour	7	0.0686275
	甜	sweet	1	0.00980392
	澀	astringent	1	0.00980392
	甘	sweet and bitter	1	0.00980392
hooker
	苦	bitter	37	0.362745
	no	no	16	0.156863
	鹹	salty	15	0.147059
	辣	spicy	14	0.137255
	酸	sour	13	0.127451
	甜	sweet	5	0.0490196
	腥	bloody	2	0.0196078
hostage
	苦	bitter	53	0.519608
	no	no	21	0.205882
	辣	spicy	10	0.0980392
	酸	sour	8	0.0784314
	鹹	salty	5	0.0490196
	甜	sweet	3	0.0294118
	腥	bloody	1	0.00980392
	辛	pungent	1	0.00980392
humiliate
	苦	bitter	50	0.490196
	酸	sour	28	0.27451
	辣	spicy	14	0.137255
	no	no	6	0.0588235
	鹹	salty	3	0.0294118
	甜	sweet	1	0.00980392
hungry
	苦	bitter	75	0.735294
	no	no	11	0.107843
	酸	sour	6	0.0588235
	甜	sweet	3	0.0294118
	鹹	salty	3	0.0294118
	澀	astringent	1	0.00980392
	酦	taste by fermentation	1	0.00980392
	麻	numbing taste	1	0.00980392
	辣	spicy	1	0.00980392
hurricane
	苦	bitter	35	0.343137
	no	no	24	0.235294
	辣	spicy	23	0.22549
	鹹	salty	14	0.137255
	酸	sour	5	0.0490196
	淡	bland	1	0.00980392
hurt
	苦	bitter	56	0.54902
	辣	spicy	21	0.205882
	酸	sour	13	0.127451
	鹹	salty	4	0.0392157
	血腥	bloody	4	0.0392157
	no	no	2	0.0196078
	辛	pungent	1	0.00980392
	甜	sweet	1	0.00980392
idiot
	苦	bitter	41	0.401961
	酸	sour	20	0.196078
	no	no	20	0.196078
	鹹	salty	8	0.0784314
	甜	sweet	7	0.0686275
	辣	spicy	5	0.0490196
	淡	bland	1	0.00980392
ignorance
	苦	bitter	41	0.401961
	no	no	20	0.196078
	甜	sweet	16	0.156863
	酸	sour	14	0.137255
	鹹	salty	7	0.0686275
	淡	bland	3	0.0294118
	甘	sweet and bitter	1	0.00980392
illness
	苦	bitter	86	0.843137
	鹹	salty	5	0.0490196
	no	no	5	0.0490196
	酸	sour	4	0.0392157
	澀	astringent	1	0.00980392
	辣	spicy	1	0.00980392
immature
	酸	sour	28	0.27451
	no	no	26	0.254902
	苦	bitter	22	0.215686
	鹹	salty	9	0.0882353
	甜	sweet	7	0.0686275
	澀	astringent	3	0.0294118
	辣	spicy	3	0.0296078
	淡	bland	2	0.0196078
	鮮	umami	1	0.00980392
	甘	sweet and bitter	1	0.00980392
immoral
	苦	bitter	50	0.490196
	no	no	17	0.166667
	酸	sour	12	0.117647
	辣	spicy	10	0.0980392
	鹹	salty	10	0.0980392
	甜	sweet	2	0.0196078
	辛	pungent	1	0.00980392
impair
	苦	bitter	64	0.627451
	辣	spicy	13	0.127451
	酸	sour	11	0.107843
	no	no	8	0.0784314
	鹹	salty	3	0.0294118
	甜	sweet	1	0.00980392
	腥	bloody	1	0.00980392
	澀	astringent	1	0.00980392
impotent
	苦	bitter	63	0.617647
	no	no	18	0.176471
	酸	sour	11	0.107843
	鹹	salty	4	0.0392157
	辣	spicy	3	0.0294118
	澀	astringent	1	0.00980392
	甜	sweet	1	0.00980392
	淡	bland	1	0.00980392
infection
	苦	bitter	64	0.627451
	酸	sour	10	0.0980392
	no	no	10	0.0980392
	辣	spicy	8	0.0784314
	鹹	salty	6	0.0588235
	甜	sweet	2	0.0196078
	腥	bloody	1	0.00980392
	淡	bland	1	0.00980392
inferior
	苦	bitter	65	0.637255
	酸	sour	17	0.166667
	no	no	10	0.0980392
	鹹	salty	4	0.0392157
	甜	sweet	2	0.0196078
	辣	spicy	2	0.0196078
	澀	astringent	1	0.00980392
	甘	sweet and bitter	1	0.00980392
injury
	苦	bitter	69	0.676471
	辣	spicy	13	0.127451
	酸	sour	9	0.0882353
	鹹	salty	6	0.0588235
	no	no	3	0.0294118
	腥	bloody	1	0.00980392
	澀	astringent	1	0.00980392
insane
	辣	spicy	55	0.539412
	no	no	13	0.127451
	苦	bitter	12	0.117647
	甜	sweet	9	0.0882353
	酸	sour	7	0.0686275
	鹹	salty	4	0.0392157
	酸甜	sweet and sour	1	0.00980392
	淡	bland	1	0.00980392
insult
	苦	bitter	45	0.441176
	酸	sour	23	0.22549
	辣	spicy	22	0.215686
	no	no	9	0.0882353
	鹹	salty	3	0.0294118
intruder
	辣	spicy	46	0.45098
	苦	bitter	28	0.27451
	no	no	13	0.127451
	酸	sour	6	0.0588235
	鹹	salty	5	0.0490196
	血腥	bloody	3	0.0298039
	辛	pungent	1	0.00980392
invader
	辣	spicy	50	0.490196
	苦	bitter	27	0.264706
	no	no	12	0.117647
	鹹	salty	7	0.0686275
	酸	sour	4	0.0392157
	辛	pungent	2	0.0196078
irritate
	辣	spicy	67	0.647059
	甜	sweet	11	0.107843
	酸	sour	10	0.0980392
	no	no	5	0.0490196
	苦	bitter	4	0.0392157
	鹹	salty	3	0.0294118
	辛	pungent	2	0.0196078
jail
	苦	bitter	80	0.784314
	no	no	9	0.0882353
	酸	sour	4	0.0392157
	辣	spicy	4	0.0392157
	鹹	salty	3	0.0294118
	澀	astringent	1	0.00980392
	甘	sweet and bitter	1	0.00980392
killer
	辣	spicy	55	0.539216
	苦	bitter	24	0.235294
	no	no	8	0.0784314
	腥	bloody	6	0.0588235
	酸	sour	3	0.0294118
	甜	sweet	2	0.0196078
	鹹	salty	2	0.0196078
	爽	refreshing	1	0.00980392
	辛	pungent	1	0.00980392
knife
	辣	spicy	39	0.382353
	no	no	24	0.235294
	苦	bitter	16	0.156863
	甜	sweet	6	0.0588235
	鹹	salty	6	0.0588235
	酸	sour	5	0.0490196
	血腥	bloody	6	0.0588235
lawsuit
	苦	bitter	47	0.460784
	no	no	28	0.27451
	辣	spicy	14	0.137255
	酸	sour	7	0.0686275
	鹹	salty	5	0.0490196
	甘	sweet and bitter	1	0.00980392
leprosy
	苦	bitter	62	0.607843
	no	no	22	0.215686
	辣	spicy	9	0.0882353
	酸	sour	5	0.0490196
	鹹	salty	4	0.0392157
lice
	苦	bitter	46	0.45098
	no	no	24	0.235294
	酸	sour	15	0.147059
	辣	spicy	7	0.0686275
	鹹	salty	7	0.0686275
	腥	bloody	1	0.00980392
	澀	astringent	1	0.00980392
	甘	sweet and bitter	1	0.00980392
lie
	苦	bitter	50	0.490196
	酸	sour	18	0.176471
	辣	spicy	15	0.147255
	鹹	salty	8	0.0784314
	no	no	8	0.0784314
	甜	sweet	2	0.0196078
	澀	astringent	1	0.00980392
loser
	苦	bitter	79	0.77451
	酸	sour	12	0.117647
	鹹	salty	5	0.0490196
	no	no	5	0.0490196
	辣	spicy	1	0.00980392
lost
	苦	bitter	69	0.676471
	no	no	12	0.117647
	酸	sour	11	0.107843
	鹹	salty	4	0.0392157
	辣	spicy	3	0.0294118
	甜	sweet	1	0.00980392
	酦	taste by fermentation	1	0.00980392
	辛	pungent	1	0.00980392
louse
	苦	bitter	40	0.392157
	no	no	29	0.284314
	酸	sour	11	0.107843
	鹹	salty	11	0.107843
	辣	spicy	9	0.0882353
	鮮	umami	1	0.00980392
	甜	sweet	1	0.00980392
madman
	辣	spicy	33	0.323529
	苦	bitter	25	0.245098
	no	no	20	0.196078
	酸	sour	13	0.127451
	鹹	salty	8	0.0784314
	甜	sweet	3	0.0294118
maggot
	苦	bitter	47	0.47
	no	no	25	0.25
	酸	sour	13	0.13
	鹹	salty	10	0.1
	辣	spicy	3	0.03
	甘	sweet and bitter	1	0.01
	辛	pungent	1	0.01
	腥	rank-smelling	2	invalid
malaria
	苦	bitter	76	0.745098
	no	no	11	0.107843
	辣	spicy	7	0.0686275
	酸	sour	3	0.0294118
	鹹	salty	3	0.0294118
	腥	bloody	1	0.00980392
	甜	sweet	1	0.00980392
malice
	辣	spicy	39	0.382353
	苦	bitter	38	0.372549
	no	no	12	0.117647
	酸	sour	9	0.0882353
	鹹	salty	2	0.0196078
	甜	sweet	1	0.00980392
	澀	astringent	1	0.00980392
mangle
	苦	bitter	54	0.529412
	辣	spicy	33	0.323529
	no	no	6	0.0588235
	鹹	salty	4	0.0392157
	酸	sour	2	0.0196078
	血腥	bloody	2	0.0196078
	甜	sweet	1	0.00980392
maniac
	辣	spicy	30	0.294118
	苦	bitter	28	0.27451
	no	no	24	0.235294
	酸	sour	13	0.127451
	甜	sweet	4	0.0392157
	腥	bloody	1	0.00980392
	鹹	salty	1	0.00980392
	辛	pungent	1	0.00980392
manure
	no	no	32	0.316832
	苦	bitter	19	0.188119
	甜	sweet	18	0.178218
	鹹	salty	17	0.168317
	酸	sour	13	0.128713
	澀	astringent	1	0.00990099
	甘	sweet and bitter	1	0.00990099
	腥	rank-smelling	1	invalid
massacre
	苦	bitter	48	0.470588
	辣	spicy	32	0.313725
	腥	bloody	8	0.0786275
	no	no	7	0.0686275
	酸	sour	3	0.0294118
	鹹	salty	2	0.0196078
	甜	sweet	1	0.00980392
	辛	pungent	1	0.00980392
measles
	苦	bitter	68	0.666667
	no	no	15	0.147059
	酸	sour	7	0.0686275
	辣	spicy	7	0.0686275
	鹹	salty	5	0.0490196
meek
	甜	sweet	86	0.843137
	no	no	12	0.117647
	甘	sweet and bitter	3	0.0294118
	辣	spicy	1	0.00980392
menace
	辣	spicy	40	0.392157
	苦	bitter	39	0.382353
	no	no	10	0.0980392
	酸	sour	7	0.0686275
	鹹	salty	3	0.0294118
	辛	pungent	2	0.0196078
	甜	sweet	1	0.00980392
messy
	苦	bitter	42	0.415842
	no	no	25	0.247525
	辣	spicy	15	0.148515
	鹹	salty	8	0.0792079
	酸	sour	7	0.0693069
	甜	sweet	2	0.019802
	甘	sweet and bitter	1	0.00990099
	淡	bland	1	0.00990099
	臭	stink	1	invalid
mildew
	苦	bitter	45	0.441176
	no	no	26	0.254902
	酸	sour	19	0.186275
	鹹	salty	10	0.0980392
	辣	spicy	2	0.0196078
mistake
	苦	bitter	66	0.647059
	酸	sour	15	0.147059
	no	no	11	0.107843
	辣	spicy	4	0.0392157
	鹹	salty	3	0.0294118
	甜	sweet	2	0.0196078
	澀	astringent	1	0.00980392
mold
	no	no	72	0.705882
	甜	sweet	14	0.137255
	鹹	salty	12	0.117647
	苦	bitter	3	0.0294118
	腥	bloody	1	0.00980392
morbid
	苦	bitter	57	0.558824
	no	no	20	0.196078
	酸	sour	12	0.117647
	辣	spicy	9	0.0882353
	鹹	salty	3	0.0294118
	腥	bloody	1	0.00980392
morgue
	苦	bitter	55	0.544554
	酸	sour	19	0.188119
	no	no	14	0.138614
	鹹	salty	7	0.0693069
	腥	bloody	2	0.019802
	甜	sweet	1	0.00990099
	澀	astringent	1	0.00990099
	辣	spicy	1	0.00990099
	辛	pungent	1	0.00990099
	臭	stink	1	invalid
mosquito
	苦	bitter	36	0.352941
	no	no	18	0.176471
	辣	spicy	17	0.166667
	酸	sour	15	0.147059
	鹹	salty	12	0.117647
	腥	bloody	2	0.0196078
	甘	sweet and bitter	1	0.00980392
	辛	pungent	1	0.00980392
mucus
	no	no	33	0.326733
	鹹	salty	23	0.227723
	苦	bitter	21	0.207921
	酸	sour	17	0.168317
	甜	sweet	6	0.0594059
	澀	astringent	1	0.00990099
	腥	rank-smelling	1	invalid
murderer
	辣	spicy	47	0.460784
	苦	bitter	25	0.245098
	no	no	11	0.107843
	鹹	salty	6	0.0588235
	腥	bloody	6	0.0588235
	酸	sour	5	0.0490196
	甜	sweet	1	0.00980392
	澀	astringent	1	0.00980392
mutation
	苦	bitter	33	0.323529
	no	no	27	0.264706
	辣	spicy	20	0.196078
	酸	sour	9	0.0882353
	鹹	salty	5	0.0490196
	甜	sweet	2	0.0196078
	甘	sweet and bitter	2	0.0196078
	酸辣	sour and spicy	1	0.00980392
	爽	refreshing	1	0.00980392
	苦澀	bitter and astringent	1	0.00980392
	辛	pungent	1	0.00980392
mutilate
	苦	bitter	56	0.54902
	辣	spicy	30	0.294118
	no	no	5	0.0490196
	鹹	salty	4	0.0392157
	腥	bloody	3	0.0294118
	酸	sour	3	0.0294118
	辛	pungent	1	0.00980392
needle
	no	no	32	0.313725
	辣	spicy	31	0.303922
	苦	bitter	25	0.245098
	甜	sweet	4	0.0392157
	酸	sour	4	0.0392157
	腥	bloody	2	0.0196078
	辛	pungent	2	0.0196078
	香	savory	1	0.00980392
	鹹	salty	1	0.00980392
neglect
	苦	bitter	51	0.5
	酸	sour	21	0.205882
	no	no	17	0.166667
	鹹	salty	5	0.0490196
	澀	astringent	2	0.0196078
	辣	spicy	2	0.0196078
	淡	bland	2	0.0196078
	甜	sweet	1	0.00980392
	麻	numbing taste	1	0.00980392
nightmare
	苦	bitter	76	0.745098
	辣	spicy	10	0.0980392
	酸	sour	7	0.0686275
	no	no	7	0.0686275
	鹹	salty	1	0.00980392
	辛	pungent	1	0.00980392
noose
	no	no	54	0.529412
	苦	bitter	17	0.166667
	鹹	salty	11	0.107843
	辣	spicy	10	0.0980392
	甜	sweet	5	0.0490196
	酸	sour	4	0.0392157
	淡	bland	1	0.00980392
nuisance
	苦	bitter	49	0.480392
	辣	spicy	19	0.186275
	酸	sour	14	0.137255
	no	no	12	0.117647
	鹹	salty	7	0.0686275
	甜	sweet	1	0.00980392
obesity
	苦	bitter	38	0.372549
	甜	sweet	19	0.186275
	鹹	salty	19	0.186275
	no	no	14	0.137255
	酸	sour	9	0.0882353
	油膩	greasy	1	0.00980392
	酸甜	sweet and sour	1	0.00980392
	辣	spicy	1	0.00980392
offend
	辣	spicy	41	0.401961
	苦	bitter	26	0.254902
	no	no	15	0.147059
	酸	sour	13	0.127451
	鹹	salty	6	0.0588235
	澀	astringent	1	0.00980392
outrage
	辣	spicy	49	0.480392
	苦	bitter	36	0.352941
	no	no	8	0.0784314
	腥	bloody	2	0.0196078
	酸	sour	2	0.0196078
	鹹	salty	2	0.0196078
	辛	pungent	2	0.0196078
	甜	sweet	1	0.00980392
overcast
	苦	bitter	48	0.470588
	no	no	16	0.156863
	酸	sour	15	0.147059
	鹹	salty	12	0.117647
	甜	sweet	4	0.0392157
	淡	bland	3	0.0294118
	甘	sweet and bitter	2	0.0196078
	澀	astringent	1	0.00980392
	辣	spicy	1	0.00980392
pain
	苦	bitter	67	0.656863
	辣	spicy	22	0.215686
	酸	sour	10	0.0980392
	甜	sweet	1	0.00980392
	澀	astringent	1	0.00980392
	辛	pungent	1	0.00980392
paralysis
	苦	bitter	50	0.490196
	酸	sour	20	0.196078
	no	no	14	0.137255
	辣	spicy	13	0.127451
	鹹	salty	2	0.0196078
	甜	sweet	1	0.00980392
	澀	astringent	1	0.00980392
	麻	numbing taste	1	0.00980392
penalty
	苦	bitter	64	0.627451
	辣	spicy	16	0.156863
	鹹	salty	9	0.0882353
	no	no	8	0.0784314
	酸	sour	5	0.0490196
pervert
	no	no	30	0.294118
	苦	bitter	29	0.284314
	辣	spicy	21	0.205882
	酸	sour	13	0.127451
	鹹	salty	4	0.0392157
	甜	sweet	2	0.0196078
	腥	bloody	1	0.00980392
	澀	astringent	1	0.00980392
	濃	rich-flavored	1	0.00980392
[truncated: 2,735 more rows]

## Sheet:  Appendix 3
Appendix 3. Taste associations for Sample A and Sample B for the negative and positive emotion and emotion-laden words
Word	Sample A					Sample B
	Taste (Chinese)	Taste (English)	Frequency	%		Taste (Chinese)	Taste (English)	Frequency	%
Negative emotion words
afraid
	苦	bitter	32	0.627451		苦	bitter	38	0.745098
	辣	spicy	7	0.137255		辣	spicy	3	0.0588235
	酸	sour	6	0.117647		酸	sour	5	0.0980392
	no	no	2	0.0392157		no	no	3	0.0588235
	鹹	salty	1	0.0196078		鹹	salty	2	0.0392157
	澀	astringent	2	0.0392157		TSS	TSS	5	5
	甜	sweet	1	0.0196078		MSS	MSS	5	5
	TSS	TSS	7	7
	MSS	MSS	5	5
agony
	苦	bitter	41	0.803922		苦	bitter	45	0.882353
	辣	spicy	6	0.117647		辣	spicy	2	0.0392157
	酸	sour	2	0.0392157		酸	sour	1	0.0196078
	腥	bloody	1	0.0196078		no	no	3	0.0588235
	澀	astringent	1	0.0196078		TSS	TSS	4	4
	TSS	TSS	5	5		MSS	MSS	3	3
	MSS	MSS	3	3
alone
	苦	bitter	26	0.509804		苦	bitter	33	0.647059
	酸	sour	9	0.176471		酸	sour	6	0.117647
	鹹	salty	5	0.0980392		鹹	salty	2	0.0392157
	no	no	4	0.0784314		no	no	5	0.0980392
	甜	sweet	1	0.0196078		甜	sweet	4	0.0784314
	甘	sweet and bitter	3	0.0588235		甘	sweet and bitter	1	0.0196078
	鮮	umami	1	0.0196078		TSS	TSS	6	6
	澀	astringent	1	0.0196078		MSS	MSS	5	5
	辣	spicy	1	0.0196078
	TSS	TSS	9	9
	MSS	MSS	5	5
anger
	辣	spicy	29	0.568627		辣	spicy	31	0.607843
	苦	bitter	12	0.235294		苦	bitter	10	0.196078
	酸	sour	4	0.0784314		酸	sour	4	0.0784314
	no	no	4	0.0784314		no	no	4	0.0784314
	鹹	salty	1	0.0196078		鹹	salty	2	0.0392157
	辛	pungent	1	0.0196078		TSS	TSS	5	5
	TSS	TSS	6	6		MSS	MSS	5	5
	MSS	MSS	4	4
angry
	辣	spicy	30	0.588235		辣	spicy	36	0.705882
	苦	bitter	13	0.254902		苦	bitter	9	0.176471
	酸	sour	3	0.0588235		酸	sour	3	0.0588235
	no	no	4	0.0784314		no	no	2	0.0392157
	辛	pungent	1	0.0196078		鹹	salty	1	0.0196078
	TSS	TSS	5	5		TSS	TSS	5	5
	MSS	MSS	4	4		MSS	MSS	4	4
annoy
	苦	bitter	29	0.568627		苦	bitter	31	0.607843
	辣	spicy	8	0.156863		辣	spicy	6	0.117647
	酸	sour	7	0.137255		酸	sour	7	0.137255
	no	no	3	0.0588235		no	no	2	0.0392157
	鹹	salty	2	0.0392157		鹹	salty	2	0.0392157
	辛	pungent	1	0.0196078		辛	pungent	1	0.0196078
	澀	astringent	1	0.0196078		澀	astringent	1	0.0196078
	TSS	TSS	7	7		甜	sweet	1	0.0196078
	MSS	MSS	5	5		TSS	TSS	8	8
						MSS	MSS	5	5
bored
	苦	bitter	30	0.588235		苦	bitter	39	0.764706
	no	no	9	0.176471		no	no	6	0.117647
	鹹	salty	6	0.117647		鹹	salty	2	0.0392157
	酸	sour	3	0.0588235		酸	sour	2	0.0392157
	淡	bland	1	0.0196078		淡	bland	1	0.0196078
	甘	sweet and bitter	1	0.0196078		甜	sweet	1	0.0196078
	澀	astringent	1	0.0196078		TSS	TSS	6	6
	TSS	TSS	7	7		MSS	MSS	4	4
	MSS	MSS	4	4
burdened
	苦	bitter	41	0.803922		苦	bitter	41	0.803922
	酸	sour	3	0.0588235		酸	sour	6	0.117647
	辣	spicy	2	0.0392157		辣	spicy	1	0.0196078
	no	no	2	0.0392157		甜	sweet	2	0.0392157
	鹹	salty	2	0.0392157		澀	astringent	1	0.0196078
	爽	refreshing	1	0.0196078		TSS	TSS	5	5
	TSS	TSS	6	6		MSS	MSS	3	3
	MSS	MSS	5	5
confused
	苦	bitter	31	0.607843		苦	bitter	25	0.490196
	酸	sour	7	0.137255		酸	sour	15	0.294118
	no	no	7	0.137255		no	no	5	0.0980392
	鹹	salty	6	0.117647		鹹	salty	5	0.0980392
	TSS	TSS	4	4		辣	spicy	1	0.0196078
	MSS	MSS	4	4		TSS	TSS	5	5
						MSS	MSS	4	4
contempt
	苦	bitter	24	0.470588		苦	bitter	19	0.372549
	酸	sour	14	0.27451		酸	sour	16	0.313725
	no	no	5	0.0980392		no	no	7	0.137255
	辣	spicy	4	0.0784314		辣	spicy	7	0.137255
	鹹	salty	3	0.0588235		淡	bland	1	0.0196078
	澀	astringent	1	0.0196078		甜	sweet	1	0.0196078
	TSS	TSS	6	6		TSS	TSS	6	6
	MSS	MSS	5	5		MSS	MSS	4	4
depressed
	苦	bitter	41	0.803922		苦	bitter	43	0.843137
	鹹	salty	4	0.0784314		鹹	salty	1	0.0196078
	no	no	3	0.0588235		no	no	2	0.0392157
	酸	sour	2	0.0392157		酸	sour	3	0.0588235
	澀	astringent	1	0.0196078		澀	astringent	1	0.0196078
	TSS	TSS	5	5		辣	spicy	1	0.0196078
	MSS	MSS	4	4		TSS	TSS	6	6
						MSS	MSS	3	3
depression
	苦	bitter	46	0.901961		苦	bitter	42	0.823529
	酸	sour	2	0.0392157		酸	sour	4	0.0784314
	no	no	1	0.0196078		no	no	3	0.0588235
	澀	astringent	2	0.0392157		辣	spicy	2	0.0392157
	TSS	TSS	4	4		TSS	TSS	4	4
	MSS	MSS	3	3		MSS	MSS	4	4
despairing
	苦	bitter	41	0.803922		苦	bitter	44	0.862745
	酸	sour	3	0.0588235		酸	sour	2	0.0392157
	辣	spicy	3	0.0588235		辣	spicy	1	0.0196078
	鹹	salty	1	0.0196078		鹹	salty	1	0.0196078
	no	no	1	0.0196078		no	no	2	0.0392157
	麻	麻	1	0.0196078		醱	taste by fermentation	1	0.0196078
	澀	astringent	1	0.0196078		TSS	TSS	6	6
	TSS	TSS	7	7		MSS	MSS	3	3
	MSS	MSS	3	3
detached
	苦	bitter	23	0.45098		苦	bitter	27	0.529412
	no	no	10	0.196078		no	no	7	0.137255
	酸	sour	8	0.156863		酸	sour	9	0.176471
	鹹	salty	5	0.0980392		鹹	salty	1	0.0196078
	甘	sweet and bitter	1	0.0196078		甘	sweet and bitter	2	0.0392157
	甜	sweet	2	0.0392157		甜	sweet	2	0.0392157
	澀	astringent	2	0.0392157		香	savory	1	0.0196078
	TSS	TSS	7	7		淡	bland	1	0.0196078
	MSS	MSS	6	6		辣	spicy	1	0.0196078
						TSS	TSS	9	9
						MSS	MSS	5	5
detest
	苦	bitter	26	0.509804		苦	bitter	20	0.392157
	辣	spicy	13	0.254902		辣	spicy	20	0.392157
	no	no	5	0.0980392		no	no	3	0.0588235
	酸	sour	4	0.0784314		酸	sour	7	0.137255
	鹹	salty	2	0.0392157		澀	astringent	1	0.0196078
	甘	sweet and bitter	1	0.0196078		TSS	TSS	5	5
	TSS	TSS	6	6		MSS	MSS	4	4
	MSS	MSS	5	5
disappoint
	苦	bitter	40	0.784314		苦	bitter	34	0.666667
	酸	sour	6	0.117647		酸	sour	11	0.215686
	鹹	salty	3	0.0588235		鹹	salty	2	0.0392157
	no	no	1	0.0196078		no	no	1	0.0196078
	澀	astringent	1	0.0196078		甘	sweet and bitter	1	0.0196078
	TSS	TSS	5	5		醱	taste by fermentation	1	0.0196078
	MSS	MSS	3	3		辣	spicy	1	0.0196078
						TSS	TSS	7	7
						MSS	MSS	3	3
discouraged
	苦	bitter	36	0.705882		苦	bitter	36	0.705882
	鹹	salty	5	0.0980392		鹹	salty	1	0.0196078
	酸	sour	5	0.0980392		酸	sour	5	0.0980392
	no	no	3	0.0588235		no	no	5	0.0980392
	澀	astringent	1	0.0196078		澀	astringent	2	0.0392157
	辣	spicy	1	0.0196078		辣	spicy	2	0.0392157
	TSS	TSS	6	6		TSS	TSS	6	6
	MSS	MSS	4	4		MSS	MSS	5	5
disdainful
	苦	bitter	20	0.392157		苦	bitter	17	0.333333
	酸	sour	13	0.254902		酸	sour	14	0.27451
	辣	spicy	7	0.137255		辣	spicy	11	0.215686
	鹹	salty	6	0.117647		鹹	salty	1	0.0196078
	no	no	5	0.0980392		no	no	7	0.137255
	TSS	TSS	5	5		甜	sweet	1	0.0196078
	MSS	MSS	5	5		TSS	TSS	6	6
						MSS	MSS	4	4
disgusted
	苦	bitter	25	0.490196		苦	bitter	26	0.509804
	酸	sour	16	0.313725		酸	sour	16	0.313725
	no	no	3	0.0588235		no	no	3	0.0588235
	鹹	salty	5	0.0980392		辣	spicy	5	0.0980392
	腥	fishy	2	0.0392157		澀	astringent	1	0.0196078
	TSS	TSS	5	5		TSS	TSS	5	5
	MSS	MSS	5	5		MSS	MSS	4	4
displeased
	苦	bitter	40	0.784314		苦	bitter	40	0.784314
	酸	sour	5	0.0980392		酸	sour	4	0.0784314
	鹹	salty	4	0.0784314		鹹	salty	2	0.0392157
	no	no	2	0.0392157		no	no	3	0.0588235
	TSS	TSS	4	4		甜	sweet	1	0.0196078
	MSS	MSS	4	4		辣	spicy	1	0.0196078
						TSS	TSS	6	6
						MSS	MSS	4	4
distressed
	苦	bitter	41	0.803922		苦	bitter	42	0.823529
	酸	sour	4	0.0784314		酸	sour	1	0.0196078
	no	no	3	0.0588235		no	no	3	0.0588235
	鹹	salty	2	0.0392157		鹹	salty	2	0.0392157
	辣	spicy	1	0.0196078		甜	sweet	2	0.0392157
	TSS	TSS	5	5		澀	astringent	1	0.0196078
	MSS	MSS	4	4		TSS	TSS	6	6
						MSS	MSS	4	4
dreadful
	辣	spicy	25	0.490196		辣	spicy	19	0.372549
	苦	bitter	14	0.27451		苦	bitter	17	0.333333
	no	no	5	0.0980392		no	no	6	0.117647
	酸	sour	3	0.0588235		酸	sour	7	0.137255
	鹹	salty	2	0.0392157		鹹	salty	2	0.0392157
	腥	bloody	1	0.0196078		TSS	TSS	5	5
	辛	pungent	1	0.0196078		MSS	MSS	5	5
	TSS	TSS	7	7
	MSS	MSS	5	5
dreary
	苦	bitter	43	0.843137		苦	bitter	40	0.784314
	no	no	5	0.0980392		no	no	6	0.117647
	鹹	salty	3	0.0588235		鹹	salty	4	0.0784314
	TSS	TSS	3	3		香	savory	1	0.0196078
	MSS	MSS	3	3		TSS	TSS	4	4
						MSS	MSS	3	3
embarrassed
	酸	sour	20	0.392157		酸	sour	20	0.392157
	苦	bitter	20	0.392157		苦	bitter	13	0.254902
	鹹	salty	4	0.0784314		鹹	salty	5	0.0980392
	辣	spicy	4	0.0784314		辣	spicy	4	0.0784314
	no	no	3	0.0588235		no	no	5	0.0980392
	TSS	TSS	5	5		淡	bland	2	0.0392157
	MSS	MSS	5	5		澀	astringent	1	0.0196078
						甜	sweet	1	0.0196078
						TSS	TSS	8	8
						MSS	MSS	6	6
enraged
	辣	spicy	29	0.568627		辣	spicy	38	0.745098
	苦	bitter	16	0.313725		苦	bitter	7	0.137255
	no	no	3	0.0588235		no	no	4	0.0784314
	辛	pungent	1	0.0196078		辛	pungent	1	0.0196078
	酸	sour	1	0.0196078		酸	sour	1	0.0196078
	鹹	salty	1	0.0196078		TSS	TSS	5	5
	TSS	TSS	6	6		MSS	MSS	3	3
	MSS	MSS	3	3
envy
	酸	sour	25	0.490196		酸	sour	25	0.490196
	苦	bitter	18	0.352941		苦	bitter	13	0.254902
	no	no	3	0.0588235		no	no	1	0.0196078
	辣	spicy	3	0.0588235		辣	spicy	9	0.176471
	鹹	salty	2	0.0392157		鹹	salty	1	0.0196078
	TSS	TSS	5	5		澀	astringent	1	0.0196078
	MSS	MSS	5	5		苦澀	bitter and astringent	1	0.0196078
						TSS	TSS	7	7
						MSS	MSS	3	3
fatigued
	苦	bitter	25	0.490196		苦	bitter	33	0.647059
	酸	sour	13	0.254902		酸	sour	12	0.235294
	鹹	salty	6	0.117647		鹹	salty	3	0.0588235
	no	no	3	0.0588235		no	no	2	0.0392157
	澀	astringent	1	0.0196078		澀	astringent	1	0.0196078
	甘	sweet and bitter	2	0.0392157		TSS	TSS	5	5
	淡	bland	1	0.0196078		MSS	MSS	4	4
	TSS	TSS	7	7
	MSS	MSS	5	5
fear
	苦	bitter	26	0.509804		苦	bitter	35	0.686275
	酸	sour	9	0.176471		酸	sour	6	0.117647
	辣	spicy	9	0.176471		辣	spicy	6	0.117647
	鹹	salty	4	0.0784314		鹹	salty	2	0.0392157
	no	no	2	0.0392157		no	no	1	0.0196078
	澀	astringent	1	0.0196078		澀	astringent	1	0.0196078
	TSS	TSS	6	6		TSS	TSS	6	6
	MSS	MSS	5	5		MSS	MSS	4	4
fearful
	苦	bitter	36	0.705882		苦	bitter	38	0.745098
	酸	sour	9	0.176471		酸	sour	5	0.0980392
	no	no	4	0.0784314		no	no	4	0.0784314
	鹹	salty	2	0.0392157		鹹	salty	2	0.0392157
	TSS	TSS	4	4		甜	sweet	1	0.0196078
	MSS	MSS	4	4		辣	spicy	1	0.0196078
						TSS	TSS	6	6
						MSS	MSS	4	4
frustrated
	苦	bitter	41	0.803922		苦	bitter	37	0.72549
	酸	sour	4	0.0784314		酸	sour	7	0.137255
	no	no	3	0.0588235		no	no	3	0.0588235
	鹹	salty	2	0.0392157		鹹	salty	1	0.0196078
	辣	spicy	1	0.0196078		辣	spicy	2	0.0392157
	TSS	TSS	5	5		甜	sweet	1	0.0196078
	MSS	MSS	4	4		TSS	TSS	6	6
						MSS	MSS	4	4
grief
	苦	bitter	44	0.862745		苦	bitter	42	0.823529
	酸	sour	2	0.0392157		酸	sour	5	0.0980392
	no	no	4	0.0784314		鹹	salty	3	0.0588235
	辣	spicy	1	0.0196078		甜	sweet	1	0.0196078
	TSS	TSS	4	4		TSS	TSS	4	4
	MSS	MSS	3	3		MSS	MSS	3	3
gripe
	苦	bitter	35	0.686275		苦	bitter	38	0.745098
	酸	sour	8	0.156863		酸	sour	6	0.117647
	no	no	2	0.0392157		no	no	5	0.0980392
	鹹	salty	2	0.0392157		鹹	salty	1	0.0196078
	辣	spicy	2	0.0392157		辣	spicy	1	0.0196078
	澀	astringent	1	0.0196078		TSS	TSS	5	5
	甘	sweet and bitter	1	0.0196078		MSS	MSS	3	3
	TSS	TSS	7	7
	MSS	MSS	5	5
guilty
	苦	bitter	39	0.764706		苦	bitter	34	0.666667
	酸	sour	8	0.156863		酸	sour	11	0.215686
	辣	spicy	1	0.0196078		辣	spicy	1	0.0196078
	no	no	1	0.0196078		no	no	4	0.0784314
	甘	sweet and bitter	1	0.0196078		甜	sweet	1	0.0196078
	鹹	salty	1	0.0196078		TSS	TSS	5	5
	TSS	TSS	6	6		MSS	MSS	3	3
	MSS	MSS	2	2
hate
	苦	bitter	31	0.607843		苦	bitter	20	0.392157
	辣	spicy	10	0.196078		辣	spicy	17	0.333333
	酸	sour	5	0.0980392		酸	sour	12	0.235294
	鹹	salty	3	0.0588235		鹹	salty	1	0.0196078
	澀	astringent	1	0.0196078		澀	astringent	1	0.0196078
	no	no	1	0.0196078		TSS	TSS	5	5
	TSS	TSS	6	6		MSS	MSS	3	3
	MSS	MSS	4	4
hatred
	苦	bitter	29	0.568627		苦	bitter	19	0.372549
	辣	spicy	13	0.254902		辣	spicy	26	0.509804
	酸	sour	5	0.0980392		酸	sour	3	0.0588235
	鹹	salty	1	0.0196078		鹹	salty	2	0.0392157
	no	no	3	0.0588235		no	no	1	0.0196078
	TSS	TSS	5	5		TSS	TSS	5	5
	MSS	MSS	4	4		MSS	MSS	4	4
helpless
	苦	bitter	38	0.745098		苦	bitter	41	0.803922
	酸	sour	4	0.0784314		酸	sour	5	0.0980392
	no	no	4	0.0784314		no	no	3	0.0588235
	鹹	salty	3	0.0588235		鹹	salty	2	0.0392157
	甜	sweet	1	0.0196078		TSS	TSS	4	4
	澀	astringent	1	0.0196078		MSS	MSS	4	4
	TSS	TSS	6	6
	MSS	MSS	4	4
horror
	苦	bitter	24	0.470588		苦	bitter	23	0.45098
	辣	spicy	15	0.294118		辣	spicy	15	0.294118
	no	no	4	0.0784314		no	no	4	0.0784314
	酸	sour	3	0.0588235		酸	sour	8	0.156863
	鹹	salty	2	0.0392157		鹹	salty	1	0.0196078
	腥	bloody	2	0.0392157		TSS	TSS	5	5
	辛	pungent	1	0.0196078		MSS	MSS	4	4
	TSS	TSS	7	7
	MSS	MSS	6	6
hostile
	辣	spicy	21	0.411765		辣	spicy	26	0.509804
	苦	bitter	16	0.313725		苦	bitter	17	0.333333
	酸	sour	5	0.0980392		酸	sour	3	0.0588235
	no	no	5	0.0980392		no	no	3	0.0588235
	鹹	salty	2	0.0392157		鹹	salty	1	0.0196078
	甜	sweet	2	0.0392157		淡	bland	1	0.0196078
	TSS	TSS	6	6		TSS	TSS	6	6
	MSS	MSS	6	6		MSS	MSS	4	4
insecure
	苦	bitter	33	0.647059		苦	bitter	28	0.54902
	酸	sour	10	0.196078		酸	sour	11	0.215686
	no	no	5	0.0980392		no	no	3	0.0588235
	辣	spicy	3	0.0588235		辣	spicy	3	0.0588235
	TSS	TSS	4	4		澀	astringent	3	0.0588235
	MSS	MSS	4	4		鹹	salty	2	0.0392157
						鹹苦	salty and bitter	1	0.0196078
						TSS	TSS	7	7
						MSS	MSS	6	6
jealousy
	酸	sour	26	0.509804		酸	sour	24	0.470588
	苦	bitter	16	0.313725		苦	bitter	12	0.235294
	辣	spicy	4	0.0784314		辣	spicy	9	0.176471
	鹹	salty	3	0.0588235		鹹	salty	3	0.0588235
	no	no	1	0.0196078		no	no	2	0.0392157
	甜	sweet	1	0.0196078		澀	astringent	1	0.0196078
	TSS	TSS	6	6		TSS	TSS	6	6
	MSS	MSS	4	4		MSS	MSS	5	5
loneliness
	苦	bitter	32	0.627451		苦	bitter	35	0.686275
	酸	sour	10	0.196078		酸	sour	7	0.137255
	鹹	salty	4	0.0784314		鹹	salty	1	0.0196078
	no	no	2	0.0392157		no	no	2	0.0392157
	甜	sweet	1	0.0196078		甜	sweet	1	0.0196078
	澀	astringent	1	0.0196078		澀	astringent	2	0.0392157
	辣	spicy	1	0.0196078		辣	spicy	2	0.0392157
	TSS	TSS	7	7		甘	sweet and bitter	1	0.0196078
	MSS	MSS	4	4		TSS	TSS	8	8
						MSS	MSS	5	5
lonely
	苦	bitter	37	0.72549		苦	bitter	35	0.686275
	酸	sour	5	0.0980392		酸	sour	10	0.196078
	no	no	3	0.0588235		no	no	2	0.0392157
	甜	sweet	2	0.0392157		甜	sweet	2	0.0392157
	鹹	salty	3	0.0588235		甘	sweet and bitter	1	0.0196078
	澀	astringent	1	0.0196078		淡	bland	1	0.0196078
	TSS	TSS	6	6		TSS	TSS	6	6
	MSS	MSS	5	5		MSS	MSS	4	4
mad
	辣	spicy	24	0.470588		辣	spicy	27	0.529412
	苦	bitter	10	0.196078		苦	bitter	9	0.176471
	no	no	8	0.156863		no	no	6	0.117647
	鹹	salty	4	0.0784314		鹹	salty	1	0.0196078
	酸	sour	2	0.0392157		酸	sour	5	0.0980392
	甜	sweet	1	0.0196078		甜	sweet	2	0.0392157
	腥	bloody	1	0.0196078		辛辣	pungent	1	0.0196078
	辛	pungent	1	0.0196078		TSS	TSS	7	7
	TSS	TSS	8	8		MSS	MSS	5	5
	MSS	MSS	5	5
misery
	苦	bitter	42	0.823529		苦	bitter	46	0.901961
	辣	spicy	3	0.0588235		辣	spicy	2	0.0392157
	酸	sour	2	0.0392157		酸	sour	1	0.0196078
	no	no	1	0.0196078		no	no	2	0.0392157
	鹹	salty	3	0.0588235		TSS	TSS	4	4
	TSS	TSS	5	5		MSS	MSS	3	3
	MSS	MSS	4	4
moody
	辣	spicy	14	0.27451		辣	spicy	18	0.352941
	苦	bitter	13	0.254902		苦	bitter	9	0.176471
	no	no	8	0.156863		no	no	8	0.156863
	鹹	salty	7	0.137255		鹹	salty	5	0.0980392
	酸	sour	7	0.137255		酸	sour	5	0.0980392
	甜	sweet	1	0.0196078		甜	sweet	3	0.0588235
	辛	pungent	1	0.0196078		酸甜	sweet and sour	1	0.0196078
	TSS	TSS	7	7		甘	sweet and bitter	1	0.0196078
	MSS	MSS	5	5		淡	bland	1	0.0196078
						TSS	TSS	9	9
						MSS	MSS	6	6
nasty
	苦	bitter	27	0.529412		苦	bitter	30	0.588235
	酸	sour	7	0.137255		酸	sour	7	0.137255
	no	no	7	0.137255		no	no	4	0.0784314
	鹹	salty	6	0.117647		鹹	salty	2	0.0392157
	辣	spicy	4	0.0784314		辣	spicy	7	0.137255
	TSS	TSS	5	5		淡	bland	1	0.0196078
	MSS	MSS	5	5		TSS	TSS	6	6
						MSS	MSS	5	5
nervous
	苦	bitter	20	0.392157		苦	bitter	24	0.470588
	酸	sour	11	0.215686		酸	sour	16	0.313725
	辣	spicy	9	0.176471		辣	spicy	3	0.0588235
	no	no	5	0.0980392		no	no	4	0.0784314
	鹹	salty	5	0.0980392		鹹	salty	2	0.0392157
	澀	astringent	1	0.0196078		甘	sweet and bitter	1	0.0196078
	TSS	TSS	6	6		甜	sweet	1	0.0196078
	MSS	MSS	5	5		TSS	TSS	7	7
						MSS	MSS	5	5
obnoxious
	苦	bitter	33	0.647059		苦	bitter	26	0.509804
	酸	sour	6	0.117647		酸	sour	10	0.196078
	辣	spicy	4	0.0784314		辣	spicy	6	0.117647
	鹹	salty	4	0.0784314		鹹	salty	2	0.0392157
	no	no	3	0.0588235		no	no	7	0.137255
	辛	pungent	1	0.0196078		TSS	TSS	5	5
	TSS	TSS	6	6		MSS	MSS	5	5
	MSS	MSS	5	5
panic
	苦	bitter	28	0.54902		苦	bitter	33	0.647059
	辣	spicy	9	0.176471		辣	spicy	7	0.137255
	no	no	5	0.0980392		no	no	3	0.0588235
	鹹	salty	4	0.0784314		鹹	salty	1	0.0196078
	酸	sour	3	0.0588235		酸	sour	5	0.0980392
	辛	pungent	1	0.0196078		辛	pungent	1	0.0196078
	澀	astringent	1	0.0196078		甜	sweet	1	0.0196078
	TSS	TSS	7	7		TSS	TSS	7	7
	MSS	MSS	5	5		MSS	MSS	4	4
regretful
	苦	bitter	37	0.72549		苦	bitter	37	0.72549
	酸	sour	10	0.196078		酸	sour	10	0.196078
	no	no	2	0.0392157		no	no	2	0.0392157
	鹹	salty	1	0.0196078		鹹	salty	1	0.0196078
	澀	astringent	1	0.0196078		甜	sweet	1	0.0196078
	TSS	TSS	5	5		TSS	TSS	5	5
	MSS	MSS	3	3		MSS	MSS	3	3
sad
	苦	bitter	40	0.784314		苦	bitter	37	0.72549
	酸	sour	5	0.0980392		酸	sour	9	0.176471
	鹹	salty	4	0.0784314		鹹	salty	2	0.0392157
	辣	spicy	1	0.0196078		辣	spicy	1	0.0196078
	澀	astringent	1	0.0196078		甜	sweet	1	0.0196078
	TSS	TSS	5	5		醱	taste by fermentation	1	0.0196078
	MSS	MSS	3	3		TSS	TSS	6	6
						MSS	MSS	3	3
scared
	辣	spicy	21	0.411765		辣	spicy	23	0.45098
	苦	bitter	17	0.333333		苦	bitter	14	0.27451
	酸	sour	6	0.117647		酸	sour	5	0.0980392
	no	no	4	0.0784314		no	no	5	0.0980392
	鹹	salty	2	0.0392157		鹹	salty	4	0.0784314
	辛	pungent	1	0.0196078		TSS	TSS	5	5
	TSS	TSS	6	6		MSS	MSS	5	5
	MSS	MSS	5	5
scornful
	苦	bitter	20	0.392157		苦	bitter	15	0.294118
	酸	sour	13	0.254902		酸	sour	14	0.27451
	辣	spicy	8	0.156863		辣	spicy	11	0.215686
	no	no	5	0.0980392		no	no	7	0.137255
	鹹	salty	4	0.0784314		鹹	salty	2	0.0392157
	腥	bloody	1	0.0196078		淡	bland	1	0.0196078
	TSS	TSS	6	6		甜	sweet	1	0.0196078
	MSS	MSS	5	5		TSS	TSS	7	7
						MSS	MSS	5	5
shamed
	苦	bitter	25	0.490196		苦	bitter	20	0.392157
	酸	sour	17	0.333333		酸	sour	21	0.411765
	辣	spicy	3	0.0588235		辣	spicy	2	0.0392157
	no	no	2	0.0392157		no	no	3	0.0588235
	鹹	salty	2	0.0392157		鹹	salty	3	0.0588235
	澀	astringent	2	0.0392157		澀	astringent	1	0.0196078
	TSS	TSS	6	6		甘	sweet and bitter	1	0.0196078
	MSS	MSS	6	6		TSS	TSS	7	7
						MSS	MSS	5	5
suspicious
	no	no	14	0.27451		no	no	11	0.215686
	酸	sour	13	0.254902		酸	sour	14	0.27451
	苦	bitter	11	0.215686		苦	bitter	12	0.235294
	辣	spicy	8	0.156863		辣	spicy	7	0.137255
	鹹	salty	5	0.0980392		鹹	salty	5	0.0980392
	TSS	TSS	5	5		澀	astringent	1	0.0196078
	MSS	MSS	5	5		甜	sweet	1	0.0196078
						TSS	TSS	7	7
						MSS	MSS	5	5
tense
	苦	bitter	18	0.352941		苦	bitter	19	0.372549
	酸	sour	11	0.215686		酸	sour	10	0.196078
	辣	spicy	10	0.196078		辣	spicy	9	0.176471
	鹹	salty	7	0.137255		鹹	salty	5	0.0980392
	no	no	4	0.0784314		no	no	6	0.117647
	澀	astringent	1	0.0196078		澀	astringent	1	0.0196078
	TSS	TSS	6	6		淡	bland	1	0.0196078
	MSS	MSS	5	5		TSS	TSS	7	7
						MSS	MSS	5	5
terrible
	辣	spicy	26	0.509804		辣	spicy	21	0.411765
	苦	bitter	14	0.27451		苦	bitter	17	0.333333
	no	no	5	0.0980392		no	no	3	0.0588235
	鹹	salty	3	0.0588235		鹹	salty	4	0.0784314
	酸	sour	1	0.0196078		酸	sour	5	0.0980392
	腥	bloody	2	0.0392157		甜	sweet	1	0.0196078
	TSS	TSS	6	6		TSS	TSS	6	6
	MSS	MSS	5	5		MSS	MSS	5	5
terrified
	苦	bitter	32	0.627451		苦	bitter	35	0.686275
	酸	sour	10	0.196078		酸	sour	1	0.0196078
	辣	spicy	7	0.137255		辣	spicy	12	0.235294
	鹹	salty	1	0.0196078		no	no	2	0.0392157
	辛	pungent	1	0.0196078		淡	bland	1	0.0196078
	TSS	TSS	5	5		TSS	TSS	5	5
	MSS	MSS	3	3		MSS	MSS	3	3
troubled
	苦	bitter	38	0.745098		苦	bitter	42	0.823529
	酸	sour	6	0.117647		酸	sour	4	0.0784314
	鹹	salty	3	0.0588235		鹹	salty	1	0.0196078
	no	no	2	0.0392157		no	no	3	0.0588235
	澀	astringent	2	0.0392157		淡	bland	1	0.0196078
	TSS	TSS	5	5		TSS	TSS	5	5
	MSS	MSS	5	5		MSS	MSS	3	3
unhappy
	苦	bitter	44	0.862745		苦	bitter	42	0.823529
	酸	sour	2	0.0392157		酸	sour	5	0.0980392
	鹹	salty	2	0.0392157		鹹	salty	1	0.0196078
	no	no	2	0.0392157		no	no	2	0.0392157
	辣	spicy	1	0.0196078		辣	spicy	1	0.0196078
	TSS	TSS	5	5		TSS	TSS	5	5
	MSS	MSS	4	4		MSS	MSS	3	3
upset
	苦	bitter	41	0.803922		苦	bitter	39	0.78
	鹹	salty	6	0.117647		鹹	salty	5	0.1
	酸	sour	2	0.0392157		酸	sour	4	0.08
	辣	spicy	1	0.0196078		辣	spicy	1	0.02
	no	no	1	0.0196078		淡	bland	1	0.02
	TSS	TSS	5	5		緑	green	1	invalid
	MSS	MSS	3	3		TSS	TSS	5	5
						MSS	MSS	3	3
weary
	苦	bitter	30	0.588235		苦	bitter	32	0.627451
	酸	sour	11	0.215686		酸	sour	9	0.176471
	鹹	salty	4	0.0784314		鹹	salty	4	0.0784314
	no	no	3	0.0588235		no	no	3	0.0588235
	澀	astringent	1	0.0196078		澀	astringent	1	0.0196078
	甘	sweet and bitter	1	0.0196078		甜	sweet	2	0.0392157
	淡	bland	1	0.0196078		TSS	TSS	6	6
	TSS	TSS	7	7		MSS	MSS	5	5
	MSS	MSS	4	4
Negative emotion laden words
abduction
	苦	bitter	25	0.490196		苦	bitter	24	0.470588
	辣	spicy	15	0.294118		辣	spicy	18	0.352941
	鹹	salty	5	0.0980392		鹹	salty	2	0.0392157
	no	no	3	0.0588235		no	no	5	0.0980392
	酸	sour	1	0.0196078		酸	sour	2	0.0392157
	腥	bloody	1	0.0196078		TSS	TSS	5	5
	澀	astringent	1	0.0196078		MSS	MSS	5	5
	TSS	TSS	7	7
	MSS	MSS	4	4
abortion
	苦	bitter	32	0.627451		苦	bitter	38	0.745098
	辣	spicy	7	0.137255		辣	spicy	5	0.0980392
	酸	sour	5	0.0980392		酸	sour	2	0.0392157
	no	no	3	0.0588235		no	no	5	0.0980392
	鹹	salty	1	0.0196078		鹹	salty	1	0.0196078
	腥	bloody	1	0.0196078		TSS	TSS	5	5
	甜	sweet	1	0.0196078		MSS	MSS	4	4
	甘	sweet and bitter	1	0.0196078
	TSS	TSS	8	8
	MSS	MSS	4	4
abuse
	苦	bitter	19	0.372549		苦	bitter	22	0.431373
	no	no	12	0.235294		no	no	11	0.215686
	辣	spicy	10	0.196078		辣	spicy	5	0.0980392
	鹹	salty	6	0.117647		鹹	salty	9	0.176471
	酸	sour	4	0.0784314		酸	sour	4	0.0784314
	TSS	TSS	5	5		TSS	TSS	5	5
	MSS	MSS	5	5		MSS	MSS	5	5
accident
	苦	bitter	25	0.490196		苦	bitter	26	0.509804
	辣	spicy	11	0.215686		辣	spicy	7	0.137255
	no	no	8	0.156863		no	no	8	0.156863
	酸	sour	3	0.0588235		酸	sour	7	0.137255
	鹹	salty	2	0.0392157		鹹	salty	2	0.0392157
	腥	bloody	1	0.0196078		腥	bloody	1	0.0196078
	甜	sweet	1	0.0196078		TSS	TSS	6	6
	TSS	TSS	7	7		MSS	MSS	5	5
	MSS	MSS	5	5
ache
	苦	bitter	35	0.686275		苦	bitter	37	0.72549
	辣	spicy	8	0.156863		辣	spicy	9	0.176471
	酸	sour	4	0.0784314		酸	sour	2	0.0392157
	鹹	salty	2	0.0392157		鹹	salty	1	0.0196078
	no	no	1	0.0196078		no	no	2	0.0392157
	澀	astringent	1	0.0196078		TSS	TSS	5	5
	TSS	TSS	6	6		MSS	MSS	4	4
	MSS	MSS	4	4
addict
	苦	bitter	26	0.509804		苦	bitter	24	0.470588
	no	no	12	0.235294		no	no	11	0.215686
	酸	sour	4	0.0784314		酸	sour	3	0.0588235
	辣	spicy	4	0.0784314		辣	spicy	10	0.196078
	鹹	salty	3	0.0588235		鹹	salty	2	0.0392157
	麻	numbing taste	1	0.0196078		澀	astringent	1	0.0196078
	腥	bloody	1	0.0196078		TSS	TSS	6	6
	TSS	TSS	7	7		MSS	MSS	5	5
	MSS	MSS	5	5
addicted
	苦	bitter	22	0.431373		苦	bitter	22	0.431373
	no	no	10	0.196078		no	no	8	0.156863
	辣	spicy	10	0.196078		辣	spicy	10	0.196078
	甜	sweet	6	0.117647		甜	sweet	8	0.156863
	鹹	salty	2	0.0392157		鹹	salty	2	0.0392157
	麻	numbing taste	1	0.0196078		酸	sour	1	0.0196078
	TSS	TSS	6	6		TSS	TSS	6	6
	MSS	MSS	5	5		MSS	MSS	5	5
alcoholic
	苦	bitter	20	0.392157		苦	bitter	24	0.470588
	辣	spicy	15	0.294118		辣	spicy	10	0.196078
	no	no	5	0.0980392		no	no	5	0.0980392
	酸	sour	5	0.0980392		酸	sour	2	0.0392157
	甜	sweet	4	0.0784314		甜	sweet	7	0.137255
	鹹	salty	1	0.0196078		鹹	salty	2	0.0392157
	油膩	greasy	1	0.0196078		甘	sweet and bitter	1	0.0196078
	TSS	TSS	7	7		TSS	TSS	7	7
	MSS	MSS	5	5		MSS	MSS	6	6
alimony
	no	no	18	0.352941		no	no	12	0.235294
	苦	bitter	15	0.294118		苦	bitter	19	0.372549
	甜	sweet	6	0.117647		甜	sweet	5	0.0980392
	酸	sour	6	0.117647		酸	sour	9	0.176471
	鹹	salty	2	0.0392157		鹹	salty	2	0.0392157
	辣	spicy	2	0.0392157		辣	spicy	3	0.0588235
	甘	sweet and bitter	1	0.0196078		淡	bland	1	0.0196078
	澀	astringent	1	0.0196078		TSS	TSS	7	7
	TSS	TSS	8	8		MSS	MSS	6	6
	MSS	MSS	6	6
allergy
	苦	bitter	28	0.54902		苦	bitter	30	0.588235
	酸	sour	7	0.137255		酸	sour	10	0.196078
	no	no	6	0.117647		no	no	7	0.137255
	辣	spicy	5	0.0980392		辣	spicy	2	0.0392157
	鹹	salty	3	0.0588235		鹹	salty	2	0.0392157
	甜	sweet	2	0.0392157		TSS	TSS	5	5
	TSS	TSS	6	6		MSS	MSS	5	5
	MSS	MSS	6	6
ambulance
	苦	bitter	17	0.333333		苦	bitter	21	0.411765
	no	no	15	0.294118		no	no	15	0.294118
	辣	spicy	6	0.117647		辣	spicy	2	0.0392157
	鹹	salty	4	0.0784314		鹹	salty	2	0.0392157
	酸	sour	4	0.0784314		酸	sour	4	0.0784314
	甜	sweet	3	0.0588235		甜	sweet	3	0.0588235
	甘	sweet and bitter	1	0.0196078		鮮	umami	1	0.0196078
	腥	bloody	1	0.0196078		冷	cold	1	0.0196078
	TSS	TSS	8	8		淡	bland	1	0.0196078
	MSS	MSS	6	6		辛	pungent	1	0.0196078
						TSS	TSS	10	10
						MSS	MSS	6	6
arrogant
	酸	sour	14	0.27451		酸	sour	14	0.27451
	苦	bitter	12	0.235294		苦	bitter	15	0.294118
	辣	spicy	11	0.215686		辣	spicy	13	0.254902
	no	no	9	0.176471		no	no	6	0.117647
	鹹	salty	5	0.0980392		鹹	salty	2	0.0392157
	TSS	TSS	5	5		辛	pungent	1	0.0196078
	MSS	MSS	5	5		TSS	TSS	6	6
						MSS	MSS	5	5
assassin
	辣	spicy	23	0.45098		辣	spicy	27	0.529412
	苦	bitter	11	0.215686		苦	bitter	8	0.156863
	no	no	7	0.137255		no	no	8	0.156863
	酸	sour	4	0.0784314		酸	sour	2	0.0392157
	腥	bloody	3	0.0588235		腥	bloody	1	0.0196078
	鹹	salty	2	0.0392157		鹹	salty	2	0.0392157
	辛	pungent	1	0.0196078		辛	pungent	1	0.0196078
	TSS	TSS	7	7		甜	sweet	1	0.0196078
	MSS	MSS	6	6		鮮	umami	1	0.0196078
						TSS	TSS	9	9
						MSS	MSS	5	5
assault
	辣	spicy	23	0.45098		辣	spicy	23	0.45098
	苦	bitter	16	0.313725		苦	bitter	13	0.254902
	no	no	6	0.117647		no	no	8	0.156863
	鹹	salty	3	0.0588235		鹹	salty	3	0.0588235
	酸	sour	1	0.0196078		酸	sour	3	0.0588235
	腥	bloody	2	0.0392157		澀	astringent	1	0.0196078
	TSS	TSS	6	6		TSS	TSS	6	6
	MSS	MSS	5	5		MSS	MSS	5	5
avalanche
	苦	bitter	22	0.431373		苦	bitter	22	0.431373
	no	no	12	0.235294		no	no	12	0.235294
	辣	spicy	7	0.137255		辣	spicy	10	0.196078
	甜	sweet	4	0.0784314		甜	sweet	4	0.0784314
	鹹	salty	3	0.0588235		鹹	salty	3	0.0588235
	酸	sour	1	0.0196078		TSS	TSS	5	5
	淡	bland	1	0.0196078		MSS	MSS	5	5
	爽	refreshing	1	0.0196078
	TSS	TSS	8	8
	MSS	MSS	5	5
bankrupt
	苦	bitter	33	0.647059		苦	bitter	40	0.784314
	辣	spicy	8	0.156863		辣	spicy	3	0.0588235
	no	no	4	0.0784314		no	no	5	0.0980392
	酸	sour	3	0.0588235		酸	sour	1	0.0196078
	鹹	salty	2	0.0392157		鹹	salty	1	0.0196078
	辛	pungent	1	0.0196078		甜	sweet	1	0.0196078
	TSS	TSS	6	6		TSS	TSS	6	6
	MSS	MSS	5	5		MSS	MSS	3	3
bastard
	苦	bitter	25	0.490196		苦	bitter	18	0.36
	辣	spicy	11	0.215686		辣	spicy	19	0.38
	no	no	5	0.0980392		no	no	6	0.12
	酸	sour	4	0.0784314		酸	sour	5	0.1
	鹹	salty	6	0.117647		甜	sweet	1	0.02
	TSS	TSS	5	5		辛	pungent	1	0.02
	MSS	MSS	5	5		臭	stink	1	invalid
						TSS	TSS	6	6
						MSS	MSS	4	4
bees
	甜	sweet	33	0.647059		甜	sweet	36	0.705882
	no	no	7	0.137255		no	no	8	0.156863
	辣	spicy	5	0.0980392		辣	spicy	3	0.0588235
	酸	sour	4	0.0784314		酸	sour	2	0.0392157
	苦	bitter	2	0.0392157		苦	bitter	1	0.0196078
	TSS	TSS	5	5		淡	bland	1	0.0196078
	MSS	MSS	5	5		TSS	TSS	6	6
						MSS	MSS	4	4
beggar
	苦	bitter	34	0.666667		苦	bitter	40	0.784314
	酸	sour	6	0.117647		酸	sour	8	0.156863
	no	no	4	0.0784314		no	no	2	0.0392157
	辣	spicy	1	0.0196078		辣	spicy	1	0.0196078
	鹹	salty	4	0.0784314		TSS	TSS	4	4
	澀	astringent	1	0.0196078		MSS	MSS	3	3
	麻	numbing taste	1	0.0196078
	TSS	TSS	7	7
	MSS	MSS	4	4
betray
	苦	bitter	29	0.568627		苦	bitter	33	0.647059
	酸	sour	12	0.235294		酸	sour	6	0.117647
	辣	spicy	6	0.117647		辣	spicy	10	0.196078
	no	no	3	0.0588235		no	no	1	0.0196078
	鹹	salty	1	0.0196078		苦辣	bitter and spicy	1	0.0196078
	TSS	TSS	5	5		TSS	TSS	5	5
	MSS	MSS	4	4		MSS	MSS	3	3
blackmail
	苦	bitter	19	0.372549		苦	bitter	23	0.45098
	辣	spicy	16	0.313725		辣	spicy	16	0.313725
	no	no	9	0.176471		no	no	4	0.0784314
	酸	sour	4	0.0784314		酸	sour	4	0.0784314
	鹹	salty	3	0.0588235		鹹	salty	2	0.0392157
	TSS	TSS	5	5		血腥	bloody	1	0.0196078
	MSS	MSS	5	5		甜	sweet	1	0.0196078
						TSS	TSS	7	7
						MSS	MSS	5	5
blasphemy
	no	no	16	0.313725		no	no	11	0.215686
	辣	spicy	15	0.294118		辣	spicy	15	0.294118
	苦	bitter	13	0.254902		苦	bitter	18	0.352941
	酸	sour	4	0.0784314		酸	sour	5	0.0980392
	鹹	salty	3	0.0588235		鹹	salty	1	0.0196078
	TSS	TSS	5	5		淡	bland	1	0.0196078
	MSS	MSS	5	5		TSS	TSS	6	6
						MSS	MSS	4	4
blind
	no	no	19	0.372549		no	no	7	0.137255
	苦	bitter	17	0.333333		苦	bitter	30	0.588235
	鹹	salty	5	0.0980392		鹹	salty	2	0.0392157
	酸	sour	4	0.0784314		酸	sour	5	0.0980392
	甜	sweet	3	0.0588235		甜	sweet	2	0.0392157
	辣	spicy	1	0.0196078		辣	spicy	3	0.0588235
	澀	astringent	1	0.0196078		淡	bland	1	0.0196078
	麻	numbing taste	1	0.0196078		酸辣	sour and spicy	1	0.0196078
	TSS	TSS	8	8		TSS	TSS	8	8
	MSS	MSS	5	5		MSS	MSS	6	6
blister
	苦	bitter	17	0.333333		苦	bitter	17	0.333333
	no	no	16	0.313725		no	no	15	0.294118
	甜	sweet	6	0.117647		甜	sweet	6	0.117647
	酸	sour	4	0.0784314		酸	sour	5	0.0980392
	鹹	salty	4	0.0784314		鹹	salty	2	0.0392157
	辣	spicy	3	0.0588235		辣	spicy	2	0.0392157
	淡	bland	1	0.0196078		淡	bland	2	0.0392157
	TSS	TSS	7	7		甘	sweet and bitter	1	0.0196078
	MSS	MSS	6	6		腥	bloody	1	0.0196078
						TSS	TSS	9	9
						MSS	MSS	7	7
bloody
	苦	bitter	14	0.27451		苦	bitter	16	0.313725
	鹹	salty	11	0.215686		鹹	salty	9	0.176471
	辣	spicy	10	0.196078		辣	spicy	12	0.235294
	腥	bloody	6	0.117647		腥	bloody	3	0.0588235
	no	no	5	0.0980392		no	no	3	0.0588235
	酸	sour	5	0.0980392		酸	sour	5	0.0980392
	TSS	TSS	6	6		甜	sweet	2	0.0392157
	MSS	MSS	6	6		香	savory	1	0.0196078
						TSS	TSS	8	8
						MSS	MSS	7	7
blubber
	苦	bitter	37	0.72549		苦	bitter	37	0.72549
	鹹	salty	6	0.117647		鹹	salty	5	0.0980392
	酸	sour	4	0.0784314		酸	sour	5	0.0980392
	辣	spicy	2	0.0392157		辣	spicy	1	0.0196078
	澀	astringent	1	0.0196078		澀	astringent	1	0.0196078
	no	no	1	0.0196078		no	no	1	0.0196078
	TSS	TSS	6	6		甜	sweet	1	0.0196078
	MSS	MSS	4	4		TSS	TSS	7	7
						MSS	MSS	3	3
bomb
	辣	spicy	22	0.431373		辣	spicy	28	0.54902
	苦	bitter	13	0.254902		苦	bitter	11	0.215686
	no	no	11	0.215686		no	no	6	0.117647
	酸	sour	2	0.0392157		酸	sour	2	0.0392157
	鹹	salty	1	0.0196078		鹹	salty	2	0.0392157
	腥	bloody	1	0.0196078		鮮	umami	1	0.0196078
	甜	sweet	1	0.0196078		淡	bland	1	0.0196078
	TSS	TSS	7	7		TSS	TSS	7	7
	MSS	MSS	4	4		MSS	MSS	5	5
broken
	苦	bitter	26	0.509804		苦	bitter	32	0.627451
	辣	spicy	9	0.176471		辣	spicy	6	0.117647
	no	no	7	0.137255		no	no	7	0.137255
	酸	sour	4	0.0784314		酸	sour	6	0.117647
	鹹	salty	3	0.0588235		TSS	TSS	4	4
	腥	bloody	1	0.0196078		MSS	MSS	4	4
	甘	sweet and bitter	1	0.0196078
	TSS	TSS	7	7
	MSS	MSS	5	5
brutal
	苦	bitter	23	0.45098		苦	bitter	30	0.588235
	辣	spicy	14	0.27451		辣	spicy	11	0.215686
	no	no	5	0.0980392		no	no	4	0.0784314
	鹹	salty	4	0.0784314		鹹	salty	1	0.0196078
	酸	sour	3	0.0588235		酸	sour	3	0.0588235
	腥	bloody	2	0.0392157		腥	bloody	1	0.0196078
	TSS	TSS	6	6		淡	bland	1	0.0196078
	MSS	MSS	6	6		TSS	TSS	7	7
						MSS	MSS	4	4
bullet
	苦	bitter	19	0.372549		苦	bitter	15	0.294118
	辣	spicy	15	0.294118		辣	spicy	17	0.333333
	no	no	7	0.137255		no	no	11	0.215686
	鹹	salty	3	0.0588235		鹹	salty	3	0.0588235
	血腥	bloody	3	0.0588235		血腥	bloody	1	0.0196078
	酸	sour	2	0.0392157		酸	sour	2	0.0392157
	甜	sweet	2	0.0392157		甜	sweet	1	0.0196078
	TSS	TSS	7	7		淡	bland	1	0.0196078
	MSS	MSS	7	7		TSS	TSS	8	8
						MSS	MSS	5	5
burial
	苦	bitter	39	0.764706		苦	bitter	39	0.764706
	no	no	5	0.0980392		no	no	3	0.0588235
	酸	sour	2	0.0392157		酸	sour	3	0.0588235
	澀	astringent	1	0.0196078		澀	astringent	2	0.0392157
	鹹	salty	1	0.0196078		鹹	salty	2	0.0392157
	甘	sweet and bitter	1	0.0196078		甘	sweet and bitter	1	0.0196078
	甜	sweet	1	0.0196078		甜	sweet	1	0.0196078
	辣	spicy	1	0.0196078		TSS	TSS	7	7
	TSS	TSS	8	8		MSS	MSS	5	5
	MSS	MSS	3	3
burn
	苦	bitter	23	0.45098		苦	bitter	25	0.490196
	辣	spicy	19	0.372549		辣	spicy	20	0.392157
	no	no	4	0.0784314		no	no	3	0.0588235
	酸	sour	1	0.0196078		酸	sour	3	0.0588235
	鹹	salty	2	0.0392157		TSS	TSS	4	4
	辛	pungent	1	0.0196078		MSS	MSS	4	4
	腥	bloody	1	0.0196078
	TSS	TSS	7	7
	MSS	MSS	4	4
cancer
	苦	bitter	40	0.784314		苦	bitter	47	0.921569
	辣	spicy	3	0.0588235		辣	spicy	1	0.0196078
	no	no	1	0.0196078		no	no	1	0.0196078
	澀	astringent	1	0.0196078		澀	astringent	1	0.0196078
	酸	sour	3	0.0588235		甜	sweet	1	0.0196078
	鹹	salty	2	0.0392157		TSS	TSS	5	5
	辛	pungent	1	0.0196078		MSS	MSS	1	1
	TSS	TSS	7	7
	MSS	MSS	4	4
carcass
	苦	bitter	30	0.6		苦	bitter	26	0.509804
	酸	sour	7	0.14		酸	sour	11	0.215686
	no	no	2	0.04		no	no	8	0.156863
	鹹	salty	4	0.08		鹹	salty	4	0.0784314
	腥	bloody	2	0.04		腥	bloody	2	0.0396078
	辣	spicy	5	0.1		TSS	TSS	5	5
	臭	stink	1	invalid		MSS	MSS	5	5
	TSS	TSS	6	6
	MSS	MSS	6	6
cell
	no	no	35	0.686275		no	no	29	0.568627
	甜	sweet	5	0.0980392		甜	sweet	6	0.117647
	酸	sour	4	0.0784314		酸	sour	4	0.0784314
	苦	bitter	4	0.0784314		苦	bitter	2	0.0392157
	鹹	salty	3	0.0588235		鹹	salty	7	0.137255
	TSS	TSS	5	5		淡	bland	1	0.0196078
	MSS	MSS	5	5		鮮鹹	umami and salty	1	0.0196078
						苦澀	bitter and astringent	1	0.0196078
						TSS	TSS	8	8
						MSS	MSS	5	5
cemetery
	苦	bitter	37	0.72549		苦	bitter	31	0.607843
	酸	sour	7	0.137255		酸	sour	7	0.137255
	no	no	3	0.0588235		no	no	7	0.137255
	鹹	salty	2	0.0392157		鹹	salty	3	0.0588235
	辣	spicy	1	0.0196078		辣	spicy	1	0.0196078
	甜	sweet	1	0.0196078		澀	astringent	2	0.0392157
	TSS	TSS	6	6		TSS	TSS	6	6
	MSS	MSS	4	4		MSS	MSS	5	5
clumsy
	苦	bitter	19	0.372549		苦	bitter	24	0.470588
	no	no	16	0.313725		no	no	10	0.196078
	鹹	salty	10	0.196078		鹹	salty	4	0.0784314
	甜	sweet	4	0.0784314		甜	sweet	3	0.0588235
	酸	sour	1	0.0196078		酸	sour	5	0.0980392
	辣	spicy	1	0.0196078		辣	spicy	3	0.0588235
	TSS	TSS	6	6		餿	soured	1	0.0196078
	MSS	MSS	4	4		淡	bland	1	0.0196078
						TSS	TSS	7	7
						MSS	MSS	6	6
cockroach
	苦	bitter	21	0.411765		苦	bitter	19	0.387755
	no	no	12	0.235294		no	no	11	0.22449
	鹹	salty	8	0.156863		鹹	salty	5	0.102041
	辣	spicy	6	0.117647		辣	spicy	6	0.122449
	酸	sour	4	0.0784314		酸	sour	6	0.122449
	TSS	TSS	5	5		淡	bland	1	0.0204082
	MSS	MSS	5	5		甜	sweet	1	0.0204082
						腥	rank-smelling	1	invalid
						臭	stink	1	invalid
						TSS	TSS	7	7
						MSS	MSS	5	5
coffin
	苦	bitter	31	0.607843		苦	bitter	35	0.686275
	酸	sour	7	0.137255		酸	sour	5	0.0980392
	no	no	5	0.0980392		no	no	4	0.0784314
	甜	sweet	3	0.0588235		甜	sweet	2	0.0392157
	甘	sweet and bitter	1	0.0196078		甘	sweet and bitter	1	0.0196078
	鹹	salty	1	0.0196078		鹹	salty	2	0.0392157
	辣	spicy	1	0.0196078		辣	spicy	1	0.0196078
	腥	bloody	2	0.0392157		澀	astringent	1	0.0196078
	TSS	TSS	8	8		TSS	TSS	8	8
	MSS	MSS	5	5		MSS	MSS	5	5
controlling
	no	no	20	0.392157		no	no	18	0.352941
	苦	bitter	16	0.313725		苦	bitter	11	0.215686
	辣	spicy	6	0.117647		辣	spicy	12	0.235294
	鹹	salty	4	0.0784314		鹹	salty	2	0.0392157
	酸	sour	3	0.0588235		酸	sour	2	0.0392157
	甜	sweet	2	0.0392157		甜	sweet	6	0.117647
	TSS	TSS	6	6		TSS	TSS	6	6
	MSS	MSS	6	6		MSS	MSS	6	6
corpse
	苦	bitter	31	0.62		苦	bitter	27	0.529412
	酸	sour	6	0.12		酸	sour	9	0.176471
	辣	spicy	5	0.1		辣	spicy	2	0.0392157
	鹹	salty	3	0.06		鹹	salty	6	0.117647
	血腥	bloody	2	0.04		血腥	bloody	2	0.0392157
	no	no	1	0.02		no	no	5	0.0980392
	澀	astringent	2	0.04		TSS	TSS	6	6
	臭	stink	1	invalid		MSS	MSS	6	6
	TSS	TSS	7	7
	MSS	MSS	6	6
corrupt
	苦	bitter	22	0.44		苦	bitter	26	0.509804
	酸	sour	15	0.3		酸	sour	8	0.156863
	no	no	5	0.1		no	no	7	0.137255
	鹹	salty	4	0.08		鹹	salty	1	0.0196078
	辣	spicy	3	0.06		辣	spicy	6	0.117647
	澀	astringent	1	0.02		腥	bloody	1	0.0196078
	臭	stink	1	invalid		辛	pungent	1	0.0196078
	TSS	TSS	6	6		甜	sweet	1	0.0196078
	MSS	MSS	5	5		TSS	TSS	8	8
						MSS	MSS	4	4
coward
	苦	bitter	28	0.54902		苦	bitter	27	0.529412
	酸	sour	10	0.196078		酸	sour	12	0.235294
	no	no	8	0.156863		no	no	9	0.176471
	鹹	salty	3	0.0588235		鹹	salty	1	0.0196078
	澀	astringent	1	0.0196078		澀	astringent	1	0.0196078
	淡	bland	1	0.0196078		辣	spicy	1	0.0196078
	TSS	TSS	6	6		TSS	TSS	6	6
	MSS	MSS	4	4		MSS	MSS	3	3
crash
	苦	bitter	25	0.490196		苦	bitter	28	0.54902
	辣	spicy	10	0.196078		辣	spicy	12	0.235294
	no	no	7	0.137255		no	no	5	0.0980392
	酸	sour	3	0.0588235		酸	sour	4	0.0784314
	鹹	salty	2	0.0392157		鹹	salty	2	0.0392157
	腥	bloody	2	0.0392157		TSS	TSS	5	5
	辛	pungent	1	0.0196078		MSS	MSS	5	5
	甜	sweet	1	0.0196078
	TSS	TSS	8	8
	MSS	MSS	6	6
crime
	苦	bitter	22	0.431373		苦	bitter	25	0.490196
	辣	spicy	11	0.215686		辣	spicy	17	0.333333
	no	no	7	0.137255		no	no	5	0.0980392
	酸	sour	3	0.0588235		酸	sour	3	0.0588235
	鹹	salty	5	0.0980392		甜	sweet	1	0.0196078
	腥	bloody	2	0.0392157		TSS	TSS	5	5
	甘	sweet and bitter	1	0.0196078		MSS	MSS	4	4
	TSS	TSS	7	7
	MSS	MSS	6	6
criminal
	苦	bitter	22	0.431373		苦	bitter	23	0.45098
	辣	spicy	16	0.313725		辣	spicy	19	0.372549
	no	no	4	0.0784314		no	no	5	0.0980392
	甜	sweet	1	0.0196078		甜	sweet	1	0.0196078
	鹹	salty	5	0.0980392		鮮	umami	1	0.0196078
	腥	bloody	3	0.0588235		辛	pungent	1	0.0196078
	TSS	TSS	6	6		酸	sour	1	0.0196078
	MSS	MSS	5	5		TSS	TSS	7	7
						MSS	MSS	3	3
crisis
	苦	bitter	25	0.490196		苦	bitter	24	0.470588
	辣	spicy	13	0.254902		辣	spicy	15	0.294118
	no	no	5	0.0980392		no	no	4	0.0784314
	鹹	salty	4	0.0784314		鹹	salty	2	0.0392157
	酸	sour	3	0.0588235		酸	sour	1	0.0196078
	甜	sweet	1	0.0196078		甜	sweet	1	0.0196078
	TSS	TSS	6	6		澀	astringent	2	0.0392157
	MSS	MSS	5	5		甘	sweet and bitter	1	0.0196078
						酸辣	sour and spicy	1	0.0196078
						TSS	TSS	9	9
						MSS	MSS	5	5
crucify
	苦	bitter	25	0.490196		苦	bitter	27	0.529412
	辣	spicy	13	0.254902		辣	spicy	14	0.27451
	no	no	6	0.117647		no	no	2	0.0392157
	酸	sour	4	0.0784314		酸	sour	5	0.0980392
	鹹	salty	1	0.0196078		鹹	salty	1	0.0196078
	辛	pungent	1	0.0196078		辛	pungent	1	0.0196078
	甜	sweet	1	0.0196078		澀	astringent	1	0.0196078
	TSS	TSS	7	7		TSS	TSS	7	7
	MSS	MSS	4	4		MSS	MSS	4	4
crude
	no	no	17	0.333333		no	no	15	0.294118
	苦	bitter	17	0.333333		苦	bitter	26	0.509804
	鹹	salty	14	0.27451		鹹	salty	6	0.117647
	酸	sour	2	0.0392157		酸	sour	3	0.0588235
	辣	spicy	1	0.0196078		辣	spicy	1	0.0196078
	TSS	TSS	5	5		TSS	TSS	5	5
	MSS	MSS	4	4		MSS	MSS	4	4
cruel
	苦	bitter	28	0.54902		苦	bitter	25	0.490196
	辣	spicy	17	0.333333		辣	spicy	20	0.392157
	腥	bloody	2	0.0392157		腥	bloody	2	0.0392157
	酸	sour	1	0.0196078		酸	sour	2	0.0392157
	鹹	salty	2	0.0392157		no	no	2	0.0392157
	辛	pungent	1	0.0196078		TSS	TSS	5	5
	TSS	TSS	6	6		MSS	MSS	5	5
	MSS	MSS	4	4
crushed
	苦	bitter	18	0.352941		苦	bitter	22	0.431373
	no	no	15	0.294118		no	no	15	0.294118
	辣	spicy	9	0.176471		辣	spicy	10	0.196078
	鹹	salty	2	0.0392157		鹹	salty	1	0.0196078
	甜	sweet	1	0.0196078		甜	sweet	1	0.0196078
	酸	sour	5	0.0980392		香	savory	1	0.0196078
	腥	bloody	1	0.0196078		澀	astringent	1	0.0196078
	TSS	TSS	7	7		TSS	TSS	7	7
	MSS	MSS	5	5		MSS	MSS	3	3
crutch
	苦	bitter	22	0.431373		苦	bitter	21	0.411765
	no	no	17	0.333333		no	no	19	0.372549
	鹹	salty	9	0.176471		鹹	salty	4	0.0784314
	酸	sour	1	0.0196078		酸	sour	3	0.0588235
	甜	sweet	2	0.0392157		澀	astringent	2	0.0392157
	TSS	TSS	5	5		辣	spicy	2	0.0392157
	MSS	MSS	4	4		TSS	TSS	6	6
						MSS	MSS	6	6
cut
	苦	bitter	24	0.470588		苦	bitter	26	0.509804
	辣	spicy	14	0.27451		辣	spicy	10	0.196078
	鹹	salty	6	0.117647		鹹	salty	5	0.0980392
	酸	sour	4	0.0784314		酸	sour	3	0.0588235
	血腥	bloody	2	0.0392157		血腥	bloody	2	0.0392157
	no	no	1	0.0196078		no	no	5	0.0980392
	TSS	TSS	6	6		TSS	TSS	6	6
	MSS	MSS	5	5		MSS	MSS	6	6
cyclone
	no	no	26	0.509804		no	no	27	0.529412
	苦	bitter	8	0.156863		苦	bitter	8	0.156863
	辣	spicy	8	0.156863		辣	spicy	5	0.0980392
	鹹	salty	4	0.0784314		鹹	salty	6	0.117647
	甜	sweet	3	0.0588235		甜	sweet	2	0.0392157
	酸	sour	2	0.0392157		酸	sour	2	0.0392157
	TSS	TSS	6	6		香	savory	1	0.0196078
	MSS	MSS	6	6		TSS	TSS	7	7
						MSS	MSS	6	6
dagger
	辣	spicy	21	0.411765		辣	spicy	14	0.27451
	苦	bitter	14	0.27451		苦	bitter	15	0.294118
	no	no	11	0.215686		no	no	12	0.235294
	血腥	bloody	2	0.0396078		血腥	bloody	4	0.0588235
	鹹	salty	1	0.0196078		鹹	salty	3	0.0588235
	酸	sour	1	0.0196078		酸	sour	3	0.0588235
	甜	sweet	1	0.0196078		TSS	TSS	6	6
	TSS	TSS	7	7		MSS	MSS	6	6
	MSS	MSS	4	4
damage
	苦	bitter	32	0.627451		苦	bitter	34	0.666667
	辣	spicy	9	0.176471		辣	spicy	9	0.176471
	酸	sour	5	0.0980392		酸	sour	1	0.0196078
	no	no	2	0.0392157		no	no	6	0.117647
	腥	bloody	1	0.0196078		辛	pungent	1	0.0196078
	鹹	salty	1	0.0196078		TSS	TSS	5	5
	澀	astringent	1	0.0196078		MSS	MSS	3	3
	TSS	TSS	7	7
	MSS	MSS	4	4
danger
	辣	spicy	20	0.392157		辣	spicy	24	0.470588
	苦	bitter	19	0.372549		苦	bitter	19	0.372549
	no	no	8	0.156863		no	no	3	0.0588235
	鹹	salty	2	0.0392157		鹹	salty	1	0.0196078
	酸	sour	1	0.0196078		酸	sour	3	0.0588235
	腥	bloody	1	0.0196078		辛	pungent	1	0.0196078
	TSS	TSS	6	6		TSS	TSS	6	6
	MSS	MSS	4	4		MSS	MSS	4	4
dead
	苦	bitter	39	0.764706		苦	bitter	35	0.686275
	no	no	4	0.0784314		no	no	6	0.117647
	鹹	salty	3	0.0588235		鹹	salty	2	0.0392157
	酸	sour	2	0.0392157		酸	sour	3	0.0588235
	腥	bloody	2	0.0392157		腥	bloody	1	0.0196078
	辣	spicy	1	0.0196078		辣	spicy	2	0.0392157
	TSS	TSS	6	6		甜	sweet	1	0.0196078
	MSS	MSS	5	5		澀	astringent	1	0.0196078
						TSS	TSS	8	8
						MSS	MSS	5	5
death
	苦	bitter	35	0.686275		苦	bitter	34	0.666667
	辣	spicy	6	0.117647		辣	spicy	2	0.0392157
	鹹	salty	5	0.0980392		鹹	salty	2	0.0392157
	no	no	2	0.0392157		no	no	2	0.0392157
	酸	sour	1	0.0196078		酸	sour	6	0.117647
	腥	bloody	2	0.0392157		甜	sweet	2	0.0392157
	TSS	TSS	6	6		甘	sweet and bitter	1	0.0196078
	MSS	MSS	5	5		澀	astringent	1	0.0196078
						酸甜	sweet and sour	1	0.0196078
						TSS	TSS	9	9
						MSS	MSS	6	6
debt
	苦	bitter	39	0.764706		苦	bitter	39	0.764706
	辣	spicy	4	0.0784314		辣	spicy	3	0.0588235
	no	no	3	0.0588235		no	no	5	0.0980392
	鹹	salty	3	0.0588235		鹹	salty	2	0.0392157
	酸	sour	2	0.0392157		酸	sour	1	0.0196078
	TSS	TSS	5	5		甜	sweet	1	0.0196078
	MSS	MSS	5	5		TSS	TSS	6	6
						MSS	MSS	4	4
deceit
	苦	bitter	22	0.431373		苦	bitter	21	0.411765
	辣	spicy	10	0.196078		辣	spicy	11	0.215686
	酸	sour	9	0.176471		酸	sour	10	0.196078
	no	no	7	0.137255		no	no	7	0.137255
	鹹	salty	3	0.0588235		鹹	salty	2	0.0392157
	TSS	TSS	5	5		TSS	TSS	5	5
	MSS	MSS	5	5		MSS	MSS	5	5
decompose
	酸	sour	16	0.313725		酸	sour	12	0.235294
	no	no	15	0.294118		no	no	20	0.392157
	苦	bitter	9	0.176471		苦	bitter	13	0.254902
	鹹	salty	6	0.117647		鹹	salty	2	0.0392157
	甜	sweet	2	0.0392157		甜	sweet	2	0.0392157
	淡	bland	1	0.0196078		淡	bland	1	0.0196078
	腥	bloody	1	0.0196078		辣	spicy	1	0.0196078
	澀	astringent	1	0.0196078		TSS	TSS	7	7
	TSS	TSS	8	8		MSS	MSS	5	5
	MSS	MSS	5	5
defeated
	苦	bitter	27	0.529412		苦	bitter	24	0.470588
	no	no	7	0.137255		no	no	3	0.0588235
	辣	spicy	6	0.117647		辣	spicy	9	0.176471
	酸	sour	4	0.0784314		酸	sour	6	0.117647
	甜	sweet	3	0.0588235		甜	sweet	6	0.117647
	鹹	salty	3	0.0588235		鹹	salty	2	0.0392157
	澀	astringent	1	0.0196078		澀	astringent	1	0.0196078
	TSS	TSS	7	7		TSS	TSS	7	7
	MSS	MSS	6	6		MSS	MSS	6	6
deformed
	苦	bitter	27	0.529412		苦	bitter	29	0.568627
	no	no	13	0.254902		no	no	10	0.196078
	酸	sour	6	0.117647		酸	sour	9	0.176471
	鹹	salty	3	0.0588235		鹹	salty	3	0.0588235
	辣	spicy	2	0.0392157		TSS	TSS	4	4
	TSS	TSS	5	5		MSS	MSS	4	4
	MSS	MSS	5	5
delayed
	苦	bitter	29	0.568627		苦	bitter	27	0.529412
	no	no	10	0.196078		no	no	12	0.235294
	酸	sour	8	0.156863		酸	sour	5	0.0980392
	鹹	salty	4	0.0784314		鹹	salty	3	0.0588235
	TSS	TSS	4	4		辣	spicy	3	0.0588235
	MSS	MSS	4	4		香	savory	1	0.0196078
						TSS	TSS	6	6
						MSS	MSS	5	5
demon
	辣	spicy	24	0.470588		辣	spicy	25	0.490196
	苦	bitter	16	0.313725		苦	bitter	17	0.333333
	no	no	6	0.117647		no	no	5	0.0980392
	鹹	salty	3	0.0588235		鹹	salty	2	0.0392157
	甜	sweet	1	0.0196078		甜	sweet	1	0.0196078
	腥	bloody	1	0.0196078		澀	astringent	1	0.0196078
	TSS	TSS	6	6		TSS	TSS	6	6
	MSS	MSS	4	4		MSS	MSS	4	4
deserter
	苦	bitter	30	0.588235		苦	bitter	19	0.372549
	酸	sour	8	0.156863		酸	sour	10	0.196078
	no	no	5	0.0980392		no	no	11	0.215686
	辣	spicy	5	0.0980392		辣	spicy	4	0.0784314
	鹹	salty	3	0.0588235		鹹	salty	3	0.0588235
	TSS	TSS	5	5		甜	sweet	1	0.0196078
	MSS	MSS	5	5		鮮	umami	1	0.0196078
						澀	astringent	1	0.0196078
						淡	bland	1	0.0196078
						TSS	TSS	9	9
						MSS	MSS	5	5
despise
	苦	bitter	21	0.411765		苦	bitter	20	0.392157
	酸	sour	14	0.27451		酸	sour	12	0.235294
	no	no	8	0.156863		no	no	10	0.196078
	辣	spicy	4	0.0784314		辣	spicy	4	0.0784314
	鹹	salty	3	0.0588235		鹹	salty	2	0.0392157
	澀	astringent	1	0.0196078		澀	astringent	1	0.0196078
	TSS	TSS	6	6		甜	sweet	1	0.0196078
	MSS	MSS	5	5		香	savory	1	0.0196078
						TSS	TSS	8	8
						MSS	MSS	5	5
destroy
	苦	bitter	23	0.45098		苦	bitter	30	0.588235
	辣	spicy	16	0.313725		辣	spicy	15	0.294118
	no	no	5	0.0980392		no	no	4	0.0784314
	甜	sweet	2	0.0392157		甜	sweet	1	0.0196078
	辛	pungent	1	0.0196078		辛	pungent	1	0.0196078
	鹹	salty	3	0.0588235		TSS	TSS	5	5
	酸	sour	1	0.0196078		MSS	MSS	3	3
	TSS	TSS	7	7
	MSS	MSS	5	5
destruction
	辣	spicy	21	0.411765		辣	spicy	13	0.254902
	苦	bitter	16	0.313725		苦	bitter	25	0.490196
	no	no	4	0.0784314		no	no	4	0.0784314
	酸	sour	3	0.0588235		酸	sour	3	0.0588235
	鹹	salty	3	0.0588235		鹹	salty	4	0.0784314
	辛	pungent	1	0.0196078		辛	pungent	1	0.0196078
	甜	sweet	2	0.0392157		甜	sweet	1	0.0196078
	腥	bloody	1	0.0196078		TSS	TSS	7	7
	TSS	TSS	8	8		MSS	MSS	5	5
	MSS	MSS	6	6
devil
	苦	bitter	19	0.372549		苦	bitter	19	0.372549
	辣	spicy	17	0.333333		辣	spicy	23	0.45098
	no	no	6	0.117647		no	no	5	0.0980392
	酸	sour	3	0.0588235		酸	sour	2	0.0392157
	甜	sweet	1	0.0196078		甜	sweet	2	0.0392157
	鹹	salty	5	0.0980392		TSS	TSS	5	5
	TSS	TSS	6	6		MSS	MSS	5	5
	MSS	MSS	5	5
dirty
	苦	bitter	25	0.490196		苦	bitter	29	0.58
	酸	sour	14	0.27451		酸	sour	10	0.2
	no	no	5	0.0980392		no	no	8	0.16
	鹹	salty	4	0.0784314		鹹	salty	3	0.06
	辣	spicy	2	0.0392157		臭	stink	1	invalid
	腥	bloody	1	0.0196078		TSS	TSS	4	4
	TSS	TSS	6	6		MSS	MSS	4	4
	MSS	MSS	5	5
disaster
	苦	bitter	36	0.705882		苦	bitter	39	0.764706
	辣	spicy	6	0.117647		辣	spicy	6	0.117647
	no	no	4	0.0784314		no	no	1	0.0196078
	鹹	salty	2	0.0392157		鹹	salty	2	0.0392157
	酸	sour	1	0.0196078		酸	sour	3	0.0588235
	辛	pungent	1	0.0196078		TSS	TSS	5	5
	腥	bloody	1	0.0196078		MSS	MSS	4	4
	TSS	TSS	7	7
	MSS	MSS	4	4
discomfort
	苦	bitter	37	0.72549		苦	bitter	43	0.843137
	酸	sour	4	0.0784314		酸	sour	2	0.0392157
	no	no	4	0.0784314		no	no	3	0.0588235
	澀	astringent	1	0.0196078		澀	astringent	2	0.0392157
	甜	sweet	2	0.0392157		甜	sweet	1	0.0196078
	鹹	salty	3	0.0588235		TSS	TSS	5	5
	TSS	TSS	6	6		MSS	MSS	4	4
	MSS	MSS	5	5
disloyal
	苦	bitter	23	0.45098		苦	bitter	23	0.45098
	酸	sour	11	0.215686		酸	sour	11	0.215686
	鹹	salty	7	0.137255		鹹	salty	3	0.0588235
	no	no	7	0.137255		no	no	5	0.0980392
	辣	spicy	3	0.0588235		辣	spicy	8	0.156863
	TSS	TSS	5	5		淡	bland	1	0.0196078
	MSS	MSS	5	5		TSS	TSS	6	6
						MSS	MSS	5	5
disturb
	no	no	19	0.372549		no	no	10	0.196078
	苦	bitter	14	0.27451		苦	bitter	23	0.45098
	酸	sour	7	0.137255		酸	sour	5	0.0980392
	鹹	salty	6	0.117647		鹹	salty	5	0.0980392
	辣	spicy	5	0.0980392		辣	spicy	8	0.156863
	TSS	TSS	5	5		TSS	TSS	5	5
	MSS	MSS	5	5		MSS	MSS	5	5
divorce
	苦	bitter	37	0.72549		苦	bitter	36	0.705882
	no	no	5	0.0980392		no	no	3	0.0588235
	辣	spicy	4	0.0784314		辣	spicy	2	0.0392157
	甜	sweet	2	0.0392157		甜	sweet	1	0.0196078
	酸	sour	2	0.0392157		酸	sour	9	0.176471
	鹹	salty	1	0.0196078		TSS	TSS	5	5
	TSS	TSS	6	6		MSS	MSS	4	4
	MSS	MSS	5	5
drown
	苦	bitter	27	0.529412		苦	bitter	30	0.588235
	鹹	salty	12	0.235294		鹹	salty	12	0.235294
	no	no	5	0.0980392		no	no	3	0.0588235
	辣	spicy	4	0.0784314		辣	spicy	2	0.0392157
	酸	sour	3	0.0588235		酸	sour	2	0.0392157
	TSS	TSS	5	5		甜	sweet	2	0.0392157
	MSS	MSS	5	5		TSS	TSS	6	6
						MSS	MSS	6	6
dummy
	no	no	26	0.509804		no	no	21	0.411765
	苦	bitter	9	0.176471		苦	bitter	9	0.176471
	鹹	salty	7	0.137255		鹹	salty	5	0.0980392
	酸	sour	3	0.0588235		酸	sour	10	0.196078
	辣	spicy	3	0.0588235		辣	spicy	2	0.0392157
	甜	sweet	1	0.0196078		甜	sweet	4	0.0784314
	澀	astringent	1	0.0196078		TSS	TSS	6	6
	淡	bland	1	0.0196078		MSS	MSS	6	6
	TSS	TSS	8	8
	MSS	MSS	5	5
dump
	苦	bitter	20	0.408163		苦	bitter	25	0.5
	酸	sour	18	0.367347		酸	sour	12	0.24
	no	no	5	0.102041		no	no	6	0.12
	鹹	salty	3	0.0612245		鹹	salty	5	0.1
	辣	spicy	2	0.0408163		辣	spicy	2	0.04
	澀	astringent	1	0.0204082		臭	stink	1	invalid
	腥	rank-smelling	1	invalid		TSS	TSS	5	5
	臭	stink	1	invalid		MSS	MSS	5	5
	TSS	TSS	6	6
	MSS	MSS	5	5
dustpan
	苦	bitter	0.44898	22		苦	bitter	25	0.5
	no	no	0.22449	11		no	no	10	0.2
	酸	sour	0.183673	9		酸	sour	11	0.22
	鹹	salty	0.122449	6		鹹	salty	1	0.02
	甜	sweet	0.0204082	1		辣	spicy	2	0.04
	腥	rank-smelling	2	invalid		甘	sweet and bitter	1	0.02
	TSS	TSS	5	5		臭	stink	1	invalid
	MSS	MSS	4	4		TSS	TSS	6	6
						MSS	MSS	4	4
				49
evil
	苦	bitter	26	0.509804		苦	bitter	20	0.392157
	辣	spicy	12	0.235294		辣	spicy	21	0.411765
	no	no	5	0.0980392		no	no	3	0.0588235
	酸	sour	5	0.0980392		酸	sour	3	0.0588235
	鹹	salty	2	0.0392157		鹹	salty	2	0.0392157
	甜	sweet	1	0.0196078		甜	sweet	1	0.0196078
	TSS	TSS	6	6		辛	pungent	1	0.0196078
	MSS	MSS	5	5		TSS	TSS	7	7
						MSS	MSS	5	5
execution
	no	no	23	0.45098		no	no	25	0.490196
	苦	bitter	11	0.215686		苦	bitter	11	0.215686
	辣	spicy	7	0.137255		辣	spicy	7	0.137255
	鹹	salty	6	0.117647		鹹	salty	1	0.0196078
	甜	sweet	3	0.0588235		甜	sweet	5	0.0980392
	甘	sweet and bitter	1	0.0196078		酸	sour	1	0.0196078
	TSS	TSS	6	6		鮮	umami	1	0.0196078
	MSS	MSS	5	5		TSS	TSS	7	7
						MSS	MSS	4	4
failure
	苦	bitter	37	0.72549		苦	bitter	40	0.784314
	酸	sour	5	0.0980392		酸	sour	7	0.137255
	甜	sweet	2	0.0392157		甜	sweet	1	0.0196078
	辣	spicy	1	0.0196078		辣	spicy	1	0.0196078
	鹹	salty	3	0.0588235		no	no	2	0.0392157
	甘	sweet and bitter	1	0.0196078		TSS	TSS	5	5
	腥	bloody	1	0.0196078		MSS	MSS	3	3
	澀	astringent	1	0.0196078
	TSS	TSS	8	8
	MSS	MSS	4	4
FALSE
	no	no	18	0.352941		no	no	9	0.176471
	苦	bitter	16	0.313725		苦	bitter	23	0.45098
	鹹	salty	9	0.176471		鹹	salty	3	0.0588235
	酸	sour	6	0.117647		酸	sour	9	0.176471
	辣	spicy	2	0.0392157		辣	spicy	4	0.0784314
	TSS	TSS	5	5		澀	astringent	1	0.0196078
	MSS	MSS	5	5		甘	sweet and bitter	1	0.0196078
						辛	pungent	1	0.0196078
						TSS	TSS	8	8
						MSS	MSS	5	5
fat
	鹹	salty	15	0.294118		鹹	salty	12	0.235294
	苦	bitter	15	0.294118		苦	bitter	13	0.254902
	甜	sweet	7	0.137255		甜	sweet	4	0.0784314
	no	no	7	0.137255		no	no	13	0.254902
	酸	sour	4	0.0784314		酸	sour	7	0.137255
	油膩	greasy	1	0.0196078		油膩	greasy	1	0.0196078
	辣	spicy	2	0.0392157		淡	bland	1	0.0196078
	TSS	TSS	7	7		TSS	TSS	7	7
	MSS	MSS	6	6		MSS	MSS	5	5
fault
	苦	bitter	33	0.647059		苦	bitter	35	0.686275
	酸	sour	6	0.117647		酸	sour	5	0.0980392
	no	no	4	0.0784314		no	no	4	0.0784314
	辣	spicy	3	0.0588235		辣	spicy	4	0.0784314
	甘	sweet and bitter	2	0.0392157		鹹	salty	2	0.0392157
	甜	sweet	2	0.0392157		濃	rich-flavored	1	0.0196078
	辛	pungent	1	0.0196078		TSS	TSS	6	6
	TSS	TSS	7	7		MSS	MSS	5	5
	MSS	MSS	6	6
feeble
	苦	bitter	17	0.333333		苦	bitter	25	0.490196
	no	no	15	0.294118		no	no	14	0.27451
	酸	sour	9	0.176471		酸	sour	8	0.156863
	甜	sweet	2	0.0392157		甜	sweet	1	0.0196078
	淡	bland	1	0.0196078		淡	bland	1	0.0196078
	鹹	salty	6	0.117647		澀	astringent	1	0.0196078
	甘	sweet and bitter	1	0.0196078		辣	spicy	1	0.0196078
	TSS	TSS	7	7		TSS	TSS	7	7
	MSS	MSS	5	5		MSS	MSS	3	3
fever
	苦	bitter	31	0.607843		苦	bitter	37	0.72549
	辣	spicy	7	0.137255		辣	spicy	7	0.137255
	no	no	6	0.117647		no	no	4	0.0784314
	酸	sour	4	0.0784314		酸	sour	1	0.0196078
	鹹	salty	3	0.0588235		淡	bland	1	0.0196078
	TSS	TSS	5	5		甜	sweet	1	0.0196078
	MSS	MSS	5	5		TSS	TSS	6	6
						MSS	MSS	3	3
fight
	苦	bitter	18	0.352941		苦	bitter	13	0.254902
	辣	spicy	17	0.333333		辣	spicy	22	0.431373
	no	no	8	0.156863		no	no	7	0.137255
	鹹	salty	3	0.0588235		鹹	salty	1	0.0196078
	甜	sweet	2	0.0392157		甜	sweet	4	0.0784314
	腥	bloody	1	0.0196078		腥	bloody	1	0.0196078
	甘	sweet and bitter	1	0.0196078		酸	sour	2	0.0392157
	爽	refreshing	1	0.0196078		澀	astringent	1	0.0196078
	TSS	TSS	8	8		TSS	TSS	8	8
	MSS	MSS	5	5		MSS	MSS	5	5
filth
	苦	bitter	20	0.392157		苦	bitter	26	0.52
	no	no	9	0.176471		no	no	10	0.2
	鹹	salty	9	0.176471		鹹	salty	2	0.04
	辣	spicy	4	0.0784314		辣	spicy	1	0.02
	酸	sour	8	0.156863		酸	sour	8	0.16
	腥	bloody	1	0.0196078		腥	bloody	1	0.02
	TSS	TSS	6	6		鮮	umami	1	0.02
	MSS	MSS	5	5		甜	sweet	1	0.02
						臭	stink	1	invalid
						TSS	TSS	8	8
						MSS	MSS	4	4
fire
	辣	spicy	33	0.647059		辣	spicy	31	0.607843
	苦	bitter	6	0.117647		苦	bitter	6	0.117647
	no	no	5	0.0980392		no	no	7	0.137255
	甜	sweet	3	0.0588235		甜	sweet	3	0.0588235
	鹹	salty	2	0.0392157		鹹	salty	1	0.0196078
	腥	bloody	1	0.0196078		香	savory	1	0.0196078
	辛	pungent	1	0.0196078		甘	sweet and bitter	1	0.0196078
	TSS	TSS	7	7		酸	sour	1	0.0196078
	MSS	MSS	5	5		TSS	TSS	8	8
						MSS	MSS	4	4
flabby
	no	no	18	0.352941		no	no	13	0.254902
	苦	bitter	13	0.254902		苦	bitter	6	0.117647
	甜	sweet	12	0.235294		甜	sweet	19	0.372549
	酸	sour	5	0.0980392		酸	sour	6	0.117647
	淡	bland	2	0.0392157		淡	bland	1	0.0196078
	鹹	salty	1	0.0196078		鹹	salty	5	0.0980392
	TSS	TSS	6	6		甘	sweet and bitter	1	0.0196078
	MSS	MSS	5	5		TSS	TSS	7	7
						MSS	MSS	5	5
flood
	苦	bitter	22	0.431373		苦	bitter	24	0.470588
	no	no	14	0.27451		no	no	11	0.215686
	鹹	salty	7	0.137255		鹹	salty	11	0.215686
	辣	spicy	6	0.117647		辣	spicy	2	0.0392157
	酸	sour	1	0.0196078		酸	sour	2	0.0392157
	爽	refreshing	1	0.0196078		淡	bland	1	0.0196078
	TSS	TSS	6	6		TSS	TSS	6	6
	MSS	MSS	4	4		MSS	MSS	5	5
foul
	苦	bitter	18	0.352941		苦	bitter	17	0.333333
	no	no	12	0.235294		no	no	9	0.176471
	酸	sour	10	0.196078		酸	sour	4	0.0784314
	辣	spicy	7	0.137255		辣	spicy	16	0.313725
	鹹	salty	3	0.0588235		鹹	salty	4	0.0784314
	淡	bland	1	0.0196078		辛	pungent	1	0.0196078
	TSS	TSS	6	6		TSS	TSS	6	6
	MSS	MSS	5	5		MSS	MSS	5	5
fraud
	苦	bitter	23	0.45098		苦	bitter	22	0.431373
	辣	spicy	9	0.176471		辣	spicy	11	0.215686
	no	no	8	0.156863		no	no	7	0.137255
	酸	sour	8	0.156863		酸	sour	7	0.137255
	鹹	salty	2	0.0392157		鹹	salty	4	0.0784314
	甜	sweet	1	0.0196078		TSS	TSS	5	5
	TSS	TSS	6	6		MSS	MSS	5	5
	MSS	MSS	5	5
frigid
	苦	bitter	29	0.568627		苦	bitter	33	0.647059
	辣	spicy	6	0.117647		辣	spicy	4	0.0784314
	no	no	5	0.0980392		no	no	7	0.137255
	酸	sour	4	0.0784314		酸	sour	3	0.0588235
	鹹	salty	3	0.0588235		鹹	salty	2	0.0392157
	甜	sweet	1	0.0196078		甜	sweet	1	0.0196078
	淡	bland	2	0.0392157		澀	astringent	1	0.0196078
	薄荷	taste of mint	1	0.0196078		TSS	TSS	7	7
	TSS	TSS	8	8		MSS	MSS	5	5
	MSS	MSS	6	6
funeral
	苦	bitter	40	0.784314		苦	bitter	43	0.843137
	酸	sour	6	0.117647		酸	sour	1	0.0196078
	澀	astringent	1	0.0196078		澀	astringent	1	0.0196078
	鹹	salty	1	0.0196078		鹹	salty	2	0.0392157
	no	no	1	0.0196078		no	no	4	0.0784314
	甘	sweet and bitter	1	0.0196078		TSS	TSS	5	5
	辣	spicy	1	0.0196078		MSS	MSS	3	3
	TSS	TSS	7	7
	MSS	MSS	2	2
fungus
	苦	bitter	18	0.352941		苦	bitter	15	0.294118
	no	no	13	0.254902		no	no	16	0.313725
	鹹	salty	9	0.176471		鹹	salty	3	0.0588235
	酸	sour	7	0.137255		酸	sour	15	0.294118
	辣	spicy	3	0.0588235		淡	bland	1	0.0196078
	甜	sweet	1	0.0196078		濃	rich-flavored	1	0.0196078
	TSS	TSS	6	6		TSS	TSS	6	6
	MSS	MSS	5	5		MSS	MSS	4	4
gangrene
	苦	bitter	27	0.529412		苦	bitter	28	0.56
	no	no	10	0.196078		no	no	13	0.26
	酸	sour	7	0.137255		酸	sour	4	0.08
	鹹	salty	4	0.0784314		鹹	salty	2	0.04
	辣	spicy	1	0.0196078		辣	spicy	2	0.04
	腥	bloody	1	0.0196078		腥	bloody	1	0.02
	澀	astringent	1	0.0196078		痛	painful	1	invalid
	TSS	TSS	7	7		TSS	TSS	6	6
	MSS	MSS	4	4		MSS	MSS	5	5
garbage
	苦	bitter	19	0.387755		苦	bitter	28	0.56
	酸	sour	14	0.285714		酸	sour	13	0.26
	no	no	10	0.204082		no	no	6	0.12
	鹹	salty	5	0.102041		鹹	salty	1	0.02
	辣	spicy	1	0.0204082		辣	spicy	1	0.02
	腥	rank-smelling	1	invalid		甜	sweet	1	0.02
	臭	stink	1	invalid		臭	stink	1	invalid
	TSS	TSS	5	5		TSS	TSS	6	6
	MSS	MSS	4	4		MSS	MSS	3	3
germs
	苦	bitter	26	0.509804		苦	bitter	33	0.647059
	no	no	11	0.215686		no	no	8	0.156863
	酸	sour	7	0.137255		酸	sour	4	0.0784314
	辣	spicy	4	0.0784314		辣	spicy	1	0.0196078
	鹹	salty	2	0.0392157		鹹	salty	5	0.0980392
	甜	sweet	1	0.0196078		TSS	TSS	5	5
	TSS	TSS	6	6		MSS	MSS	4	4
	MSS	MSS	5	5
gloom
	苦	bitter	32	0.627451		苦	bitter	32	0.627451
	no	no	7	0.137255		no	no	6	0.117647
	鹹	salty	6	0.117647		鹹	salty	2	0.0392157
	酸	sour	3	0.0588235		酸	sour	6	0.117647
	辣	spicy	2	0.0392157		辣	spicy	3	0.0588235
	甜	sweet	1	0.0196078		甜	sweet	1	0.0196078
	TSS	TSS	6	6		淡	bland	1	0.0196078
	MSS	MSS	5	5		TSS	TSS	7	7
						MSS	MSS	5	5
gossip
	酸	sour	13	0.254902		酸	sour	13	0.254902
	no	no	11	0.215686		no	no	11	0.215686
	苦	bitter	9	0.176471		苦	bitter	7	0.137255
	鹹	salty	7	0.137255		鹹	salty	2	0.0392157
	甜	sweet	5	0.0980392		甜	sweet	9	0.176471
	辣	spicy	4	0.0784314		辣	spicy	8	0.156863
	淡	bland	1	0.0196078		淡	bland	1	0.0196078
	甘	sweet and bitter	1	0.0196078		TSS	TSS	7	7
	TSS	TSS	8	8		MSS	MSS	6	6
	MSS	MSS	6	6
greed
	苦	bitter	19	0.372549		苦	bitter	16	0.313725
	酸	sour	12	0.235294		酸	sour	13	0.254902
	辣	spicy	7	0.137255		辣	spicy	7	0.137255
	no	no	6	0.117647		no	no	5	0.0980392
	鹹	salty	5	0.0980392		鹹	salty	6	0.117647
	甜	sweet	1	0.0196078		甜	sweet	4	0.0784314
	甘	sweet and bitter	1	0.0196078		TSS	TSS	6	6
	TSS	TSS	7	7		MSS	MSS	6	6
	MSS	MSS	5	5
grenade
	辣	spicy	17	0.333333		辣	spicy	28	0.54902
	苦	bitter	16	0.313725		苦	bitter	15	0.294118
	no	no	11	0.215686		no	no	8	0.156863
	鹹	salty	4	0.0784314		TSS	TSS	3	3
	甜	sweet	1	0.0196078		MSS	MSS	3	3
	腥	bloody	1	0.0196078
	酸	sour	1	0.0196078
	TSS	TSS	7	7
	MSS	MSS	4	4
grime
	苦	bitter	27	0.529412		苦	bitter	26	0.509804
	酸	sour	8	0.156863		酸	sour	11	0.215686
	no	no	7	0.137255		no	no	7	0.137255
	鹹	salty	7	0.137255		鹹	salty	5	0.0980392
	辣	spicy	1	0.0196078		辣	spicy	1	0.0196078
	腥	bloody	1	0.0196078		甘	sweet and bitter	1	0.0196078
	TSS	TSS	6	6		TSS	TSS	6	6
	MSS	MSS	4	4		MSS	MSS	4	4
guillotine
	苦	bitter	29	0.568627		苦	bitter	24	0.470588
	辣	spicy	13	0.254902		辣	spicy	15	0.294118
	no	no	4	0.0784314		no	no	6	0.117647
	腥	bloody	3	0.0588235		腥	bloody	1	0.0196078
	鹹	salty	1	0.0196078		鹹	salty	1	0.0196078
	酸	sour	1	0.0196078		酸	sour	3	0.0588235
	TSS	TSS	6	6		澀	astringent	1	0.0196078
	MSS	MSS	4	4		TSS	TSS	7	7
						MSS	MSS	4	4
gun
	辣	spicy	20	0.392157		辣	spicy	22	0.431373
	苦	bitter	13	0.254902		苦	bitter	11	0.215686
	no	no	7	0.137255		no	no	11	0.215686
	酸	sour	2	0.0392157		酸	sour	4	0.0784314
	腥	bloody	2	0.0392157		腥	bloody	2	0.0392157
	鹹	salty	6	0.117647		辛	pungent	1	0.0196078
	甜	sweet	1	0.0196078		TSS	TSS	6	6
	TSS	TSS	7	7		MSS	MSS	5	5
	MSS	MSS	6	6
handicap
	苦	bitter	35	0.686275		苦	bitter	36	0.705882
	no	no	6	0.117647		no	no	4	0.0784314
	酸	sour	5	0.0980392		酸	sour	2	0.0392157
	辣	spicy	3	0.0588235		辣	spicy	4	0.0784314
	鹹	salty	1	0.0196078		鹹	salty	4	0.0784314
	甜	sweet	1	0.0196078		甜	sweet	1	0.0196078
	TSS	TSS	6	6		TSS	TSS	6	6
	MSS	MSS	4	4		MSS	MSS	5	5
hardship
	苦	bitter	38	0.745098		苦	bitter	43	0.843137
	酸	sour	4	0.0784314		酸	sour	2	0.0392157
	鹹	salty	4	0.0784314		鹹	salty	1	0.0196078
	辣	spicy	2	0.0392157		辣	spicy	5	0.0980392
	澀	astringent	2	0.0392157		TSS	TSS	4	4
	no	no	1	0.0196078		MSS	MSS	3	3
	TSS	TSS	6	6
	MSS	MSS	5	5
headache
	苦	bitter	37	0.72549		苦	bitter	43	0.843137
	酸	sour	5	0.0980392		酸	sour	4	0.0784314
	no	no	1	0.0196078		no	no	2	0.0392157
	辣	spicy	5	0.0980392		辣	spicy	2	0.0392157
	鹹	salty	2	0.0392157		TSS	TSS	4	4
	辛	pungent	1	0.0196078		MSS	MSS	4	4
	TSS	TSS	6	6
	MSS	MSS	4	4
hell
	苦	bitter	33	0.647059		苦	bitter	33	0.647059
	辣	spicy	9	0.176471		辣	spicy	13	0.254902
	鹹	salty	5	0.0980392		鹹	salty	1	0.0196078
	甜	sweet	1	0.0196078		甜	sweet	1	0.0196078
	no	no	1	0.0196078		no	no	2	0.0392157
	腥	bloody	1	0.0196078		辛	pungent	1	0.0196078
	酸	sour	1	0.0196078		TSS	TSS	6	6
	TSS	TSS	7	7		MSS	MSS	3	3
	MSS	MSS	3	3
hinder
	苦	bitter	28	0.54902		苦	bitter	34	0.666667
	no	no	10	0.196078		no	no	4	0.0784314
	酸	sour	5	0.0980392		酸	sour	2	0.0392157
	鹹	salty	4	0.0784314		鹹	salty	4	0.0784314
	辣	spicy	3	0.0588235		辣	spicy	5	0.0980392
	澀	astringent	1	0.0196078		甜	sweet	1	0.0196078
	TSS	TSS	6	6		甘	sweet and bitter	1	0.0196078
	MSS	MSS	5	5		TSS	TSS	7	7
						MSS	MSS	5	5
hooker
	苦	bitter	15	0.294118		苦	bitter	22	0.431373
	酸	sour	10	0.196078		酸	sour	3	0.0588235
	辣	spicy	9	0.176471		辣	spicy	5	0.0980392
	鹹	salty	7	0.137255		鹹	salty	8	0.156863
	no	no	7	0.137255		no	no	9	0.176471
	甜	sweet	2	0.0392157		甜	sweet	3	0.0588235
	腥	bloody	1	0.0196078		腥	bloody	1	0.0196078
	TSS	TSS	7	7		TSS	TSS	7	7
	MSS	MSS	6	6		MSS	MSS	6	6
hostage
	苦	bitter	29	0.568627		苦	bitter	24	0.470588
	no	no	9	0.176471		no	no	12	0.235294
	辣	spicy	6	0.117647		辣	spicy	4	0.0784314
	酸	sour	3	0.0588235		酸	sour	5	0.0980392
	鹹	salty	2	0.0392157		鹹	salty	3	0.0588235
	甜	sweet	1	0.0196078		甜	sweet	2	0.0392157
	腥	bloody	1	0.0196078		辛	pungent	1	0.0196078
	TSS	TSS	7	7		TSS	TSS	7	7
	MSS	MSS	5	5		MSS	MSS	6	6
humiliate
	苦	bitter	24	0.470588		苦	bitter	26	0.509804
	酸	sour	14	0.27451		酸	sour	14	0.27451
	辣	spicy	8	0.156863		辣	spicy	6	0.117647
	no	no	3	0.0588235		no	no	3	0.0588235
	鹹	salty	2	0.0392157		鹹	salty	1	0.0196078
	TSS	TSS	5	5		甜	sweet	1	0.0196078
	MSS	MSS	5	5		TSS	TSS	6	6
						MSS	MSS	4	4
hungry
	苦	bitter	38	0.745098		苦	bitter	37	0.72549
	no	no	4	0.0784314		no	no	7	0.137255
	酸	sour	3	0.0588235		酸	sour	3	0.0588235
	甜	sweet	2	0.0392157		甜	sweet	1	0.0196078
	鹹	salty	1	0.0196078		鹹	salty	2	0.0392157
	澀	astringent	1	0.0196078		酦	taste by fermentation	1	0.0196078
	辣	spicy	1	0.0196078		TSS	TSS	6	6
	麻	numbing taste	1	0.0196078		MSS	MSS	4	4
	TSS	TSS	8	8
	MSS	MSS	4	4
hurricane
	苦	bitter	14	0.27451		苦	bitter	21	0.411765
	no	no	13	0.254902		no	no	11	0.215686
	辣	spicy	11	0.215686		辣	spicy	12	0.235294
	鹹	salty	9	0.176471		鹹	salty	5	0.0980392
	酸	sour	4	0.0784314		酸	sour	1	0.0196078
	TSS	TSS	5	5		淡	bland	1	0.0196078
	MSS	MSS	5	5		TSS	TSS	6	6
						MSS	MSS	4	4
hurt
	苦	bitter	24	0.470588		苦	bitter	32	0.627451
	辣	spicy	12	0.235294		辣	spicy	9	0.176471
	酸	sour	6	0.117647		酸	sour	7	0.137255
	no	no	1	0.0196078		no	no	1	0.0196078
	血腥	bloody	3	0.0588235		血腥	bloody	1	0.0196078
	鹹	salty	4	0.0784314		甜	sweet	1	0.0196078
	辛	pungent	1	0.0196078		TSS	TSS	6	6
	TSS	TSS	7	7		MSS	MSS	3	3
	MSS	MSS	5	5
idiot
	苦	bitter	17	0.333333		苦	bitter	24	0.470588
	no	no	12	0.235294		no	no	8	0.156863
	酸	sour	12	0.235294		酸	sour	8	0.156863
	甜	sweet	5	0.0980392		甜	sweet	2	0.0392157
	鹹	salty	4	0.0784314		鹹	salty	4	0.0784314
	辣	spicy	1	0.0196078		辣	spicy	4	0.0784314
	TSS	TSS	6	6		淡	bland	1	0.0196078
	MSS	MSS	5	5		TSS	TSS	7	7
						MSS	MSS	6	6
ignorance
	苦	bitter	19	0.372549		苦	bitter	22	0.431373
	no	no	11	0.215686		no	no	9	0.176471
	甜	sweet	9	0.176471		甜	sweet	7	0.137255
	酸	sour	6	0.117647		酸	sour	8	0.156863
	鹹	salty	4	0.0784314		鹹	salty	3	0.0588235
	淡	bland	1	0.0196078		淡	bland	2	0.0392157
	甘	sweet and bitter	1	0.0196078		TSS	TSS	6	6
	TSS	TSS	7	7		MSS	MSS	6	6
	MSS	MSS	5	5
illness
	苦	bitter	43	0.843137		苦	bitter	43	0.843137
	酸	sour	3	0.0588235		酸	sour	1	0.0196078
	鹹	salty	3	0.0588235		鹹	salty	2	0.0392157
	澀	astringent	1	0.0196078		no	no	5	0.0980392
	辣	spicy	1	0.0196078		TSS	TSS	4	4
	TSS	TSS	5	5		MSS	MSS	3	3
	MSS	MSS	3	3
immature
	酸	sour	16	0.313725		酸	sour	12	0.235294
	苦	bitter	14	0.27451		苦	bitter	8	0.156863
	no	no	11	0.215686		no	no	15	0.294118
	鹹	salty	6	0.117647		鹹	salty	3	0.0588235
	甜	sweet	3	0.0588235		甜	sweet	4	0.0784314
	淡	bland	1	0.0196078		淡	bland	1	0.0196078
	TSS	TSS	6	6		澀	astringent	3	0.0588235
	MSS	MSS	5	5		辣	spicy	3	0.0588235
						甘	sweet and bitter	1	0.0196078
						鮮	umami	1	0.0196078
						TSS	TSS	10	10
						MSS	MSS	7	7
immoral
	苦	bitter	27	0.529412		苦	bitter	23	0.45098
	no	no	10	0.196078		no	no	7	0.137255
	酸	sour	7	0.137255		酸	sour	5	0.0980392
	鹹	salty	5	0.0980392		鹹	salty	5	0.0980392
	辣	spicy	2	0.0392157		辣	spicy	8	0.156863
	TSS	TSS	5	5		甜	sweet	2	0.0392157
	MSS	MSS	5	5		辛	pungent	1	0.0196078
						TSS	TSS	7	7
						MSS	MSS	6	6
impair
	苦	bitter	31	0.607843		苦	bitter	33	0.647059
	酸	sour	7	0.137255		酸	sour	4	0.0784314
	辣	spicy	6	0.117647		辣	spicy	7	0.137255
	no	no	4	0.0784314		no	no	4	0.0784314
	鹹	salty	2	0.0392157		鹹	salty	1	0.0196078
	甜	sweet	1	0.0196078		腥	bloody	1	0.0196078
	TSS	TSS	6	6		澀	astringent	1	0.0196078
	MSS	MSS	5	5		TSS	TSS	7	7
						MSS	MSS	4	4
impotent
	苦	bitter	31	0.607843		苦	bitter	32	0.627451
	no	no	11	0.215686		no	no	7	0.137255
	酸	sour	3	0.0588235		酸	sour	8	0.156863
	鹹	salty	3	0.0588235		鹹	salty	1	0.0196078
	辣	spicy	2	0.0392157		辣	spicy	1	0.0196078
	甜	sweet	1	0.0196078		澀	astringent	1	0.0196078
	TSS	TSS	6	6		淡	bland	1	0.0196078
	MSS	MSS	5	5		TSS	TSS	7	7
						MSS	MSS	3	3
infection
	苦	bitter	34	0.666667		苦	bitter	30	0.588235
	辣	spicy	6	0.117647		辣	spicy	2	0.0392157
	酸	sour	5	0.0980392		酸	sour	5	0.0980392
	no	no	3	0.0588235		no	no	7	0.137255
	鹹	salty	1	0.0196078		鹹	salty	5	0.0980392
	甜	sweet	1	0.0196078		甜	sweet	1	0.0196078
	腥	bloody	1	0.0196078		淡	bland	1	0.0196078
	TSS	TSS	7	7		TSS	TSS	7	7
	MSS	MSS	4	4		MSS	MSS	5	5
inferior
	苦	bitter	31	0.607843		苦	bitter	34	0.666667
	酸	sour	7	0.137255		酸	sour	10	0.196078
	no	no	7	0.137255		no	no	3	0.0588235
	鹹	salty	3	0.0588235		鹹	salty	1	0.0196078
	甜	sweet	1	0.0196078		甜	sweet	1	0.0196078
	辣	spicy	1	0.0196078		辣	spicy	1	0.0196078
	甘	sweet and bitter	1	0.0196078		澀	astringent	1	0.0196078
	TSS	TSS	7	7		TSS	TSS	7	7
	MSS	MSS	4	4		MSS	MSS	3	3
injury
	苦	bitter	28	0.54902		苦	bitter	41	0.803922
	辣	spicy	10	0.196078		辣	spicy	3	0.0588235
	酸	sour	7	0.137255		酸	sour	2	0.0392157
	鹹	salty	3	0.0588235		鹹	salty	3	0.0588235
	no	no	1	0.0196078		no	no	2	0.0392157
	腥	bloody	1	0.0196078		TSS	TSS	5	5
	澀	astringent	1	0.0196078		MSS	MSS	5	5
	TSS	TSS	7	7
	MSS	MSS	4	4
insane
	辣	spicy	25	0.490196		辣	spicy	30	0.588235
	no	no	8	0.156863		no	no	5	0.0980392
	苦	bitter	7	0.137255		苦	bitter	5	0.0980392
	甜	sweet	6	0.117647		甜	sweet	3	0.0588235
	酸	sour	3	0.0588235		酸	sour	4	0.0784314
	鹹	salty	2	0.0392157		鹹	salty	2	0.0392157
	TSS	TSS	6	6		淡	bland	1	0.0196078
	MSS	MSS	6	6		酸甜	sweet and sour	1	0.0196078
						TSS	TSS	8	8
						MSS	MSS	6	6
insult
	苦	bitter	26	0.509804		苦	bitter	19	0.372549
	酸	sour	12	0.235294		酸	sour	11	0.215686
	辣	spicy	6	0.117647		辣	spicy	16	0.313725
	no	no	4	0.0784314		no	no	5	0.0980392
	鹹	salty	3	0.0588235		TSS	TSS	4	4
	TSS	TSS	5	5		MSS	MSS	4	4
	MSS	MSS	5	5
intruder
	辣	spicy	20	0.392157		辣	spicy	26	0.509804
	苦	bitter	13	0.254902		苦	bitter	15	0.294118
	no	no	8	0.156863		no	no	5	0.0980392
	鹹	salty	4	0.0784314		鹹	salty	1	0.0196078
	酸	sour	4	0.0784314		酸	sour	2	0.0392157
	血腥	bloody	2	0.0392157		血腥	bloody	1	0.0196078
	TSS	TSS	6	6		辛	pungent	1	0.0196078
	MSS	MSS	6	6		TSS	TSS	7	7
						MSS	MSS	4	4
invader
	辣	spicy	21	0.411765		辣	spicy	29	0.568627
	苦	bitter	15	0.294118		苦	bitter	12	0.235294
	no	no	7	0.137255		no	no	5	0.0980392
	鹹	salty	6	0.117647		鹹	salty	1	0.0196078
	辛	pungent	1	0.0196078		辛	pungent	1	0.0196078
	酸	sour	1	0.0196078		酸	sour	3	0.0588235
	TSS	TSS	6	6		TSS	TSS	6	6
	MSS	MSS	4	4		MSS	MSS	4	4
irritate
	辣	spicy	34	0.666667		辣	spicy	33	0.647059
	甜	sweet	6	0.117647		甜	sweet	5	0.0980392
	酸	sour	3	0.0588235		酸	sour	7	0.137255
	no	no	3	0.0588235		no	no	2	0.0392157
	苦	bitter	3	0.0588235		苦	bitter	1	0.0196078
	辛	pungent	1	0.0196078		辛	pungent	1	0.0196078
	鹹	salty	1	0.0196078		鹹	salty	2	0.0392157
	TSS	TSS	7	7		TSS	TSS	7	7
	MSS	MSS	5	5		MSS	MSS	5	5
jail
	苦	bitter	39	0.764706		苦	bitter	41	0.803922
	no	no	4	0.0784314		no	no	5	0.0980392
	辣	spicy	3	0.0588235		辣	spicy	1	0.0196078
	酸	sour	1	0.0196078		酸	sour	3	0.0588235
	鹹	salty	3	0.0588235		甘	sweet and bitter	1	0.0196078
	澀	astringent	1	0.0196078		TSS	TSS	5	5
	TSS	TSS	6	6		MSS	MSS	3	3
	MSS	MSS	4	4
killer
	辣	spicy	25	0.490196		辣	spicy	30	0.588235
	苦	bitter	12	0.235294		苦	bitter	12	0.235294
	腥	bloody	5	0.0980392		腥	bloody	1	0.0196078
	no	no	3	0.0588235		no	no	5	0.0980392
	酸	sour	2	0.0392157		酸	sour	1	0.0196078
	甜	sweet	1	0.0196078		甜	sweet	1	0.0196078
	鹹	salty	2	0.0392157		辛	pungent	1	0.0196078
	爽	refreshing	1	0.0196078		TSS	TSS	7	7
	TSS	TSS	8	8		MSS	MSS	3	3
	MSS	MSS	6	6
knife
	辣	spicy	20	0.392157		辣	spicy	19	0.372549
	no	no	11	0.215686		no	no	13	0.254902
	苦	bitter	8	0.156863		苦	bitter	8	0.156863
	鹹	salty	5	0.0980392		鹹	salty	1	0.0196078
	血腥	bloody	3	0.0588235		血腥	bloody	3	0.0588235
	酸	sour	2	0.0392157		酸	sour	3	0.0588235
	甜	sweet	2	0.0392157		甜	sweet	4	0.0784314
	TSS	TSS	8	8		TSS	TSS	8	8
	MSS	MSS	7	7		MSS	MSS	6	6
lawsuit
	苦	bitter	25	0.490196		苦	bitter	22	0.431373
	no	no	14	0.27451		no	no	14	0.27451
	辣	spicy	6	0.117647		辣	spicy	8	0.156863
	鹹	salty	3	0.0588235		鹹	salty	2	0.0392157
	酸	sour	2	0.0392157		酸	sour	5	0.0980392
	甘	sweet and bitter	1	0.0196078		TSS	TSS	5	5
	TSS	TSS	6	6		MSS	MSS	5	5
	MSS	MSS	5	5
leprosy
	苦	bitter	31	0.607843		苦	bitter	31	0.607843
	no	no	9	0.176471		no	no	13	0.254902
	辣	spicy	6	0.117647		辣	spicy	3	0.0588235
	鹹	salty	3	0.0588235		鹹	salty	1	0.0196078
	酸	sour	2	0.0392157		酸	sour	3	0.0588235
	TSS	TSS	5	5		TSS	TSS	5	5
	MSS	MSS	5	5		MSS	MSS	4	4
lice
	苦	bitter	21	0.411765		苦	bitter	25	0.490196
	no	no	13	0.254902		no	no	11	0.215686
	酸	sour	8	0.156863		酸	sour	7	0.137255
	鹹	salty	4	0.0784314		鹹	salty	3	0.0588235
	辣	spicy	4	0.0784314		辣	spicy	3	0.0588235
	腥	bloody	1	0.0196078		澀	astringent	1	0.0196078
	TSS	TSS	6	6		甘	sweet and bitter	1	0.0196078
	MSS	MSS	5	5		TSS	TSS	7	7
						MSS	MSS	5	5
lie
	苦	bitter	25	0.490196		苦	bitter	25	0.490196
	酸	sour	10	0.196078		酸	sour	8	0.156863
	辣	spicy	8	0.156863		辣	spicy	7	0.137255
	鹹	salty	4	0.0784314		鹹	salty	4	0.0784314
	no	no	2	0.0392157		no	no	6	0.117647
	甜	sweet	2	0.0392157		澀	astringent	1	0.0196078
	TSS	TSS	6	6		TSS	TSS	6	6
	MSS	MSS	6	6		MSS	MSS	5	5
loser
	苦	bitter	38	0.745098		苦	bitter	41	0.803922
	酸	sour	5	0.0980392		酸	sour	7	0.137255
	鹹	salty	4	0.0784314		鹹	salty	1	0.0196078
	no	no	4	0.0784314		no	no	1	0.0196078
	TSS	TSS	4	4		辣	spicy	1	0.0196078
	MSS	MSS	4	4		TSS	TSS	5	5
						MSS	MSS	2	2
[truncated: 3,511 more rows]

## Sheet: Appendix 4
Appendix 4. Emotion responses and their frequency and percentage
Taste	Emotion (Chinese)	Emotion (English)	Frequency	Percentage
Bitter 苦
	傷心	sad	22	0.2095
	痛苦	agonized	16	0.1524
	難過	sad	12	0.1143
	辛苦	exhausted	7	0.0667
	no	no	5	0.0476
	不開心	unhappy	4	0.0381
	討厭	bored	2	0.019
	悲傷	sad	2	0.019
	苦盡甘來	sweet are the fruits of labor	2	0.019
	委屈	aggrieved	2	0.019
	無奈	helpless	2	0.019
	沮喪	frustrated	2	0.019
	難受	agonized	2	0.019
	苦澀	agonized	2	0.019
	愁	sad	1	0.0095
	傷感	sad	1	0.0095
	心累	exhausted	1	0.0095
	悲痛	grief	1	0.0095
	不愉快	unhappy	1	0.0095
	苦悶	depressed	1	0.0095
	低落	depressed	1	0.0095
	憂傷	sad	1	0.0095
	厭惡	disgust	1	0.0095
	不安	insecure	1	0.0095
	傷痛	sad	1	0.0095
	困擾	confused	1	0.0095
	失望	disappointed	1	0.0095
	悶悶不樂	sad	1	0.0095
	淡然	calm	1	0.0095
	悲哀	sad	1	0.0095
	感嘆	regretful	1	0.0095
	不快	unhappy	1	0.0095
	哀傷	sad	1	0.0095
	嘔心	disgust	1	0.0095
	抗拒	resisted	1	0.0095
	忍受	tolerant	1	0.0095
	苦痛	agonized	1	0.0095
	Total(valid)		105	1
Salty鹹
	no	no	53	0.5096
	傷心	sad	7	0.0673
	辛苦	exhausting	5	0.0481
	難受	agonized	2	0.0192
	悲傷	sad	3	0.0288
	失望	disappointed	2	0.0192
	不開心	unhappy	2	0.0192
	辛酸	sad	2	0.0192
	不滿	dissatisfied	1	0.0096
	情欲	lust	1	0.0096
	惱人	irritated	1	0.0096
	想家的感覺	homesick	1	0.0096
	沉悶	bored	1	0.0096
	平淡	calm	1	0.0096
	煩惱	upset	1	0.0096
	厭惡	disgust	1	0.0096
	憤怒	anger	1	0.0096
	難過	sad	1	0.0096
	複雜	complex	1	0.0096
	平常	calm	1	0.0096
	激動	irritated	1	0.0096
	平和	calm	1	0.0096
	激情	passionate	1	0.0096
	忍耐	tolerant	1	0.0096
	緊張	nervous	1	0.0096
	開心	happy	1	0.0096
	討厭	disgusted	1	0.0096
	抗拒	resisted	1	0.0096
	心酸	grieved	1	0.0096
	渴求	aspired	1	0.0096
	辛勞	exhausted	1	0.0096
	新奇	curious	1	0.0096
	苦惱	distressed	1	0.0096
	有趣	interested	1	0.0096
	快樂	happy	1	0.0096
	滿足	satisfied	1	0.0096
	哭	cry	1	invalid
	Total(valid)		104	1
Sour 酸
	嫉妒	envy	27	0.2571
	no	no	10	0.0952
	傷心	sad	9	0.0857
	刺激	irritated	5	0.0476
	委屈	aggrieved	5	0.0476
	失望	disappointed	3	0.0286
	心酸	grieved	3	0.0286
	討厭	disgust	2	0.019
	痛苦	agonized	3	0.0286
	不開心	unhappy	2	0.019
	不滿	dissatisfied	2	0.019
	難受	agonized	2	0.019
	激動	irritated	2	0.019
	不如意	dissatisfied	1	0.0095
	不快	unhappy	1	0.0095
	失落	depressed	1	0.0095
	憤慨	angry	1	0.0095
	快樂	happy	1	0.0095
	尷尬	awkward	1	0.0095
	熱情	passionate	1	0.0095
	感到壓力	stressed	1	0.0095
	愁	sorrowful	1	0.0095
	害怕	afraid	1	0.0095
	不忿	resentful	1	0.0095
	後悔	regretful	1	0.0095
	悶悶不樂	depressed	1	0.0095
	辛苦	exhausted	1	0.0095
	扭曲	awkward	1	0.0095
	興奮	excited	1	0.0095
	慚愧	ashamed	1	0.0095
	憂愁	sorrowful	1	0.0095
	惆悵	regretful	1	0.0095
	焦急	anxious	1	0.0095
	出洋相	awkward	1	0.0095
	驚喜	surprised	1	0.0095
	羨慕	admired	1	0.0095
	開心	happy	1	0.0095
	煩惱	upset	1	0.0095
	厭煩	bored	1	0.0095
	憂鬱	depressed	1	0.0095
	不安	uneasy	1	0.0095
	被背叛	betrayed	1	0.0095
	興奮	excited	1	0.0095
	Total(valid)		105	1
Spicy 辣
	憤怒	angry	20	0.1923
	生氣	angry	17	0.1635
	刺激	irritated	13	0.125
	no	no	11	0.1058
	興奮	excited	9	0.0865
	激動	irritated	6	0.0577
	痛苦	agonized	6	0.0577
	辛苦	exhausted	4	0.0385
	緊張	nervous	2	0.0192
	煩躁	irritated	2	0.0192
	難受	agonized	2	0.0192
	痛	agonized	1	0.0096
	不甘	dissatisfied	1	0.0096
	暴躁	irascible	1	0.0096
	心痛	heartbreak	1	0.0096
	爽	cool	1	0.0096
	不耐煩	impatient	1	0.0096
	焦急	anxious	1	0.0096
	傷心	sad	1	0.0096
	疲勞	exhausted	1	0.0096
	驚嚇	scared	1	0.0096
	開心	happy	1	0.0096
	難捨難離	nostalgia	1	0.0096
	嚴格	strict	1	invalid
	Total(valid)		104	1
Sweet 甜
	開心	happy	56	0.5333
	幸福	happy	14	0.1333
	快樂	happy	14	0.1333
	愉快	happy	5	0.0476
	愉悅	pleased	3	0.0286
	喜悅	joyful	3	0.0286
	甜蜜	loving	3	0.0286
	高興	delighted	2	0.019
	no	no	2	0.019
	放鬆	relaxed	1	0.0095
	希望	hopeful	1	0.0095
	開心	happy	1	0.0095
	Total(valid)		105	1

## Sheet: Appendix 5
Appendix 5. Means and Standard deviation for associative strength of emotional words and taste, and results of F-test
Word	Taste	Mean	SD		F	p-value	ηp2	Pairwise comparison
Negative emotion words
afraid				afraid	18.0196	1.55933e-11	0.383235	afraid		Bitter 苦	Sour 酸	Spicy 辣	Salty 鹹	Sweet 甜
	Bitter 苦	2.9	1.51658						Bitter 苦
	Sour 酸	2.53333	1.75643						Sour 酸	0.244724
	Spicy 辣	2.4	1.67332						Spicy 辣	0.104637	0.594788
	Salty 鹹	1.73333	1.70057						Salty 鹹	0.00163576	0.0313517	0.0433974
	Sweet 甜	0.533333	0.860366						Sweet 甜	8.93622e-09	1.05547e-06	1.21076e-06	0.000473768
agony				agony	54.8704	2.44999e-20	0.654228	agony		Bitter 苦	Sour 酸	Spicy 辣	Salty 鹹	Sweet 甜
	Bitter 苦	4.53333	0.681445						Bitter 苦
	Sour 酸	2.63333	1.49674						Sour 酸	1.02071e-06
	Spicy 辣	2.4	1.49943						Spicy 辣	2.70509e-07	0.507858
	Salty 鹹	1.63333	1.44993						Salty 鹹	4.36339e-10	0.00382458	0.00316537
	Sweet 甜	0.333333	0.711159						Sweet 甜	3.25642e-20	3.48675e-09	3.74503e-08	0.00021548
alone				alone	17.7106	2.58126e-08	0.379156	alone		Bitter 苦	Sour 酸	Sweet 甜	Salty 鹹	Spicy 辣
	Bitter 苦	3.46667	1.16658						Bitter 苦
	Sour 酸	2.66667	1.39786						Sour 酸	0.000539191
	Sweet 甜	1.6	1.54474						Sweet 甜	2.56701e-05	0.0188253
	Salty 鹹	1.46667	1.35782						Salty 鹹	8.76762e-07	0.00061063	0.732111
	Spicy 辣	1.1	1.26899						Spicy 辣	1.88927e-08	0.000127088	0.117371	0.109749
anger				anger	40.0262	4.96331e-21	0.579869	anger		Spicy 辣	Bitter 苦	Sour 酸	Salty 鹹	Sweet 甜
	Spicy 辣	4	1.25945						Spicy 辣
	Bitter 苦	3.13333	1.22428						Bitter 苦	0.00904111
	Sour 酸	2.1	1.58332						Sour 酸	4.25902e-07	0.000435003
	Salty 鹹	1.7	1.53466						Salty 鹹	4.55248e-07	3.64183e-05	0.166762
	Sweet 甜	0.533333	0.819307						Sweet 甜	6.39185e-12	5.50961e-10	1.80271e-05	0.000147588
angry				angry	35.5788	2.24787e-19	0.550936	angry		Spicy 辣	Bitter 苦	Sour 酸	Salty 鹹	Sweet 甜
	Spicy 辣	4.13333	1.22428						Spicy 辣
	Bitter 苦	2.96667	1.49674						Bitter 苦	0.000535682
	Sour 酸	2.36667	1.62912						Sour 酸	2.70952e-07	0.056255
	Salty 鹹	1.83333	1.66264						Salty 鹹	4.82182e-08	0.00244645	0.0331628
	Sweet 甜	0.7	1.08755						Sweet 甜	2.46068e-12	6.06802e-08	6.81001e-06	0.0022449
annoy				annoy	20.5135	8.38667e-13	0.414301	annoy		Bitter 苦	Spicy 辣	Sour 酸	Salty 鹹	Sweet 甜
	Bitter 苦	3.26667	1.28475						Bitter 苦
	Spicy 辣	2.23333	1.75545						Spicy 辣	0.0054491
	Sour 酸	1.96667	1.5196						Sour 酸	3.76373e-05	0.354474
	Salty 鹹	1.66667	1.5162						Salty 鹹	7.67401e-05	0.0707321	0.20369
	Sweet 甜	0.666667	0.884087						Sweet 甜	5.50961e-10	4.64399e-05	4.65007e-05	0.000468787
bored				bored	24.5452	9.86256e-15	0.458402	bored		Bitter 苦	Sour 酸	Salty 鹹	Sweet 甜	Spicy 辣
	Bitter 苦	3.2	1.32353						Bitter 苦
	Sour 酸	1.76667	1.45468						Sour 酸	9.52604e-05
	Salty 鹹	1.5	1.27982						Salty 鹹	1.60973e-05	0.254952
	Sweet 甜	0.9	1.18467						Sweet 甜	6.16735e-10	0.00368044	0.0447934
	Spicy 辣	0.8	1.18613						Spicy 辣	4.45802e-08	0.000607093	0.00290155	0.681744
burdened				burdened	26.2415	1.67227e-15	0.475033	burdened		Bitter 苦	Sour 酸	Spicy 辣	Salty 鹹	Sweet 甜
	Bitter 苦	3.96667	1.09807						Bitter 苦
	Sour 酸	2.9	1.34805						Sour 酸	0.000226002
	Spicy 辣	2.36667	1.56433						Spicy 辣	6.0526e-06	0.0995279
	Salty 鹹	1.96667	1.54213						Salty 鹹	1.56233e-07	0.00813435	0.154725
	Sweet 甜	1	1.1447						Sweet 甜	9.3516e-11	1.82477e-06	0.000477721	0.00396254
confused				confused	17.5868	2.62771e-11	0.377506	confused		Bitter 苦	Sour 酸	Salty 鹹	Spicy 辣	Sweet 甜
	Bitter 苦	3.06667	1.46059						Bitter 苦
	Sour 酸	2.13333	1.50249						Sour 酸	0.00202189
	Salty 鹹	1.5	1.43238						Salty 鹹	2.14073e-05	0.0651471
	Spicy 辣	1.26667	1.2299						Spicy 辣	2.38369e-07	0.000434298	0.30461
	Sweet 甜	1.03333	1.21721						Sweet 甜	2.48137e-08	0.000504393	0.138086	0.371014
contempt				contempt	22.9274	5.63749e-14	0.441528	contempt		Bitter 苦	Sour 酸	Spicy 辣	Salty 鹹	Sweet 甜
	Bitter 苦	2.86667	1.65536						Bitter 苦
	Sour 酸	2.73333	1.55216						Sour 酸	0.649776
	Spicy 辣	1.86667	1.43198						Spicy 辣	0.00578711	0.00182003
	Salty 鹹	1.33333	1.37297						Salty 鹹	9.22237e-05	0.000212247	0.0957439
	Sweet 甜	0.5	0.731083						Sweet 甜	1.15641e-08	1.00849e-08	4.21776e-06	0.000315573
depressed				depressed	35.8725	1.73386e-19	0.55297	depressed		Bitter 苦	Sour 酸	Salty 鹹	Spicy 辣	Sweet 甜
	Bitter 苦	4.03333	1.09807						Bitter 苦
	Sour 酸	2.66667	1.44636						Sour 酸	5.68108e-06
	Salty 鹹	2.2	1.71001						Salty 鹹	2.57364e-06	0.128689
	Spicy 辣	1.43333	1.38174						Spicy 辣	2.54006e-08	0.000173243	0.0206768
	Sweet 甜	0.633333	0.964305						Sweet 甜	2.7635e-11	7.80433e-08	0.000157839	0.00209808
depression				depression	45.8238	3.29546e-17	0.612423	depression		Bitter 苦	Sour 酸	Salty 鹹	Spicy 辣	Sweet 甜
	Bitter 苦	4.2	1.15669						Bitter 苦
	Sour 酸	2.66667	1.34762						Sour 酸	1.43012e-05
	Salty 鹹	1.53333	1.22428						Salty 鹹	1.58634e-09	2.08598e-05
	Spicy 辣	1.53333	1.4077						Spicy 辣	1.77449e-08	0.00538443	1
	Sweet 甜	0.366667	0.76489						Sweet 甜	1.59497e-14	1.28799e-09	0.000178221	3.75908e-05
despairing				despairing	28.3833	1.91466e-16	0.494627	despairing		Bitter 苦	Sour 酸	Spicy 辣	Salty 鹹	Sweet 甜
	Bitter 苦	4.2	1.21485						Bitter 苦
	Sour 酸	2.5	1.4081						Sour 酸	2.85398e-05
	Spicy 辣	2	1.66091						Spicy 辣	3.46415e-06	0.194838
	Salty 鹹	1.7	1.60065						Salty 鹹	1.54695e-07	0.00174141	0.414616
	Sweet 甜	0.7	1.08755						Sweet 甜	3.86564e-12	6.13101e-06	0.000703282	0.00768124
detached				detached	23.0621	3.74551e-11	0.442973	detached		Bitter 苦	Sour 酸	Salty 鹹	Sweet 甜	Spicy 辣
	Bitter 苦	3.2	1.27035						Bitter 苦
	Sour 酸	2.8	1.51771						Sour 酸	0.154725
	Salty 鹹	1.53333	1.13664						Salty 鹹	5.09142e-07	1.13067e-05
	Sweet 甜	1.46667	1.27937						Sweet 甜	1.83399e-06	0.00113955	0.786758
	Spicy 辣	1.1	1.18467						Spicy 辣	1.25804e-08	1.03299e-06	0.0252968	0.183392
detest				detest	25.6816	2.9866e-15	0.469657	detest		Bitter 苦	Sour 酸	Spicy 辣	Salty 鹹	Sweet 甜
	Bitter 苦	3.43333	1.45468						Bitter 苦
	Sour 酸	2.93333	1.57422						Sour 酸	0.211939
	Spicy 辣	2.8	1.66919						Spicy 辣	0.108126	0.734075
	Salty 鹹	1.6	1.27577						Salty 鹹	1.66248e-05	0.00021681	0.000111399
	Sweet 甜	0.5	1.00858						Sweet 甜	1.36869e-10	6.54801e-10	1.95392e-07	0.000306822
disappoint				disappoint	34.7872	4.55181e-19	0.545363	disappoint		Bitter 苦	Sour 酸	Salty 鹹	Spicy 辣	Sweet 甜
	Bitter 苦	3.7	1.34293						Bitter 苦
	Sour 酸	2.93333	1.28475						Sour 酸	0.00569973
	Salty 鹹	1.76667	1.27802						Salty 鹹	1.52676e-06	4.88084e-05
	Spicy 辣	1.46667	1.4077						Spicy 辣	1.76326e-08	1.05388e-06	0.230962
	Sweet 甜	0.766667	1.19434						Sweet 甜	1.5597e-09	1.45376e-07	0.000672279	0.0216073
discouraged				discouraged	36.9356	6.83974e-20	0.560177	discouraged		Bitter 苦	Sour 酸	Salty 鹹	Spicy 辣	Sweet 甜
	Bitter 苦	4.03333	1.09807						Bitter 苦
	Sour 酸	2.43333	1.75545						Sour 酸	5.24756e-05
	Salty 鹹	1.96667	1.44993						Salty 鹹	2.80319e-08	0.0698427
	Spicy 辣	1.36667	1.3257						Spicy 辣	5.28245e-11	0.0079661	0.0392713
	Sweet 甜	0.566667	0.897634						Sweet 甜	7.50208e-15	1.79769e-05	0.000109184	0.0116548
disdainful				disdainful	32.296	4.96798e-15	0.526886	disdainful		Bitter 苦	Sour 酸	Spicy 辣	Salty 鹹	Sweet 甜
	Bitter 苦	3.5	1.4081						Bitter 苦
	Sour 酸	2.93333	1.48401						Sour 酸	0.00715912
	Spicy 辣	2.16667	1.72374						Spicy 辣	8.81087e-05	0.0121014
	Salty 鹹	1.73333	1.50707						Salty 鹹	8.51593e-06	0.000414109	0.119186
	Sweet 甜	0.433333	0.773854						Sweet 甜	7.59497e-12	8.54173e-09	2.76551e-05	0.000117071
disgusted				disgusted	48.8893	4.85624e-24	0.627677	disgusted		Bitter 苦	Sour 酸	Salty 鹹	Spicy 辣	Sweet 甜
	Bitter 苦	3.43333	1.16511						Bitter 苦
	Sour 酸	3.4	1.4527						Sour 酸	0.893471
	Salty 鹹	1.96667	1.35146						Salty 鹹	3.57164e-06	1.06882e-05
	Spicy 辣	1.23333	1.19434						Spicy 辣	3.57094e-09	3.09643e-09	0.0219983
	Sweet 甜	0.466667	0.776079						Sweet 甜	4.68232e-12	5.67178e-11	5.47534e-06	0.0018128
displeased				displeased	24.9181	6.64625e-15	0.462148	displeased		Bitter 苦	Sour 酸	Spicy 辣	Salty 鹹	Sweet 甜
	Bitter 苦	3.73333	1.28475						Bitter 苦
	Sour 酸	2.83333	1.20583						Sour 酸	0.00508743
	Spicy 辣	1.86667	1.54771						Spicy 辣	6.32979e-07	0.00232724
	Salty 鹹	1.5	1.22474						Salty 鹹	5.5218e-09	1.35958e-05	0.169642
	Sweet 甜	0.933333	1.31131						Sweet 甜	4.53821e-09	3.692e-05	0.0322942	0.0640498
distressed				distressed	36.3893	1.1011e-19	0.556503	distressed		Bitter 苦	Sour 酸	Salty 鹹	Spicy 辣	Sweet 甜
	Bitter 苦	4.06667	0.827682						Bitter 苦
	Sour 酸	2.5	1.33261						Sour 酸	6.54595e-07
	Salty 鹹	1.66667	1.62594						Salty 鹹	2.91963e-08	0.00196428
	Spicy 辣	1.43333	1.30472						Spicy 辣	2.12725e-10	0.000474746	0.408597
	Sweet 甜	0.866667	1.30604						Sweet 甜	7.9737e-14	3.92702e-05	0.0387626	0.067384
dreadful				dreadful	17.8795	7.54606e-09	0.381392	dreadful		Spicy 辣	Bitter 苦	Sour 酸	Salty 鹹	Sweet 甜
	Spicy 辣	3.06667	1.50707						Spicy 辣
	Bitter 苦	2.2	1.54026						Bitter 苦	0.0440653
	Sour 酸	1.96667	1.58622						Sour 酸	0.000430789	0.572515
	Salty 鹹	1.56667	1.40647						Salty 鹹	8.23849e-05	0.131623	0.1033
	Sweet 甜	0.4	0.813676						Sweet 甜	3.96323e-10	4.36468e-06	1.2075e-06	9.82219e-05
dreary				dreary	30.4322	2.58792e-17	0.512049	dreary		Bitter 苦	Sour 酸	Salty 鹹	Spicy 辣	Sweet 甜
	Bitter 苦	3.23333	1.38174						Bitter 苦
	Sour 酸	1.43333	1.35655						Sour 酸	5.33638e-07
	Salty 鹹	1.23333	1.19434						Salty 鹹	3.15413e-07	0.482638
	Spicy 辣	0.866667	1.13664						Spicy 辣	1.54904e-09	0.0640498	0.148061
	Sweet 甜	0.6	0.968468						Sweet 甜	4.02809e-10	0.00231623	0.00796862	0.186959
embarrassed				embarrassed	7.70939	0.000104578	0.210011	embarrassed		Sour 酸	Bitter 苦	Salty 鹹	Spicy 辣	Sweet 甜
	Sour 酸	2.5	1.61352						Sour 酸
	Bitter 苦	2.33333	1.62594						Bitter 苦	0.648886
	Salty 鹹	1.73333	1.50707						Salty 鹹	0.0121014	0.155403
	Spicy 辣	1.46667	1.33218						Spicy 辣	0.00127395	0.0041483	0.41855
	Sweet 甜	0.933333	1.20153						Sweet 甜	0.000127088	4.9153e-05	0.0126495	0.121909
enraged				enraged	36.3967	1.68306e-15	0.556552	enraged		Spicy 辣	Bitter 苦	Sour 酸	Salty 鹹	Sweet 甜
	Spicy 辣	3.93333	1.33735						Spicy 辣
	Bitter 苦	2.76667	1.6955						Bitter 苦	0.00179205
	Sour 酸	2.3	1.4657						Sour 酸	5.29666e-06	0.243133
	Salty 鹹	1.43333	1.30472						Salty 鹹	4.06351e-09	0.000885326	0.000557615
	Sweet 甜	0.533333	0.860366						Sweet 甜	8.09907e-13	2.966e-08	6.14595e-07	0.000337574
envy				envy	30.3639	2.76336e-17	0.511488	envy		Sour 酸	Bitter 苦	Spicy 辣	Salty 鹹	Sweet 甜
	Sour 酸	3.7	1.02217						Sour 酸
	Bitter 苦	3.2	1.51771						Bitter 苦	0.108905
	Spicy 辣	2.4	1.63158						Spicy 辣	3.01434e-05	0.056255
	Salty 鹹	1.53333	1.16658						Salty 鹹	1.55182e-08	3.83039e-05	0.0187893
	Sweet 甜	0.666667	1.06134						Sweet 甜	2.75737e-12	1.96968e-08	8.50887e-06	0.00284142
fatigued				fatigued	33.3434	1.6853e-18	0.534834	fatigued		Bitter 苦	Sour 酸	Salty 鹹	Spicy 辣	Sweet 甜
	Bitter 苦	4	0.982607						Bitter 苦
	Sour 酸	3.63333	1.12903						Sour 酸	0.148061
	Salty 鹹	2.13333	1.73669						Salty 鹹	2.60575e-06	6.22555e-05
	Spicy 辣	1.36667	1.42595						Spicy 辣	7.30452e-10	1.06872e-08	0.024892
	Sweet 甜	1.13333	1.22428						Sweet 甜	6.5706e-11	2.56245e-08	0.0135972	0.543563
fear				fear	23.1212	4.563e-14	0.443604	fear		Bitter 苦	Spicy 辣	Sour 酸	Salty 鹹	Sweet 甜
	Bitter 苦	3.13333	1.38298						Bitter 苦
	Spicy 辣	2.4	1.65258						Spicy 辣	0.0300304
	Sour 酸	2.16667	1.46413						Sour 酸	0.00291946	0.491057
	Salty 鹹	1.53333	1.4077						Salty 鹹	2.55887e-05	0.0312158	0.0299603
	Sweet 甜	0.4	0.563242						Sweet 甜	2.57514e-11	7.24033e-07	1.06128e-07	2.08598e-05
fearful				fearful	25.3987	4.01185e-15	0.466899	fearful		Bitter 苦	Sour 酸	Salty 鹹	Spicy 辣	Sweet 甜
	Bitter 苦	3.43333	1.33089						Bitter 苦
	Sour 酸	2.53333	1.4077						Sour 酸	0.00927774
	Salty 鹹	1.8	1.42393						Salty 鹹	2.56103e-05	0.0101551
	Spicy 辣	1.53333	1.4077						Spicy 辣	2.18763e-06	0.00316713	0.380073
	Sweet 甜	0.633333	0.927857						Sweet 甜	1.52482e-09	3.34808e-08	6.24398e-05	0.0025651
frustrated				frustrated	29.1144	9.30148e-17	0.500985	frustrated		Bitter 苦	Sour 酸	Spicy 辣	Salty 鹹	Sweet 甜
	Bitter 苦	3.93333	1.20153						Bitter 苦
	Sour 酸	2.8	1.56249						Sour 酸	0.00112246
	Spicy 辣	1.83333	1.5775						Spicy 辣	4.88622e-07	0.0056454
	Salty 鹹	1.6	1.35443						Salty 鹹	3.81063e-08	0.000161972	0.477278
	Sweet 甜	0.7	1.08755						Sweet 甜	1.12653e-10	2.17174e-06	0.00265873	0.00859961
grief				grief	45.2881	7.35119e-23	0.609628	grief		Bitter 苦	Sour 酸	Salty 鹹	Spicy 辣	Sweet 甜
	Bitter 苦	4.33333	0.802296						Bitter 苦
	Sour 酸	3	1.17444						Sour 酸	1.00818e-06
	Salty 鹹	2.2	1.60602						Salty 鹹	9.571e-07	0.00978088
	Spicy 辣	1.5	1.50287						Spicy 辣	2.69946e-09	0.000136963	0.0267718
	Sweet 甜	0.6	0.932183						Sweet 甜	1.96352e-14	3.02082e-09	2.98231e-05	0.0025651
gripe				gripe	21.3016	3.42713e-13	0.423478	gripe		Bitter 苦	Sour 酸	Spicy 辣	Salty 鹹	Sweet 甜
	Bitter 苦	3.43333	1.47819						Bitter 苦
	Sour 酸	2.6	1.49943						Sour 酸	0.0238067
	Spicy 辣	2.26667	1.61743						Spicy 辣	0.00179205	0.374198
	Salty 鹹	1.66667	1.58296						Salty 鹹	1.79028e-05	0.0040697	0.0710634
	Sweet 甜	0.533333	1.10589						Sweet 甜	5.59202e-10	2.67765e-07	6.34685e-05	0.000452905
guilty				guilty	24.9456	6.45641e-15	0.462422	guilty		Bitter 苦	Sour 酸	Salty 鹹	Spicy 辣	Sweet 甜
	Bitter 苦	3.73333	1.38796						Bitter 苦
	Sour 酸	2.5	1.67641						Sour 酸	0.00102701
	Salty 鹹	1.96667	1.54213						Salty 鹹	5.36946e-05	0.088149
	Spicy 辣	1.4	1.4527						Spicy 辣	1.50448e-06	0.00655859	0.05417
	Sweet 甜	0.6	1.10172						Sweet 甜	2.29584e-10	4.25902e-07	0.000244366	0.0158508
hate				hate	20.4568	8.94802e-13	0.41363	hate		Bitter 苦	Sour 酸	Spicy 辣	Salty 鹹	Sweet 甜
	Bitter 苦	3.4	1.27577						Bitter 苦
	Sour 酸	2.8	1.39951						Sour 酸	0.0263762
	Spicy 辣	2.66667	1.56102						Spicy 辣	0.0597438	0.64056
	Salty 鹹	1.56667	1.38174						Salty 鹹	1.42911e-06	0.000276333	0.000776875
	Sweet 甜	0.9	1.32222						Sweet 甜	1.07804e-08	1.24685e-06	2.661e-05	0.0668829
hatred				hatred	38.2741	2.16445e-20	0.568928	hatred		Bitter 苦	Spicy 辣	Sour 酸	Salty 鹹	Sweet 甜
	Bitter 苦	3.7	0.987857						Bitter 苦
	Spicy 辣	3.33333	1.37297						Spicy 辣	0.196632
	Sour 酸	2.6	1.4527						Sour 酸	0.000776875	0.0040018
	Salty 鹹	1.76667	1.43078						Salty 鹹	3.04616e-06	1.50834e-05	0.000900961
	Sweet 甜	0.533333	1.00801						Sweet 甜	1.23844e-12	7.34511e-10	3.30274e-07	0.000754642
helpless				helpless	47.0186	1.96088e-23	0.618514	helpless		Bitter 苦	Sour 酸	Salty 鹹	Spicy 辣	Sweet 甜
	Bitter 苦	4.13333	0.860366						Bitter 苦
	Sour 酸	2.9	1.4704						Sour 酸	3.45375e-05
	Salty 鹹	1.73333	1.41259						Salty 鹹	4.02521e-09	0.000298073
	Spicy 辣	1.33333	1.32179						Spicy 辣	7.34511e-10	5.34139e-05	0.142335
	Sweet 甜	0.7	0.915386						Sweet 甜	6.26981e-14	6.00436e-08	0.000360593	0.01569
honor				honor	26.3472	1.99236e-12	0.476035	honor		Sweet 甜	Bitter 苦	Sour 酸	Spicy 辣	Salty 鹹
	Sweet 甜	3.76667	1.25075						Sweet 甜
	Bitter 苦	1.8	1.47157						Bitter 苦	1.49954e-05
	Sour 酸	1.53333	1.22428						Sour 酸	1.10655e-06	0.283756
	Spicy 辣	1.16667	1.23409						Spicy 辣	3.06181e-08	0.0519869	0.133059
	Salty 鹹	1.06667	1.01483						Salty 鹹	3.85142e-10	0.0300304	0.0504069	0.707752
hostile				hostile	35.1618	3.25637e-19	0.548017	hostile		Spicy 辣	Bitter 苦	Sour 酸	Salty 鹹	Sweet 甜
	Spicy 辣	3.63333	1.03335						Spicy 辣
	Bitter 苦	2.8	1.34933						Bitter 苦	0.00231623
	Sour 酸	2.26667	1.55216						Sour 酸	5.53474e-05	0.0767329
	Salty 鹹	1.56667	1.40647						Salty 鹹	2.80319e-08	0.00113058	0.0250073
	Sweet 甜	0.533333	0.899553						Sweet 甜	1.989e-14	5.98619e-09	6.0302e-06	0.000191717
insecure				insecure	13.6192	3.91513e-09	0.319556	insecure		Bitter 苦	Sour 酸	Spicy 辣	Salty 鹹	Sweet 甜
	Bitter 苦	2.96667	1.42595						Bitter 苦
	Sour 酸	2.4	1.37966						Sour 酸	0.0640498
	Spicy 辣	1.66667	1.5162						Spicy 辣	6.8973e-05	0.0136638
	Salty 鹹	1.33333	1.37297						Salty 鹹	8.28833e-05	0.00128297	0.310345
	Sweet 甜	0.9	1.29588						Sweet 甜	2.28106e-06	4.61179e-05	0.030918	0.200869
jealousy				jealousy	25.4295	3.88477e-15	0.467201	jealousy		Sour 酸	Bitter 苦	Spicy 辣	Salty 鹹	Sweet 甜
	Sour 酸	3.7	1.41787						Sour 酸
	Bitter 苦	3.13333	1.22428						Bitter 苦	0.0383993
	Spicy 辣	2.66667	1.56102						Spicy 辣	0.00585384	0.142719
	Salty 鹹	1.4	1.47625						Salty 鹹	4.55248e-07	1.36991e-05	0.00117921
	Sweet 甜	0.933333	1.36289						Sweet 甜	1.09884e-08	4.98504e-09	2.76551e-05	0.165186
loneliness				loneliness	27.5343	6.66888e-13	0.487037	loneliness		Bitter 苦	Sour 酸	Salty 鹹	Spicy 辣	Sweet 甜
	Bitter 苦	3.43333	1.16511						Bitter 苦
	Sour 酸	2.96667	1.24522						Sour 酸	0.0241407
	Salty 鹹	1.6	1.37966						Salty 鹹	2.07914e-07	3.11604e-05
	Spicy 辣	1.33333	1.42232						Spicy 辣	4.88622e-07	5.1122e-05	0.254952
	Sweet 甜	0.9	1.12495						Sweet 甜	6.50349e-09	2.15572e-07	0.036143	0.200869
lonely				lonely	32.169	1.7769e-14	0.525903	lonely		Bitter 苦	Sour 酸	Salty 鹹	Spicy 辣	Sweet 甜
	Bitter 苦	3.8	1.32353						Bitter 苦
	Sour 酸	3.16667	1.41624						Sour 酸	0.0107632
	Salty 鹹	1.66667	1.5162						Salty 鹹	3.3414e-08	5.47534e-06
	Spicy 辣	1.36667	1.44993						Spicy 辣	1.81641e-07	4.36468e-06	0.293132
	Sweet 甜	1.06667	1.04826						Sweet 甜	1.79346e-09	1.12178e-07	0.0950888	0.247861
mad				mad	11.0411	1.27053e-07	0.275745	mad		Spicy 辣	Sour 酸	Bitter 苦	Salty 鹹	Sweet 甜
	Spicy 辣	3.53333	1.4077						Spicy 辣
	Sour 酸	2.26667	1.61743						Sour 酸	0.000527347
	Bitter 苦	2	1.59741						Bitter 苦	0.000330477	0.361158
	Salty 鹹	1.63333	1.58622						Salty 鹹	8.94223e-06	0.0277267	0.209368
	Sweet 甜	1.5	1.5702						Sweet 甜	6.35109e-05	0.0406488	0.221778	0.680629
misery				misery	45.8077	4.92817e-23	0.612339	misery		Bitter 苦	Sour 酸	Spicy 辣	Salty 鹹	Sweet 甜
	Bitter 苦	4.36667	0.850287						Bitter 苦
	Sour 酸	2.83333	1.39168						Sour 酸	2.06813e-05
	Spicy 辣	2.33333	1.44636						Spicy 辣	2.3801e-06	0.117371
	Salty 鹹	2.2	1.47157						Salty 鹹	6.59903e-07	0.0299603	0.654126
	Sweet 甜	0.466667	0.776079						Sweet 甜	2.87726e-16	5.48202e-10	1.00747e-07	0
moody				moody	7.74516	1.44172e-05	0.21078	moody		Spicy 辣	Bitter 苦	Sour 酸	Salty 鹹	Sweet 甜
	Spicy 辣	2.93333	1.52978						Spicy 辣
	Bitter 苦	2.8	1.42393						Bitter 苦	0.677212
	Sour 酸	2.43333	1.25075						Sour 酸	0.0370056	0.133059
	Salty 鹹	1.96667	1.58622						Salty 鹹	0.00396254	0.00788612	0.0797604
	Sweet 甜	1.5	1.54808						Sweet 甜	0.00123063	0.000160778	0.0100389	0.138086
nasty				nasty	28.1018	2.5344e-16	0.492135	nasty		Bitter 苦	Sour 酸	Spicy 辣	Salty 鹹	Sweet 甜
	Bitter 苦	3.5	1.13715						Bitter 苦
	Sour 酸	2.4	1.4527						Sour 酸	0.000776875
	Spicy 辣	1.8	1.51771						Spicy 辣	1.60973e-05	0.0339363
	Salty 鹹	1.73333	1.31131						Salty 鹹	1.34784e-05	0.0190149	0.786758
	Sweet 甜	0.533333	0.937102						Sweet 甜	5.40511e-13	3.81063e-08	0.000658091	0.00031102
nervous				nervous	8.34379	5.96039e-06	0.223432	nervous		Bitter 苦	Sour 酸	Spicy 辣	Salty 鹹	Sweet 甜
	Bitter 苦	2.73333	1.68018						Bitter 苦
	Sour 酸	2.7	1.44198						Sour 酸	0.905196
	Spicy 辣	2.23333	1.71572						Spicy 辣	0.11315	0.123929
	Salty 鹹	1.9	1.66816						Salty 鹹	0.0159297	0.0257742	0.288445
	Sweet 甜	1.2	1.37465						Sweet 甜	9.5944e-06	4.61179e-05	0.0086093	0.0183968
obnoxious				obnoxious	15.0333	6.27866e-10	0.341408	obnoxious		Bitter 苦	Sour 酸	Spicy 辣	Salty 鹹	Sweet 甜
	Bitter 苦	3.03333	1.40156						Bitter 苦
	Sour 酸	2.56667	1.59056						Sour 酸	0.194605
	Spicy 辣	2.2	1.60602						Spicy 辣	0.0396501	0.255621
	Salty 鹹	1.53333	1.47936						Salty 鹹	8.23849e-05	0.00671056	0.0765809
	Sweet 甜	0.633333	1.18855						Sweet 甜	4.45802e-08	2.58306e-06	0.000157839	0.00413569
panic				panic	16.6648	8.11022e-11	0.364938	panic		Bitter 苦	Spicy 辣	Sour 酸	Salty 鹹	Sweet 甜
	Bitter 苦	3	1.53128						Bitter 苦
	Spicy 辣	2.53333	1.52527						Spicy 辣	0.243133
	Sour 酸	2.06667	1.52978						Sour 酸	0.0241407	0.190548
	Salty 鹹	1.63333	1.35146						Salty 鹹	0.000581677	0.0202155	0.119186
	Sweet 甜	0.5	0.820008						Sweet 甜	1.79208e-09	5.98623e-07	6.8752e-06	0.00016008
regretful				regretful	35.1025	3.43311e-19	0.5476	regretful		Bitter 苦	Sour 酸	Salty 鹹	Spicy 辣	Sweet 甜
	Bitter 苦	3.9	1.09387						Bitter 苦
	Sour 酸	2.7	1.44198						Sour 酸	0.000161972
	Salty 鹹	1.6	1.4527						Salty 鹹	3.28887e-07	0.000886254
	Spicy 辣	1.26667	1.63861						Spicy 辣	4.75686e-08	0.00107068	0.276747
	Sweet 甜	0.466667	0.860366						Sweet 甜	2.52188e-14	2.29732e-08	0.000690293	0.0271352
sad				sad	40.8186	2.58042e-21	0.584638	sad		Bitter 苦	Sour 酸	Salty 鹹	Spicy 辣	Sweet 甜
	Bitter 苦	3.9	1.1552						Bitter 苦
	Sour 酸	3.1	1.12495						Sour 酸	0.0106982
	Salty 鹹	2.23333	1.22287						Salty 鹹	1.16301e-05	0.00212951
	Spicy 辣	1.5	1.47975						Spicy 辣	2.69842e-07	9.04335e-06	0.0136638
	Sweet 甜	0.5	1.00858						Sweet 甜	1.1445e-12	5.49575e-13	2.80816e-06	0.00382458
scared				scared	17.9526	1.69004e-11	0.382355	scared		Spicy 辣	Bitter 苦	Sour 酸	Salty 鹹	Sweet 甜
	Spicy 辣	3.3	1.68462						Spicy 辣
	Bitter 苦	2.43333	1.54659						Bitter 苦	0.0187893
	Sour 酸	1.8	1.56249						Sour 酸	0.000320401	0.0812751
	Salty 鹹	1.26667	1.38796						Salty 鹹	3.52884e-05	0.00658326	0.0843436
	Sweet 甜	0.6	1.03724						Sweet 甜	1.61756e-08	1.45724e-05	0.00031102	0.0226084
scornful				scornful	19.2834	3.48308e-12	0.39938	scornful		Bitter 苦	Sour 酸	Spicy 辣	Salty 鹹	Sweet 甜
	Bitter 苦	2.86667	1.4077						Bitter 苦
	Sour 酸	2.66667	1.44636						Sour 酸	0.494818
	Spicy 辣	2.13333	1.83328						Spicy 辣	0.0190436	0.0653764
	Salty 鹹	1.73333	1.48401						Salty 鹹	0.00187347	0.00230445	0.195276
	Sweet 甜	0.533333	0.819307						Sweet 甜	8.76038e-09	5.63223e-08	4.58666e-05	0.000192808
shamed				shamed	14.38	1.45273e-09	0.33149	shamed		Sour 酸	Bitter 苦	Salty 鹹	Spicy 辣	Sweet 甜
	Sour 酸	2.76667	1.63335						Sour 酸
	Bitter 苦	2.73333	1.52978						Bitter 苦	0.921154
	Salty 鹹	1.76667	1.65432						Salty 鹹	0.002068	0.0106193
	Spicy 辣	1.36667	1.35146						Spicy 辣	9.41905e-05	0.000310055	0.142335
	Sweet 甜	0.8	1.0635						Sweet 甜	8.1182e-06	3.57513e-06	0.00476226	0.05417
suspicious				suspicious	11.3766	7.99199e-08	0.281762	suspicious		Bitter 苦	Sour 酸	Salty 鹹	Spicy 辣	Sweet 甜
	Bitter 苦	2.13333	1.67607						Bitter 苦
	Sour 酸	1.93333	1.55216						Sour 酸	0.43199
	Salty 鹹	1.76667	1.38174						Salty 鹹	0.176582	0.524271
	Spicy 辣	1.53333	1.33218						Spicy 辣	0.0591847	0.154725	0.428222
	Sweet 甜	0.5	0.731083						Sweet 甜	3.45373e-06	1.34178e-05	1.13067e-05	8.96024e-05
tense				tense	13.567	4.19327e-09	0.318721	tense		Bitter 苦	Sour 酸	Spicy 辣	Salty 鹹	Sweet 甜
	Bitter 苦	2.73333	1.36289						Bitter 苦
	Sour 酸	2.53333	1.59164						Sour 酸	0.476213
	Spicy 辣	2	1.87543						Spicy 辣	0.0716818	0.0843436
	Salty 鹹	1.83333	1.36668						Salty 鹹	0.01304	0.0285761	0.648886
	Sweet 甜	0.6	0.932183						Sweet 甜	4.35876e-08	5.63275e-07	0.000300727	0.000122446
terrible				terrible	14.0626	1.43617e-07	0.326562	terrible		Spicy 辣	Bitter 苦	Sour 酸	Salty 鹹	Sweet 甜
	Spicy 辣	3.1	1.53914						Spicy 辣
	Bitter 苦	2.36667	1.54213						Bitter 苦	0.123454
	Sour 酸	2.13333	1.6344						Sour 酸	0.00291946	0.580185
	Salty 鹹	1.56667	1.52414						Salty 鹹	4.65461e-05	0.0285191	0.0574386
	Sweet 甜	0.666667	1.06134						Sweet 甜	1.81825e-08	2.48931e-05	3.21159e-05	0.00672214
terrified				terrified	25.3263	4.32788e-15	0.466188	terrified		Bitter 苦	Spicy 辣	Sour 酸	Salty 鹹	Sweet 甜
	Bitter 苦	3.33333	1.39786						Bitter 苦
	Spicy 辣	2.76667	1.63335						Spicy 辣	0.179095
	Sour 酸	2.26667	1.61743						Sour 酸	0.00409555	0.180502
	Salty 鹹	1.53333	1.33218						Salty 鹹	7.2092e-06	0.000929941	0.0124409
	Sweet 甜	0.4	0.674665						Sweet 甜	5.67178e-11	6.84459e-09	6.32979e-07	2.85398e-05
troubled				troubled	27.8172	3.36921e-16	0.489592	troubled		Bitter 苦	Sour 酸	Salty 鹹	Spicy 辣	Sweet 甜
	Bitter 苦	3.76667	1.30472						Bitter 苦
	Sour 酸	2.56667	1.27802						Sour 酸	0.000227735
	Salty 鹹	1.83333	1.53316						Salty 鹹	3.57513e-06	0.0369976
	Spicy 辣	1.56667	1.47819						Spicy 辣	1.77463e-07	0.000312881	0.428319
	Sweet 甜	0.833333	0.985527						Sweet 甜	5.02795e-10	8.23492e-08	0.00124472	0.00809464
unhappy				unhappy	46.1809	3.70383e-23	0.614264	unhappy		Bitter 苦	Sour 酸	Salty 鹹	Spicy 辣	Sweet 甜
	Bitter 苦	4.2	1.12648						Bitter 苦
	Sour 酸	2.76667	1.27802						Sour 酸	5.04388e-06
	Salty 鹹	1.76667	1.33089						Salty 鹹	2.27156e-08	0.000793726
	Spicy 辣	1.46667	1.4077						Spicy 辣	3.69964e-10	3.07392e-06	0.230962
	Sweet 甜	0.766667	1.19434						Sweet 甜	4.48928e-12	2.94517e-08	0.000672279	0.0322942
upset				upset	41.8549	1.10901e-21	0.590713	upset		Bitter 苦	Sour 酸	Salty 鹹	Spicy 辣	Sweet 甜
	Bitter 苦	3.83333	1.55549						Bitter 苦
	Sour 酸	3.06667	1.52978						Sour 酸	0.0100301
	Salty 鹹	1.83333	1.39168						Salty 鹹	1.21466e-07	0.000603257
	Spicy 辣	1.56667	1.33089						Spicy 辣	5.67088e-07	1.96492e-05	0.380073
	Sweet 甜	0.366667	0.718395						Sweet 甜	3.62e-12	1.16228e-09	3.45493e-07	7.3689e-05
weary				weary	25.7716	2.71966e-15	0.470528	weary		Bitter 苦	Sour 酸	Salty 鹹	Spicy 辣	Sweet 甜
	Bitter 苦	3.26667	1.25762						Bitter 苦
	Sour 酸	2.5	1.5702						Sour 酸	0.014351
	Salty 鹹	1.63333	1.40156						Salty 鹹	9.48447e-06	0.00697063
	Spicy 辣	1.16667	1.31525						Spicy 辣	2.70713e-07	7.41709e-05	0.0281215
	Sweet 甜	0.766667	0.935261						Sweet 甜	3.72096e-10	3.43473e-06	0.0015406	0.166762
Negative emotion laden words
abduction				abduction	29.6229	5.65925e-17	0.505312	abduction		Bitter 苦	Spicy 辣	Sour 酸	Salty 鹹	Sweet 甜
	Bitter 苦	3.66667	1.24106						Bitter 苦
	Spicy 辣	2.43333	1.6955						Spicy 辣	0.0016128
	Sour 酸	2.3	1.48904						Sour 酸	0.000310055	0.734075
	Salty 鹹	1.56667	1.30472						Salty 鹹	3.3138e-06	0.0148837	0.000857996
	Sweet 甜	0.333333	0.711159						Sweet 甜	7.18823e-14	5.8802e-07	5.82556e-07	8.36803e-05
abortion				abortion	34.1858	7.8239e-19	0.541036	abortion		Bitter 苦	Sour 酸	Spicy 辣	Salty 鹹	Sweet 甜
	Bitter 苦	3.83333	1.08543						Bitter 苦
	Sour 酸	2.5	1.69685						Sour 酸	6.19741e-05
	Spicy 辣	1.73333	1.55216						Spicy 辣	1.60823e-06	0.0635156
	Salty 鹹	1.13333	1.27937						Salty 鹹	2.44384e-09	0.000907563	0.0591847
	Sweet 甜	0.4	0.723974						Sweet 甜	9.62645e-14	2.19542e-07	0.000189221	0.00627171
abuse				abuse	10.5026	2.69259e-07	0.265871	abuse		Bitter 苦	Sour 酸	Salty 鹹	Spicy 辣	Sweet 甜
	Bitter 苦	2.33333	1.64701						Bitter 苦
	Sour 酸	2.26667	1.65952						Sour 酸	0.822973
	Salty 鹹	1.46667	1.4077						Salty 鹹	0.00574573	0.0181546
	Spicy 辣	1.4	1.47625						Spicy 辣	0.00813435	0.00574573	0.763372
	Sweet 甜	0.733333	1.08066						Sweet 甜	1.093e-05	9.5944e-06	0.0176294	0.0226084
accident				accident	17.0967	4.77155e-11	0.370887	accident		Bitter 苦	Spicy 辣	Sour 酸	Salty 鹹	Sweet 甜
	Bitter 苦	3.36667	1.60781						Bitter 苦
	Spicy 辣	2.63333	1.65015						Spicy 辣	0.0756964
	Sour 酸	2.16667	1.66264						Sour 酸	0.00185567	0.123929
	Salty 鹹	1.7	1.53466						Salty 鹹	7.89802e-05	0.00261014	0.0322942
	Sweet 甜	0.766667	1.13512						Sweet 甜	8.57122e-08	1.79769e-05	0.000456146	0.00697721
ache				ache	40.781	2.66143e-21	0.584414	ache		Bitter 苦	Spicy 辣	Sour 酸	Salty 鹹	Sweet 甜
	Bitter 苦	3.83333	1.14721						Bitter 苦
	Spicy 辣	3.46667	1.4077						Spicy 辣	0.266107
	Sour 酸	3.13333	1.25212						Sour 酸	0.0126288	0.264508
	Salty 鹹	1.4	1.47625						Salty 鹹	7.78059e-07	3.05389e-06	2.11414e-05
	Sweet 甜	0.6	1.03724						Sweet 甜	1.02082e-11	3.70831e-10	5.39667e-10	0.00174141
addict				addict	19.4168	1.66531e-10	0.401034	addict		Bitter 苦	Sour 酸	Salty 鹹	Spicy 辣	Sweet 甜
	Bitter 苦	3.3	1.36836						Bitter 苦
	Sour 酸	2	1.43839						Sour 酸	0.000572665
	Salty 鹹	1.86667	1.52527						Salty 鹹	8.23426e-05	0.525593
	Spicy 辣	1.33333	1.62594						Spicy 辣	2.97421e-06	0.0190149	0.147021
	Sweet 甜	0.666667	1.1547						Sweet 甜	1.6615e-09	0.000121808	0.000772527	0.064474
addicted				addicted	0.907473	0.462115	0.0303427
	Bitter 苦	2.16667	1.53316
	Spicy 辣	2.16667	1.5105
	Sweet 甜	1.93333	1.52978
	Sour 酸	1.8	1.42393
	Salty 鹹	1.63333	1.49674
alcoholic				alcoholic	19.9249	1.65053e-12	0.407255	alcoholic		Bitter 苦	Spicy 辣	Sour 酸	Sweet 甜	Salty 鹹
	Bitter 苦	3.63333	1.42595						Bitter 苦
	Spicy 辣	3.2	1.49482						Spicy 辣	0.262985
	Sour 酸	2.43333	1.56873						Sour 酸	0.00061063	0.0356931
	Sweet 甜	2	1.61885						Sweet 甜	1.35162e-05	0.0040799	0.162068
	Salty 鹹	0.966667	1.21721						Salty 鹹	2.60675e-09	2.54078e-07	3.81794e-05	0.00204738
alimony				alimony	6.9273	0.000216669	0.192814	alimony		Bitter 苦	Sour 酸	Spicy 辣	Sweet 甜	Salty 鹹
	Bitter 苦	2.53333	1.73669						Bitter 苦
	Sour 酸	2.06667	1.38796						Sour 酸	0.0107174
	Spicy 辣	1.73333	1.52978						Spicy 辣	0.0116548	0.245057
	Sweet 甜	1.26667	1.36289						Sweet 甜	0.001917	0.0218404	0.165186
	Salty 鹹	1.16667	1.44039						Salty 鹹	0.000124696	0.00194328	0.0808268	0.770904
allergy				allergy	8.65486	3.78217e-06	0.229847	allergy		Bitter 苦	Sour 酸	Spicy 辣	Salty 鹹	Sweet 甜
	Bitter 苦	2.83333	1.76329						Bitter 苦
	Sour 酸	2.33333	1.68836						Sour 酸	0.221778
	Spicy 辣	2.1	1.6887						Spicy 辣	0.105786	0.421894
	Salty 鹹	1.8	1.60602						Salty 鹹	0.0184437	0.0767329	0.286104
	Sweet 甜	0.866667	1.30604						Sweet 甜	5.04136e-05	9.519e-05	0.000318852	0.00643334
ambulance				ambulance	11.4585	7.14035e-08	0.283216	ambulance		Bitter 苦	Sour 酸	Spicy 辣	Salty 鹹	Sweet 甜
	Bitter 苦	3.03333	1.29943						Bitter 苦
	Sour 酸	1.7	1.64317						Sour 酸	5.9025e-06
	Spicy 辣	1.66667	1.5162						Spicy 辣	9.18438e-05	0.916761
	Salty 鹹	1.4	1.24845						Salty 鹹	1.35162e-05	0.299971	0.317766
	Sweet 甜	1.13333	1.30604						Sweet 甜	5.82173e-06	0.110979	0.16416	0.309689
arrogant				arrogant	9.7408	7.90608e-07	0.251435	arrogant		Spicy 辣	Sour 酸	Bitter 苦	Salty 鹹	Sweet 甜
	Spicy 辣	2.46667	1.69651						Spicy 辣
	Sour 酸	2.4	1.75381						Sour 酸	0.794347
	Bitter 苦	2.26667	1.55216						Bitter 苦	0.58614	0.696223
	Salty 鹹	1.53333	1.30604						Salty 鹹	0.00591295	0.00464851	0.0283579
	Sweet 甜	0.866667	1.19578						Sweet 甜	6.78641e-05	0.000117776	1.47799e-05	0.0244904
assassin				assassin	11.0457	2.43045e-06	0.275827	assassin		Spicy 辣	Bitter 苦	Sour 酸	Salty 鹹	Sweet 甜
	Spicy 辣	2.96667	1.90251						Spicy 辣
	Bitter 苦	2.3	1.55696						Bitter 苦	0.0692993
	Sour 酸	1.7	1.41787						Sour 酸	9.21271e-05	0.0313517
	Salty 鹹	1.63333	1.40156						Salty 鹹	0.00133328	0.0502648	0.80118
	Sweet 甜	0.9	1.34805						Sweet 甜	1.82788e-05	0.00142583	0.0205827	0.0112707
assault				assault	22.3387	1.077e-13	0.435124	assault		Bitter 苦	Spicy 辣	Sour 酸	Salty 鹹	Sweet 甜
	Bitter 苦	3.33333	1.60459						Bitter 苦
	Spicy 辣	2.66667	1.70867						Spicy 辣	0.096047
	Sour 酸	1.93333	1.52978						Sour 酸	9.41905e-05	0.0283579
	Salty 鹹	1.6	1.54474						Salty 鹹	0.000105438	0.000756235	0.245057
	Sweet 甜	0.533333	0.860366						Sweet 甜	6.7572e-09	3.29343e-07	1.8475e-05	0.000145895
avalanche				avalanche	13.1697	7.08608e-09	0.312302	avalanche		Bitter 苦	Sour 酸	Spicy 辣	Salty 鹹	Sweet 甜
	Bitter 苦	3.33333	1.39786						Bitter 苦
	Sour 酸	1.83333	1.53316						Sour 酸	0.000121341
	Spicy 辣	1.83333	1.68325						Spicy 辣	0.000385277	1
	Salty 鹹	1.53333	1.38298						Salty 鹹	1.97517e-05	0.36969	0.359444
	Sweet 甜	0.966667	1.40156						Sweet 甜	2.08554e-07	0.00832047	0.0198229	0.0740907
bankrupt				bankrupt	39.9757	5.1759e-21	0.579562	bankrupt		Bitter 苦	Sour 酸	Spicy 辣	Salty 鹹	Sweet 甜
	Bitter 苦	4.13333	0.973204						Bitter 苦
	Sour 酸	2.6	1.4527						Sour 酸	2.06813e-05
	Spicy 辣	2.23333	1.52414						Spicy 辣	6.74403e-06	0.221618
	Salty 鹹	1.96667	1.54213						Salty 鹹	1.07154e-06	0.0139557	0.397449
	Sweet 甜	0.4	0.770132						Sweet 甜	2.04705e-15	1.25556e-08	2.12954e-06	8.46662e-06
bastard				bastard	8.75677	3.26065e-06	0.231926	bastard		Bitter 苦	Spicy 辣	Salty 鹹	Sour 酸	Sweet 甜
	Bitter 苦	2.73333	1.52978						Bitter 苦
	Spicy 辣	2.16667	1.80198						Spicy 辣	0.041458
	Salty 鹹	1.8	1.42393						Salty 鹹	0.00449453	0.260914
	Sour 酸	1.6	1.35443						Sour 酸	0.000690293	0.110979	0.469546
	Sweet 甜	1.03333	1.24522						Sweet 甜	1.32433e-06	0.0050622	0.0193376	0.026846
bees				bees	24.1162	1.55813e-14	0.454027	bees		Sweet 甜	Bitter 苦	Sour 酸	Spicy 辣	Salty 鹹
	Sweet 甜	3.73333	1.2299						Sweet 甜
	Bitter 苦	1.66667	1.44636						Bitter 苦	2.28106e-06
	Sour 酸	1.63333	1.47352						Sour 酸	1.41379e-07	0.912663
	Spicy 辣	1.3	1.44198						Spicy 辣	6.30924e-08	0.290656	0.245057
	Salty 鹹	0.966667	1.21721						Salty 鹹	4.06443e-09	0.0267718	0.0173104	0.270697
beggar				beggar	41.7817	1.17673e-21	0.590289	beggar		Bitter 苦	Sour 酸	Salty 鹹	Spicy 辣	Sweet 甜
	Bitter 苦	3.76667	1.16511						Bitter 苦
	Sour 酸	2.73333	1.36289						Sour 酸	0.000971877
	Salty 鹹	1.96667	1.44993						Salty 鹹	3.03667e-06	0.008148
	Spicy 辣	1	1.17444						Spicy 辣	7.52177e-11	1.15745e-06	0.0056454
	Sweet 甜	0.6	0.813676						Sweet 甜	2.62269e-12	3.3414e-08	5.53474e-05	0.0497494
betray				betray	40.6252	3.02508e-21	0.583484	betray		Bitter 苦	Sour 酸	Spicy 辣	Salty 鹹	Sweet 甜
	Bitter 苦	4.06667	1.08066						Bitter 苦
	Sour 酸	3.06667	1.57422						Sour 酸	0.000250776
	Spicy 辣	2.43333	1.81342						Spicy 辣	3.4207e-05	0.0974434
	Salty 鹹	1.76667	1.35655						Salty 鹹	5.99638e-08	0.000282619	0.0389456
	Sweet 甜	0.366667	0.718395						Sweet 甜	5.89779e-14	5.98866e-09	8.58868e-07	1.54721e-06
blackmail				blackmail	25.8905	7.78654e-12	0.471675	blackmail		Bitter 苦	Spicy 辣	Sour 酸	Salty 鹹	Sweet 甜
	Bitter 苦	3.3	1.1188						Bitter 苦
	Spicy 辣	2.66667	1.37297						Spicy 辣	0.044336
	Sour 酸	2.4	1.5669						Sour 酸	0.0114628	0.41855
	Salty 鹹	1.5	1.54808						Salty 鹹	5.04457e-05	0.00440764	0.000257915
	Sweet 甜	0.433333	0.897634						Sweet 甜	6.5706e-11	5.5218e-09	3.78501e-07	0.000474746
blasphemy				blasphemy	23.2906	3.79476e-14	0.445407	blasphemy		Bitter 苦	Spicy 辣	Sour 酸	Salty 鹹	Sweet 甜
	Bitter 苦	2.9	1.7685						Bitter 苦
	Spicy 辣	2.36667	1.71169						Spicy 辣	0.132821
	Sour 酸	2.26667	1.61743						Sour 酸	0.0393843	0.758996
	Salty 鹹	1.26667	1.31131						Salty 鹹	2.2002e-05	0.000886254	0.000564203
	Sweet 甜	0.333333	0.758098						Sweet 甜	1.50536e-08	1.04382e-06	1.31586e-07	1.39549e-05
blind				blind	12.6507	1.41537e-08	0.303734	blind		Bitter 苦	Sour 酸	Salty 鹹	Sweet 甜	Spicy 辣
	Bitter 苦	3.06667	1.48401						Bitter 苦
	Sour 酸	2.46667	1.47936						Sour 酸	0.0313517
	Salty 鹹	1.63333	1.47352						Salty 鹹	5.14305e-05	0.00359289
	Sweet 甜	1.43333	1.71572						Sweet 甜	9.27527e-05	0.00433034	0.423495
	Spicy 辣	1.16667	1.39168						Spicy 辣	7.78083e-06	0.000459861	0.160788	0.442109
blister				blister	2.63636	0.0375129	0.0833333	blister		Bitter 苦	Salty 鹹	Sour 酸	Sweet 甜	Spicy 辣
	Bitter 苦	2.13333	1.69651						Bitter 苦
	Salty 鹹	1.6	1.35443						Salty 鹹	0.12557
	Sour 酸	1.6	1.5669						Sour 酸	0.0616253	1
	Sweet 甜	1.4	1.75381						Sweet 甜	0.0597438	0.582855	0.572515
	Spicy 辣	1.1	1.37339						Spicy 辣	0.00366448	0.0830747	0.117371	0.464183
bloody				bloody	10.6601	2.15975e-07	0.268786	bloody		Bitter 苦	Spicy 辣	Sour 酸	Salty 鹹	Sweet 甜
	Bitter 苦	3.1	1.39827						Bitter 苦
	Spicy 辣	2.8	1.68973						Spicy 辣	0.433828
	Sour 酸	2.43333	1.52414						Sour 酸	0.064474	0.373178
	Salty 鹹	2.4	1.58875						Salty 鹹	0.0525212	0.304153	0.907894
	Sweet 甜	0.9	1.58332						Sweet 甜	6.18959e-06	5.45088e-05	0.000249695	0.000136963
blubber				blubber	30.132	3.45498e-17	0.509572	blubber		Bitter 苦	Salty 鹹	Sour 酸	Spicy 辣	Sweet 甜
	Bitter 苦	3.83333	1.28877						Bitter 苦
	Salty 鹹	2.8	1.49482						Salty 鹹	0.00506022
	Sour 酸	2.73333	1.59597						Sour 酸	0.000306822	0.842231
	Spicy 辣	1.7	1.48904						Spicy 辣	1.12429e-06	0.00235036	0.00671056
	Sweet 甜	0.6	0.813676						Sweet 甜	5.4619e-12	1.25556e-08	6.84283e-07	0.000255539
bomb				bomb	28.6187	1.51619e-16	0.496691	bomb		Spicy 辣	Bitter 苦	Sour 酸	Salty 鹹	Sweet 甜
	Spicy 辣	3.4	1.71404						Spicy 辣
	Bitter 苦	3.06667	1.48401						Bitter 苦	0.310345
	Sour 酸	1.66667	1.47001						Sour 酸	2.80816e-06	0.000187502
	Salty 鹹	1.53333	1.33218						Salty 鹹	1.39549e-05	2.91166e-05	0.587753
	Sweet 甜	0.566667	0.935261						Sweet 甜	3.32974e-09	1.07804e-08	0.00127501	0.000499972
broken				broken	27.5541	4.38936e-16	0.487217	broken		Bitter 苦	Sour 酸	Spicy 辣	Salty 鹹	Sweet 甜
	Bitter 苦	3.6	1.37966						Bitter 苦
	Sour 酸	2.63333	1.21721						Sour 酸	0.00011506
	Spicy 辣	1.9	1.51658						Spicy 辣	5.3445e-05	0.0317324
	Salty 鹹	1.43333	1.35655						Salty 鹹	1.79255e-07	0.000267043	0.0897011
	Sweet 甜	0.733333	1.08066						Sweet 甜	3.65602e-09	6.42628e-08	0.000298073	0.0183968
brutal				brutal	25.6636	3.04311e-15	0.469482	brutal		Bitter 苦	Spicy 辣	Sour 酸	Salty 鹹	Sweet 甜
	Bitter 苦	3.46667	1.4077						Bitter 苦
	Spicy 辣	2.73333	1.68018						Spicy 辣	0.0636994
	Sour 酸	2.43333	1.77499						Sour 酸	0.0030625	0.379476
	Salty 鹹	1.46667	1.38298						Salty 鹹	3.92341e-07	0.000893315	0.00181548
	Sweet 甜	0.433333	0.897634						Sweet 甜	8.57687e-10	3.28887e-07	1.78231e-06	0.00111618
bullet				bullet	19.8101	1.13595e-09	0.40586	bullet		Bitter 苦	Spicy 辣	Sour 酸	Salty 鹹	Sweet 甜
	Bitter 苦	3	1.53128						Bitter 苦
	Spicy 辣	2.56667	1.75545						Spicy 辣	0.186809
	Sour 酸	1.46667	1.43198						Sour 酸	0.000184261	0.00194563
	Salty 鹹	1.36667	1.44993						Salty 鹹	0.000155909	0.00061063	0.557456
	Sweet 甜	0.566667	0.971431						Sweet 甜	1.44554e-08	4.48078e-06	0.0025651	0.00515061
burial				burial	31.6851	7.86351e-18	0.522124	burial		Bitter 苦	Sour 酸	Salty 鹹	Spicy 辣	Sweet 甜
	Bitter 苦	3.76667	1.40647						Bitter 苦
	Sour 酸	2.1	1.60495						Sour 酸	1.37356e-05
	Salty 鹹	1.66667	1.5162						Salty 鹹	2.70713e-07	0.151714
	Spicy 辣	1.4	1.71404						Spicy 辣	5.68363e-08	0.0421241	0.361158
	Sweet 甜	0.333333	0.711159						Sweet 甜	3.3385e-12	1.58236e-06	0.000247217	0.00511058
burn				burn	48.3837	7.05824e-24	0.625244	burn		Spicy 辣	Bitter 苦	Sour 酸	Salty 鹹	Sweet 甜
	Spicy 辣	4.06667	1.11211						Spicy 辣
	Bitter 苦	3.76667	1.59056						Bitter 苦	0.337431
	Sour 酸	2.16667	1.64177						Sour 酸	2.18763e-06	0.000121283
	Salty 鹹	1.66667	1.39786						Salty 鹹	8.99331e-09	7.03842e-07	0.0531159
	Sweet 甜	0.433333	0.773854						Sweet 甜	1.51933e-13	6.59986e-11	3.43473e-06	4.3854e-05
cancer				cancer	31.858	1.76748e-14	0.523481	cancer		Bitter 苦	Sour 酸	Spicy 辣	Salty 鹹	Sweet 甜
	Bitter 苦	3.96667	1.44993						Bitter 苦
	Sour 酸	2.46667	1.77596						Sour 酸	1.08041e-05
	Spicy 辣	2.1	1.58332						Spicy 辣	5.11226e-06	0.176582
	Salty 鹹	1.93333	1.63861						Salty 鹹	3.20937e-06	0.1033	0.455128
	Sweet 甜	0.5	0.973795						Sweet 甜	5.86061e-11	1.33425e-05	1.093e-05	2.05289e-05
carcass				carcass	38.5262	1.74718e-20	0.570537	carcass		Bitter 苦	Sour 酸	Salty 鹹	Spicy 辣	Sweet 甜
	Bitter 苦	3.36667	1.62912						Bitter 苦
	Sour 酸	2.93333	1.50707						Sour 酸	0.124748
	Salty 鹹	2.13333	1.47936						Salty 鹹	0.00053605	0.0327982
	Spicy 辣	0.7	1.08755						Spicy 辣	3.06252e-08	3.04652e-07	1.66751e-05
	Sweet 甜	0.3	0.702213						Sweet 甜	3.85853e-10	4.02809e-10	5.87347e-07	0.0763106
cell				cell	4.63597	0.00435412	0.137828	cell		Bitter 苦	Sour 酸	Salty 鹹	Sweet 甜	Spicy 辣
	Bitter 苦	1.66667	1.60459						Bitter 苦
	Sour 酸	1.56667	1.52414						Sour 酸	0.675658
	Salty 鹹	1.23333	1.16511						Salty 鹹	0.200869	0.160788
	Sweet 甜	0.966667	1.37674						Sweet 甜	0.0126288	0.0216993	0.254952
	Spicy 辣	0.7	1.317						Spicy 辣	0.000607093	0.000703282	0.0843436	0.402934
cemetery				cemetery	32.3666	4.15499e-18	0.527431	cemetery		Bitter 苦	Sour 酸	Salty 鹹	Spicy 辣	Sweet 甜
	Bitter 苦	3.43333	1.52414						Bitter 苦
	Sour 酸	1.8	1.47157						Sour 酸	1.69619e-06
	Salty 鹹	1.36667	1.44993						Salty 鹹	1.42858e-06	0.0965061
	Spicy 辣	0.833333	0.985527						Spicy 辣	7.42038e-09	0.0008667	0.0331628
	Sweet 甜	0.433333	0.897634						Sweet 甜	8.416e-11	0.000165593	0.00494341	0.123131
clumsy				clumsy	12.2547	2.41211e-08	0.297049	clumsy		Bitter 苦	Salty 鹹	Sour 酸	Sweet 甜	Spicy 辣
	Bitter 苦	2.53333	1.43198						Bitter 苦
	Salty 鹹	1.83333	1.59921						Salty 鹹	0.0216073
	Sour 酸	1.63333	1.27261						Sour 酸	0.000832378	0.423495
	Sweet 甜	1.06667	1.2299						Sweet 甜	7.1723e-05	0.015539	0.0324712
	Spicy 辣	0.933333	1.17248						Spicy 辣	3.15413e-07	0.00224086	0.00142583	0.555461
cockroach				cockroach	24.7628	7.83171e-15	0.460593	cockroach		Bitter 苦	Sour 酸	Salty 鹹	Spicy 辣	Sweet 甜
	Bitter 苦	3.23333	1.6121						Bitter 苦
	Sour 酸	1.83333	1.53316						Sour 酸	0.000144443
	Salty 鹹	1.6	1.49943						Salty 鹹	2.17174e-06	0.44029
	Spicy 辣	1.6	1.61031						Spicy 辣	1.35162e-05	0.467454	1
	Sweet 甜	0.3	0.534983						Sweet 甜	1.02989e-10	2.30897e-06	1.86665e-05	9.88883e-05
coffin				coffin	36.0777	1.44727e-19	0.554379	coffin		Bitter 苦	Sour 酸	Salty 鹹	Spicy 辣	Sweet 甜
	Bitter 苦	3.7	1.05536						Bitter 苦
	Sour 酸	2.26667	1.50707						Sour 酸	1.07713e-06
	Salty 鹹	1.86667	1.47936						Salty 鹹	2.03616e-08	0.0965857
	Spicy 辣	1.16667	1.23409						Spicy 辣	3.88789e-10	0.000886254	0.0401054
	Sweet 甜	0.633333	0.889918						Sweet 甜	7.37765e-13	2.2002e-05	0.000173243	0.0653764
controlling				controlling	4.29981	0.00635861	0.129124	controlling		Bitter 苦	Spicy 辣	Salty 鹹	Sour 酸	Sweet 甜
	Bitter 苦	2.46667	1.54771						Bitter 苦
	Spicy 辣	1.76667	1.67504						Spicy 辣	0.0285761
	Salty 鹹	1.43333	1.43078						Salty 鹹	0.00433034	0.245057
	Sour 酸	1.43333	1.35655						Sour 酸	0.00111618	0.245057	1
	Sweet 甜	1.36667	1.49674						Sweet 甜	0.00445731	0.33232	0.80435	0.84383
corpse				corpse	34.7503	4.70476e-19	0.5451	corpse		Bitter 苦	Sour 酸	Salty 鹹	Spicy 辣	Sweet 甜
	Bitter 苦	3.5	1.33261						Bitter 苦
	Sour 酸	2.7	1.51202						Sour 酸	0.0205827
	Salty 鹹	2.36667	1.60781						Salty 鹹	0.00288182	0.133973
	Spicy 辣	1.13333	1.43198						Spicy 辣	1.88927e-08	7.92143e-05	0.000276333
	Sweet 甜	0.333333	0.758098						Sweet 甜	5.27576e-12	8.93622e-09	4.00994e-07	0.00806767
corrupt				corrupt	19.805	1.89644e-12	0.405799	corrupt		Bitter 苦	Sour 酸	Salty 鹹	Spicy 辣	Sweet 甜
	Bitter 苦	3.43333	1.25075						Bitter 苦
	Sour 酸	2.46667	1.38298						Sour 酸	0.000607093
	Salty 鹹	1.93333	1.41259						Salty 鹹	0.00015403	0.0995279
	Spicy 辣	1.76667	1.52414						Spicy 辣	2.92243e-05	0.0139825	0.612486
	Sweet 甜	0.766667	1.25075						Sweet 甜	2.56449e-08	2.11303e-06	0.00025312	0.0049475
coward				coward	21.9694	1.62224e-13	0.431031	coward		Bitter 苦	Sour 酸	Salty 鹹	Sweet 甜	Spicy 辣
	Bitter 苦	2.9	1.39827						Bitter 苦
	Sour 酸	2.33333	1.5162						Sour 酸	0.0875698
	Salty 鹹	1.8	1.32353						Salty 鹹	0.000210754	0.0505551
	Sweet 甜	0.8	1.21485						Sweet 甜	1.12178e-07	0.000330477	0.000929211
	Spicy 辣	0.7	0.83666						Spicy 辣	1.66935e-08	9.48447e-06	0.00017198	0.655071
crash				crash	26.9777	7.86843e-16	0.481937	crash		Bitter 苦	Sour 酸	Spicy 辣	Salty 鹹	Sweet 甜
	Bitter 苦	3.4	1.35443						Bitter 苦
	Sour 酸	2.36667	1.54213						Sour 酸	0.000519589
	Spicy 辣	2.26667	1.68018						Spicy 辣	0.000785318	0.763978
	Salty 鹹	1.46667	1.35782						Salty 鹹	8.5634e-07	0.00194328	0.0218404
	Sweet 甜	0.533333	0.819307						Sweet 甜	6.5706e-11	9.3137e-07	1.83399e-06	0.000335348
crime				crime	21.3028	3.4224e-13	0.423492	crime		Bitter 苦	Spicy 辣	Sour 酸	Salty 鹹	Sweet 甜
	Bitter 苦	3.03333	1.5196						Bitter 苦
	Spicy 辣	2.86667	1.52527						Spicy 辣	0.556182
	Sour 酸	1.9	1.37339						Sour 酸	0.000603439	0.00435195
	Salty 鹹	1.66667	1.44636						Salty 鹹	0.000144072	0.00142583	0.269445
	Sweet 甜	0.633333	1.09807						Sweet 甜	2.91963e-08	2.10801e-07	9.21271e-05	0.00127395
criminal				criminal	20.3796	9.7759e-13	0.412713	criminal		Bitter 苦	Spicy 辣	Sour 酸	Salty 鹹	Sweet 甜
	Bitter 苦	3.63333	1.40156						Bitter 苦
	Spicy 辣	3.06667	1.57422						Spicy 辣	0.104341
	Sour 酸	2.4	1.71404						Sour 酸	0.000603257	0.0325074
	Salty 鹹	2.13333	1.56983						Salty 鹹	0.000351777	0.00494341	0.361158
	Sweet 甜	0.966667	1.27261						Sweet 甜	6.48028e-09	4.88622e-07	8.42187e-06	0.000783294
crisis				crisis	15.2588	4.71234e-10	0.344763	crisis		Bitter 苦	Spicy 辣	Sour 酸	Salty 鹹	Sweet 甜
	Bitter 苦	3	1.46217						Bitter 苦
	Spicy 辣	2.56667	1.6955						Spicy 辣	0.227286
	Sour 酸	2.06667	1.38796						Sour 酸	0.00152445	0.187744
	Salty 鹹	1.4	1.30252						Salty 鹹	3.45853e-05	0.00213216	0.0111908
	Sweet 甜	0.833333	1.08543						Sweet 甜	9.36745e-08	0.000115866	6.81987e-05	0.0296167
crucify				crucify	22.4194	9.85128e-14	0.43601	crucify		Bitter 苦	Spicy 辣	Sour 酸	Salty 鹹	Sweet 甜
	Bitter 苦	3.23333	1.45468						Bitter 苦
	Spicy 辣	3.23333	1.6121						Spicy 辣	1
	Sour 酸	3	1.20344						Sour 酸	0.451638	0.293415
	Salty 鹹	1.7	1.4657						Salty 鹹	4.00249e-05	0.000132375	0.000160778
	Sweet 甜	0.9	1.24152						Sweet 甜	5.86547e-08	2.6245e-07	2.70713e-07	0.00652236
crude				crude	12.4242	1.48089e-06	0.299926	crude		Bitter 苦	Salty 鹹	Sour 酸	Spicy 辣	Sweet 甜
	Bitter 苦	2.73333	1.48401						Bitter 苦
	Salty 鹹	2.03333	1.40156						Salty 鹹	0.0183968
	Sour 酸	1.63333	1.40156						Sour 酸	0.000138726	0.123131
	Spicy 辣	1.46667	1.30604						Spicy 辣	1.5053e-05	0.026846	0.465423
	Sweet 甜	0.933333	1.17248						Sweet 甜	1.51163e-05	6.18959e-06	0.0483085	0.0653764
cruel				cruel	42.9602	4.56567e-22	0.596999	cruel		Bitter 苦	Spicy 辣	Sour 酸	Salty 鹹	Sweet 甜
	Bitter 苦	3.7	1.23596						Bitter 苦
	Spicy 辣	3.03333	1.69143						Spicy 辣	0.0596847
	Sour 酸	2.46667	1.50249						Sour 酸	2.68372e-05	0.0640498
	Salty 鹹	1.43333	1.56873						Salty 鹹	1.68939e-07	2.55887e-05	0.000971877
	Sweet 甜	0.266667	0.52083						Sweet 甜	9.36063e-15	1.66018e-09	6.86636e-09	7.88017e-05
crushed				crushed	7.55118	1.92377e-05	0.206592	crushed		Bitter 苦	Sour 酸	Spicy 辣	Salty 鹹	Sweet 甜
	Bitter 苦	2.53333	1.79527						Bitter 苦
	Sour 酸	1.46667	1.4077						Sour 酸	0.003
	Spicy 辣	1.43333	1.45468						Spicy 辣	0.001	0.908
	Salty 鹹	1.4	1.32873						Salty 鹹	0.002	0.778	0.914
	Sweet 甜	0.866667	1.19578						Sweet 甜	0	0.065	0.094	0.062
crutch				crutch	73.0956	2.03386e-09	0.715953	crutch		Bitter 苦	Sour 酸	Salty 鹹	Spicy 辣	Sweet 甜
	Bitter 苦	3.06667	1.41259						Bitter 苦
	Sour 酸	2.43333	1.56873						Sour 酸	0.006
	Salty 鹹	1.46667	1.47936						Salty 鹹	0	0.00519344
	Spicy 辣	1.2	1.39951						Spicy 辣	0	0.000318852	0.233937
	Sweet 甜	0.966667	1.0662						Sweet 甜	0	4.66715e-06	0.0787443	0.401604
cut				cut	16.5751	1.32234e-08	0.363687	cut		Bitter 苦	Spicy 辣	Salty 鹹	Sour 酸	Sweet 甜
	Bitter 苦	3.36667	1.42595						Bitter 苦
	Spicy 辣	2.56667	1.71572						Spicy 辣	0.0678889
	Salty 鹹	2.3	1.39333						Salty 鹹	0.00161833	0.446492
	Sour 酸	2.1	1.51658						Sour 酸	9.21271e-05	0.243133	0.516823
	Sweet 甜	0.8	1.18613						Sweet 甜	3.99411e-10	3.83271e-05	1.08041e-05	5.89291e-07
cyclone				cyclone	2.16443	0.0939332	0.0694519	cyclone		Bitter 苦	Salty 鹹	Sour 酸	Spicy 辣	Sweet 甜
	Bitter 苦	1.73333	1.57422						Bitter 苦
	Salty 鹹	1.7	1.55696						Salty 鹹	0.903755
	Sour 酸	1.5	1.25258						Sour 酸	0.394364	0.476213
	Spicy 辣	1.46667	1.59164						Spicy 辣	0.301338	0.428222	0.881808
	Sweet 甜	1	1.33907						Sweet 甜	0.0235349	0.0267718	0.0449055	0.206488
dagger				dagger	11.2833	3.7452e-06	0.2801	dagger		Spicy 辣	Bitter 苦	Salty 鹹	Sour 酸	Sweet 甜
	Spicy 辣	2.76667	1.6121						Spicy 辣
	Bitter 苦	2.06667	1.68018						Bitter 苦	0.0589448
	Salty 鹹	1.6	1.49943						Salty 鹹	0.000213284	0.114294
	Sour 酸	1.3	1.53466						Sour 酸	0.000178815	0.000361119	0.379476
	Sweet 甜	0.8	1.29721						Sweet 甜	4.04158e-06	0.00151943	0.00453102	0.173113
damage				damage	15.6766	2.77897e-10	0.35089	damage		Bitter 苦	Spicy 辣	Sour 酸	Salty 鹹	Sweet 甜
	Bitter 苦	3.23333	1.22287						Bitter 苦
	Spicy 辣	2.2	1.76947						Spicy 辣	0.0137314
	Sour 酸	2.13333	1.59164						Sour 酸	0.000504393	0.835309
	Salty 鹹	1.63333	1.40156						Salty 鹹	6.0526e-06	0.0383993	0.0573073
	Sweet 甜	0.8	1.18613						Sweet 甜	1.09258e-07	0.000720195	0.000141876	0.0149105
danger				danger	24.3817	1.17363e-14	0.456742	danger		Spicy 辣	Bitter 苦	Sour 酸	Salty 鹹	Sweet 甜
	Spicy 辣	3.33333	1.72873						Spicy 辣
	Bitter 苦	3.16667	1.41624						Bitter 苦	0.662362
	Sour 酸	2.33333	1.58296						Sour 酸	0.00348677	0.00647342
	Salty 鹹	1.66667	1.39786						Salty 鹹	6.81001e-06	1.96492e-05	0.00634849
	Sweet 甜	0.766667	0.971431						Sweet 甜	9.4138e-08	6.94153e-09	1.50834e-05	0.00194328
dead				dead	26.3714	2.23665e-11	0.476264	dead		Bitter 苦	Sour 酸	Salty 鹹	Spicy 辣	Sweet 甜
	Bitter 苦	3.9	1.29588						Bitter 苦
	Sour 酸	2.53333	1.54771						Sour 酸	5.53474e-05
	Salty 鹹	2.16667	1.4875						Salty 鹹	2.4227e-05	0.15538
	Spicy 辣	1.5	1.3834						Spicy 辣	6.94153e-09	0.011316	0.0936204
	Sweet 甜	0.7	1.17884						Sweet 甜	2.10619e-10	6.36841e-05	0.00015889	0.00209808
death				death	28.923	1.12273e-16	0.499336	death		Bitter 苦	Sour 酸	Salty 鹹	Spicy 辣	Sweet 甜
	Bitter 苦	4	1.20344						Bitter 苦
	Sour 酸	2.43333	1.40647						Sour 酸	6.54595e-07
	Salty 鹹	1.93333	1.61743						Salty 鹹	4.92721e-07	0.087405
	Spicy 辣	1.9	1.78789						Spicy 辣	7.03842e-07	0.13641	0.931068
	Sweet 甜	0.6	1.06997						Sweet 甜	3.02844e-12	9.3137e-07	6.19741e-05	0.00284142
debt				debt	47.0786	1.87408e-23	0.618815	debt		Bitter 苦	Spicy 辣	Sour 酸	Salty 鹹	Sweet 甜
	Bitter 苦	3.96667	1.18855						Bitter 苦
	Spicy 辣	2.56667	1.54659						Spicy 辣	0.000109184
	Sour 酸	2.2	1.37465						Sour 酸	2.70952e-07	0.176582
	Salty 鹹	1.73333	1.43679						Salty 鹹	2.966e-08	0.00196428	0.0107174
	Sweet 甜	0.433333	0.727932						Sweet 甜	4.60078e-15	4.35876e-08	4.73234e-07	2.38677e-05
deceit				deceit	16.4409	1.06975e-10	0.361809	deceit		Bitter 苦	Sour 酸	Spicy 辣	Salty 鹹	Sweet 甜
	Bitter 苦	3.06667	1.61743						Bitter 苦
	Sour 酸	2.23333	1.65432						Sour 酸	0.00359289
	Spicy 辣	2.16667	1.80198						Spicy 辣	0.0183009	0.80118
	Salty 鹹	1.3	1.51202						Salty 鹹	9.97141e-06	0.0075443	0.0139682
	Sweet 甜	0.7	1.1188						Sweet 甜	1.02286e-07	3.42342e-05	0.00015889	0.0650977
decompose				decompose	8.88231	6.22961e-05	0.234471	decompose		Sour 酸	Bitter 苦	Salty 鹹	Spicy 辣	Sweet 甜
	Sour 酸	2.56667	1.8696						Sour 酸
	Bitter 苦	2.03333	1.71169						Bitter 苦	0.0957439
	Salty 鹹	1.53333	1.45586						Salty 鹹	0.000295701	0.0370056
	Spicy 辣	1.53333	1.52527						Spicy 辣	0.000360593	0.0573073	1
	Sweet 甜	0.9	1.29588						Sweet 甜	0.000423925	0.0031158	0.0299603	0.0731874
defeated				defeated	7.98081	0.000114641	0.21581	defeated		Bitter 苦	Sour 酸	Spicy 辣	Salty 鹹	Sweet 甜
	Bitter 苦	3.33333	1.42232						Bitter 苦
	Sour 酸	2.46667	1.59164						Sour 酸	0.000703282
	Spicy 辣	2.4	1.58875						Spicy 辣	0.0075443	0.859863
	Salty 鹹	2.33333	1.58296						Salty 鹹	0.00316713	0.658318	0.840583
	Sweet 甜	1.33333	1.62594						Sweet 甜	7.56309e-05	0.0191231	0.0089037	0.00928465
deformed				deformed	30.8337	1.76216e-17	0.515323	deformed		Bitter 苦	Sour 酸	Spicy 辣	Salty 鹹	Sweet 甜
	Bitter 苦	3.66667	1.44636						Bitter 苦
	Sour 酸	2.56667	1.71572						Sour 酸	0
	Spicy 辣	1.53333	1.52527						Spicy 辣	0	0.00227792
	Salty 鹹	1.5	1.50287						Salty 鹹	0	0.0037854	0.895415
	Sweet 甜	0.533333	0.937102						Sweet 甜	0	1.47223e-06	0.00231623	0.00138131
delayed				delayed	16.3105	4.03179e-08	0.359971	delayed		Bitter 苦	Sour 酸	Spicy 辣	Salty 鹹	Sweet 甜
	Bitter 苦	3.2	1.37465						Bitter 苦
	Sour 酸	2.13333	1.59164						Sour 酸	0.0037854
	Spicy 辣	1.7	1.55696						Spicy 辣	0.000499232	0.0849967
	Salty 鹹	1.43333	1.38174						Salty 鹹	1.79028e-05	0.00233726	0.283756
	Sweet 甜	0.733333	1.11211						Sweet 甜	1.11468e-08	0.00115505	0.0106193	0.0421241
demon				demon	13.208	6.73486e-09	0.312927	demon		Spicy 辣	Bitter 苦	Sour 酸	Salty 鹹	Sweet 甜
	Spicy 辣	3.26667	1.52978						Spicy 辣
	Bitter 苦	2.86667	1.56983						Bitter 苦	0.206055
	Sour 酸	2.13333	1.50249						Sour 酸	0.000234345	0.0112707
	Salty 鹹	1.73333	1.68018						Salty 鹹	0.000785505	0.00606177	0.184141
	Sweet 甜	1.1	1.39827						Sweet 甜	2.90157e-06	3.01507e-05	0.00252384	0.0920658
deserter				deserter	14.1029	8.76471e-08	0.327192	deserter		Bitter 苦	Sour 酸	Spicy 辣	Salty 鹹	Sweet 甜
	Bitter 苦	3	1.57568						Bitter 苦
	Sour 酸	2.3	1.76459						Sour 酸	0.0168692
	Spicy 辣	1.73333	1.46059						Spicy 辣	0.00221512	0.16452
	Salty 鹹	1.6	1.58875						Salty 鹹	8.08024e-05	0.00504641	0.687149
	Sweet 甜	0.766667	0.935261						Sweet 甜	1.42717e-07	1.72591e-05	0.00359403	0.00270459
despise				despise	19.0583	1.12305e-09	0.396566	despise		Bitter 苦	Sour 酸	Spicy 辣	Salty 鹹	Sweet 甜
	Bitter 苦	3.03333	1.49674						Bitter 苦
	Sour 酸	2.66667	1.64701						Sour 酸	0.162575
	Spicy 辣	1.73333	1.59597						Spicy 辣	0.000409751	0.00449453
	Salty 鹹	1.5	1.27982						Salty 鹹	7.10895e-05	0.000213284	0.335418
	Sweet 甜	0.766667	1.16511						Sweet 甜	1.1422e-07	1.32824e-05	0.00158891	0.0040018
destroy				destroy	15.6761	2.78047e-10	0.350884	destroy		Bitter 苦	Spicy 辣	Sour 酸	Salty 鹹	Sweet 甜
	Bitter 苦	3.2	1.51771						Bitter 苦
	Spicy 辣	2.53333	1.73669						Spicy 辣	0.0456636
	Sour 酸	2.13333	1.45586						Sour 酸	0.000558664	0.226581
	Salty 鹹	1.56667	1.45468						Salty 鹹	8.28833e-05	0.0133213	0.0841987
	Sweet 甜	0.7	1.26355						Sweet 甜	2.10794e-07	0.000219214	0.000183872	0.00284142
destruction				destruction	24.8907	1.28778e-11	0.461874	destruction		Bitter 苦	Spicy 辣	Sour 酸	Salty 鹹	Sweet 甜
	Bitter 苦	3.13333	1.33218						Bitter 苦
	Spicy 辣	2.63333	1.65015						Spicy 辣	0.246545
	Sour 酸	2.43333	1.56873						Sour 酸	0.0441654	0.557456
	Salty 鹹	1.43333	1.43078						Salty 鹹	2.48931e-05	3.62974e-05	0.000564203
	Sweet 甜	0.4	0.674665						Sweet 甜	2.75875e-10	2.29732e-08	4.50229e-08	0.000239642
devil				devil	27.6817	1.53877e-13	0.488371	devil		Spicy 辣	Bitter 苦	Sour 酸	Salty 鹹	Sweet 甜
	Spicy 辣	3.16667	1.4875						Spicy 辣
	Bitter 苦	3	1.46217						Bitter 苦	0.636863
	Sour 酸	1.8	1.47157						Sour 酸	4.60796e-05	0.000161972
	Salty 鹹	1.5	1.52564						Salty 鹹	2.53663e-05	2.50922e-06	0.0830747
	Sweet 甜	0.6	0.968468						Sweet 甜	9.80968e-09	2.34028e-08	9.10806e-05	0.00224086
dirty				dirty	23.7442	2.32311e-14	0.450177	dirty		Bitter 苦	Salty 鹹	Sour 酸	Spicy 辣	Sweet 甜
	Bitter 苦	3.3	1.29055						Bitter 苦
	Salty 鹹	2.8	1.34933						Salty 鹹	0.121566
	Sour 酸	2.46667	1.38298						Sour 酸	0.0139206	0.270697
	Spicy 辣	1.53333	1.77596						Spicy 辣	8.51593e-06	0.000658091	0.00366893
	Sweet 甜	0.633333	0.999425						Sweet 甜	1.08781e-10	3.54346e-08	1.15818e-06	0.0114628
disaster				disaster	41.5937	1.37048e-21	0.589198	disaster		Bitter 苦	Spicy 辣	Sour 酸	Salty 鹹	Sweet 甜
	Bitter 苦	4.13333	0.973204						Bitter 苦
	Spicy 辣	2.86667	1.65536						Spicy 辣	0.00117921
	Sour 酸	2.26667	1.31131						Sour 酸	7.91914e-07	0.0591847
	Salty 鹹	1.73333	1.48401						Salty 鹹	4.45802e-08	0.000524425	0.09195
	Sweet 甜	0.4	0.723974						Sweet 甜	4.33487e-14	8.78463e-09	2.36116e-07	3.43842e-05
discomfort				discomfort	40.8275	2.56177e-21	0.584691	discomfort		Bitter 苦	Sour 酸	Spicy 辣	Salty 鹹	Sweet 甜
	Bitter 苦	3.9	1.06188						Bitter 苦
	Sour 酸	2.86667	1.43198						Sour 酸	0.00398941
	Spicy 辣	2.2	1.49482						Spicy 辣	7.04365e-06	0.0304363
	Salty 鹹	1.5	1.27982						Salty 鹹	8.05301e-08	1.61382e-05	0.063281
	Sweet 甜	0.366667	0.808717						Sweet 甜	7.65139e-15	5.48875e-11	2.07914e-07	0.000330888
disloyal				disloyal	26.1838	1.77493e-15	0.474483	disloyal		Bitter 苦	Sour 酸	Spicy 辣	Salty 鹹	Sweet 甜
	Bitter 苦	3.73333	1.50707						Bitter 苦
	Sour 酸	2.76667	1.52414						Sour 酸	0.00206146
	Spicy 辣	2.43333	1.52414						Spicy 辣	0.000572665	0.224189
	Salty 鹹	1.8	1.37465						Salty 鹹	1.04497e-06	0.00138131	0.00931414
	Sweet 甜	0.7	1.14921						Sweet 甜	4.03797e-09	2.64438e-06	2.11414e-05	0.00194563
disturb				disturb	11.1034	1.1655e-07	0.276869	disturb		Bitter 苦	Sour 酸	Spicy 辣	Salty 鹹	Sweet 甜
	Bitter 苦	2.66667	1.64701						Bitter 苦
	Sour 酸	2.26667	1.50707						Sour 酸	0.0965857
	Spicy 辣	1.86667	1.45586						Spicy 辣	0.0116548	0.166762
	Salty 鹹	1.56667	1.50134						Salty 鹹	0.00214206	0.0168692	0.331581
	Sweet 甜	0.933333	1.08066						Sweet 甜	7.02643e-07	1.74509e-05	0.000938709	0.0418432
divorce				divorce	32.3948	4.87724e-14	0.527647	divorce		Bitter 苦	Sour 酸	Spicy 辣	Salty 鹹	Sweet 甜
	Bitter 苦	4.03333	1.12903						Bitter 苦
	Sour 酸	3.16667	0.985527						Sour 酸	0.000179925
	Spicy 辣	2.3	1.68462						Spicy 辣	1.59008e-05	0.0105711
	Salty 鹹	1.73333	1.50707						Salty 鹹	8.32449e-07	9.52604e-05	0.0640498
	Sweet 甜	0.7	1.14921						Sweet 甜	6.06336e-12	1.66184e-10	0.000369698	0.0071623
drown				drown	20.1654	1.25044e-12	0.410155	drown		Bitter 苦	Salty 鹹	Sour 酸	Spicy 辣	Sweet 甜
	Bitter 苦	3.1	1.37339						Bitter 苦
	Salty 鹹	2.8	1.44795						Salty 鹹	0.397792
	Sour 酸	1.96667	1.62912						Sour 酸	0.00538443	0.0226084
	Spicy 辣	1.46667	1.33218						Spicy 辣	2.96663e-05	0.000497289	0.0615422
	Sweet 甜	0.633333	0.999425						Sweet 甜	3.12952e-09	6.14178e-09	0.000121808	0.00359289
dummy				dummy	3.80566	0.00605538	0.116006	dummy		Bitter 苦	Sour 酸	Salty 鹹	Spicy 辣	Sweet 甜
	Bitter 苦	1.9	1.58332						Bitter 苦
	Sour 酸	1.56667	1.43078						Sour 酸	0.288445
	Salty 鹹	1.36667	1.24522						Salty 鹹	0.0691481	0.476213
	Spicy 辣	1.06667	1.28475						Spicy 辣	0.026268	0.0701062	0.230962
	Sweet 甜	0.866667	1.16658						Sweet 甜	0.00227792	0.0199771	0.0830747	0.549309
dump				dump	36.8154	7.59259e-20	0.559374	dump		Bitter 苦	Sour 酸	Salty 鹹	Spicy 辣	Sweet 甜
	Bitter 苦	3.7	1.02217						Bitter 苦
	Sour 酸	3.16667	1.23409						Sour 酸	0.088149
	Salty 鹹	2.4	1.4527						Salty 鹹	1.09541e-05	0.0440375
	Spicy 辣	1.33333	1.53877						Spicy 辣	6.84459e-09	7.11167e-06	0.000474746
	Sweet 甜	0.533333	0.899553						Sweet 甜	1.38409e-11	2.94408e-10	1.21076e-06	0.0169865
dustpan				dustpan	25.0269	1.29455e-11	0.463231	dustpan		Bitter 苦	Sour 酸	Salty 鹹	Spicy 辣	Sweet 甜
	Bitter 苦	2.76667	1.50134						Bitter 苦
	Sour 酸	2.4	1.79271						Sour 酸	0.190075
	Salty 鹹	1.66667	1.53877						Salty 鹹	2.79412e-05	0.0205005
	Spicy 辣	0.9	1.1552						Spicy 辣	1.35458e-07	0.000351777	0.0132046
	Sweet 甜	0.366667	0.614948						Sweet 甜	1.19562e-09	4.91516e-07	8.29144e-05	0.0109338
evil				evil	11.1793	1.04932e-07	0.278235	evil		Spicy 辣	Bitter 苦	Sour 酸	Salty 鹹	Sweet 甜
	Spicy 辣	3.1	1.56139						Spicy 辣
	Bitter 苦	2.63333	1.56433						Bitter 苦	0.278693
	Sour 酸	1.93333	1.50707						Sour 酸	0.00213216	0.063281
	Salty 鹹	1.66667	1.53877						Salty 鹹	0.00169655	0.00359403	0.397449
	Sweet 甜	1	1.43839						Sweet 甜	6.2765e-06	2.96663e-05	0.0040697	0.020782
execution				execution	9.42237	1.24657e-06	0.245231	execution		Bitter 苦	Spicy 辣	Sour 酸	Salty 鹹	Sweet 甜
	Bitter 苦	2.66667	1.66782						Bitter 苦
	Spicy 辣	2.06667	1.81817						Spicy 辣	0.0173724
	Sour 酸	1.96667	1.7711						Sour 酸	0.00504641	0.598545
	Salty 鹹	1.6	1.49943						Salty 鹹	0.000334085	0.0411118	0.176582
	Sweet 甜	1.23333	1.43078						Sweet 甜	5.04388e-06	0.00582219	0.0112707	0.15538
failure				failure	61.2375	1.02944e-27	0.678626	failure		Bitter 苦	Sour 酸	Salty 鹹	Spicy 辣	Sweet 甜
	Bitter 苦	4.43333	0.626062						Bitter 苦
	Sour 酸	3.13333	1.33218						Sour 酸	4.65007e-05
	Salty 鹹	1.76667	1.25075						Salty 鹹	2.41533e-11	0.000144072
	Spicy 辣	1.7	1.36836						Spicy 辣	3.75796e-11	5.14305e-05	0.80435
	Sweet 甜	0.5	0.731083						Sweet 甜	8.08009e-18	9.41919e-12	0.000110373	0.000473768
false				false	15.2284	6.10941e-08	0.344313	false		Bitter 苦	Sour 酸	Spicy 辣	Salty 鹹	Sweet 甜
	Bitter 苦	3.06667	1.59597						Bitter 苦
	Sour 酸	2.4	1.61031						Sour 酸	0.00859794
	Spicy 辣	2.03333	1.79046						Spicy 辣	0.0101903	0.325582
	Salty 鹹	1.26667	1.36289						Salty 鹹	2.50922e-06	0.00205394	0.0263579
	Sweet 甜	0.866667	1.33218						Sweet 甜	1.77463e-07	6.20172e-05	0.0027129	0.031
fat				fat	5.02793	0.000898538	0.147759	fat		Salty 鹹	Bitter 苦	Sour 酸	Sweet 甜	Spicy 辣
	Salty 鹹	2.33333	1.58296						Salty 鹹
	Bitter 苦	2.26667	1.77984						Bitter 苦	0.859863
	Sour 酸	1.96667	1.56433						Sour 酸	0.2953	0.444502
	Sweet 甜	1.73333	1.74066						Sweet 甜	0.176518	0.170817	0.53367
	Spicy 辣	0.933333	1.01483						Spicy 辣	1.16972e-05	0.000609885	0.000721791	0.0313517
fault				fault	23.5697	2.80462e-14	0.448351	fault		Bitter 苦	Sour 酸	Spicy 辣	Salty 鹹	Sweet 甜
	Bitter 苦	3.36667	1.40156						Bitter 苦
	Sour 酸	2.6	1.54474						Sour 酸	0.0018128
	Spicy 辣	2.03333	1.65015						Spicy 辣	6.19741e-05	0.0574386
	Salty 鹹	1.96667	1.40156						Salty 鹹	0.000372719	0.0299603	0.822973
	Sweet 甜	0.666667	0.958927						Sweet 甜	2.0939e-10	2.83558e-07	6.59807e-05	9.88883e-05
feeble				feeble	7.67419	0.000141413	0.209253	feeble		Bitter 苦	Sour 酸	Salty 鹹	Sweet 甜	Spicy 辣
	Bitter 苦	2.13333	1.30604						Bitter 苦
	Sour 酸	1.66667	1.37297						Sour 酸	0.0411118
	Salty 鹹	1.23333	1.33089						Salty 鹹	0.0025651	0.0300005
	Sweet 甜	1.13333	1.19578						Sweet 甜	0.000312881	0.0208945	0.707752
	Spicy 辣	1.03333	1.27261						Spicy 辣	0.000776875	0.00368294	0.226581	0.675658
fever				fever	33.8761	1.03617e-18	0.538776	fever		Bitter 苦	Spicy 辣	Sour 酸	Salty 鹹	Sweet 甜
	Bitter 苦	3.83333	1.26173						Bitter 苦
	Spicy 辣	2.36667	1.65015						Spicy 辣	0.00015889
	Sour 酸	1.76667	1.63335						Sour 酸	4.92721e-07	0.0216993
	Salty 鹹	1.53333	1.38298						Salty 鹹	1.62692e-07	0.000900961	0.269445
	Sweet 甜	0.633333	0.964305						Sweet 甜	1.67813e-10	1.15745e-06	0.00112246	0.000679381
fight				fight	20.9839	4.90778e-13	0.419814	fight		Bitter 苦	Spicy 辣	Sour 酸	Salty 鹹	Sweet 甜
	Bitter 苦	3.16667	1.4875						Bitter 苦
	Spicy 辣	2.86667	1.69651						Spicy 辣	0.359444
	Sour 酸	2.06667	1.46059						Sour 酸	0.00142583	0.00652236
	Salty 鹹	1.53333	1.47936						Salty 鹹	8.28833e-05	5.13718e-05	0.0469489
	Sweet 甜	0.7	0.987857						Sweet 甜	1.75719e-08	1.07154e-06	5.53474e-05	0.0111357
filth				filth	25.6967	2.93995e-15	0.469803	filth		Bitter 苦	Sour 酸	Salty 鹹	Spicy 辣	Sweet 甜
	Bitter 苦	3.53333	1.04166						Bitter 苦
	Sour 酸	2.46667	1.56983						Sour 酸	0.00161833
	Salty 鹹	2.36667	1.40156						Salty 鹹	0.000121037	0.692955
	Spicy 辣	1.83333	1.36668						Spicy 辣	1.32433e-06	0.0598366	0.132821
	Sweet 甜	0.633333	1.03335						Sweet 甜	1.60619e-11	5.17547e-06	7.18372e-06	2.10694e-05
fire				fire	31.9444	1.68799e-13	0.524156	fire		Spicy 辣	Bitter 苦	Sour 酸	Sweet 甜	Salty 鹹
	Spicy 辣	3.66667	1.56102						Spicy 辣
	Bitter 苦	1.83333	1.53316						Bitter 苦	1.66248e-05
	Sour 酸	1.03333	1.12903						Sour 酸	1.06523e-08	0.00806767
	Sweet 甜	0.933333	1.25762						Sweet 甜	1.4661e-08	0.0147085	0.620347
	Salty 鹹	0.833333	1.23409						Salty 鹹	7.32564e-09	0.00162314	0.263811	0.647287
flabby				flabby	6.15467	0.00184697	0.175074	flabby		Sweet 甜	Sour 酸	Salty 鹹	Bitter 苦	Spicy 辣
	Sweet 甜	2.3	1.82228						Sweet 甜
	Sour 酸	1.76667	1.33089						Sour 酸	0.139974
	Salty 鹹	1.46667	1.35782						Salty 鹹	0.0498009	0.313112
	Bitter 苦	1.36667	1.42595						Bitter 苦	0.0539832	0.142335	0.741914
	Spicy 辣	0.733333	1.04826						Spicy 辣	0.00039854	0.000435003	0.00809464	0.000809475
flood				flood	23.5334	2.91666e-14	0.447971	flood		Salty 鹹	Bitter 苦	Sour 酸	Spicy 辣	Sweet 甜
	Salty 鹹	3.13333	1.50249						Salty 鹹
	Bitter 苦	3	1.36458						Bitter 苦	0.743284
	Sour 酸	1.76667	1.47819						Sour 酸	0.000107331	6.81987e-05
	Spicy 辣	1.23333	1.25075						Spicy 辣	2.18763e-06	2.661e-05	0.0767329
	Sweet 甜	0.7	1.14921						Sweet 甜	4.0915e-09	1.34767e-07	0.000474746	0.0505551
foul				foul	12.5386	1.64513e-08	0.301855	foul		Spicy 辣	Sour 酸	Bitter 苦	Salty 鹹	Sweet 甜
	Spicy 辣	2.66667	1.74856						Spicy 辣
	Sour 酸	2.6	1.49943						Sour 酸	0.790656
	Bitter 苦	2.36667	1.65015						Bitter 苦	0.359444	0.451638
	Salty 鹹	1.6	1.61031						Salty 鹹	0.0044198	0.00382458	0.0324876
	Sweet 甜	0.833333	1.17688						Sweet 甜	7.11167e-06	2.41097e-06	4.65461e-05	0.0100301
fraud				fraud	26.478	1.31119e-15	0.477271	fraud		Bitter 苦	Sour 酸	Spicy 辣	Salty 鹹	Sweet 甜
	Bitter 苦	3.33333	1.24106						Bitter 苦
	Sour 酸	2.3	1.48904						Sour 酸	0.00111618
	Spicy 辣	2.3	1.66402						Spicy 辣	0.0014456	1
	Salty 鹹	1.36667	1.3257						Salty 鹹	1.27208e-06	0.00494341	0.00874704
	Sweet 甜	0.5	0.900192						Sweet 甜	1.74812e-10	3.15413e-07	8.66615e-07	0.0010682
frigid				frigid	9.83475	6.91627e-07	0.253246	frigid		Bitter 苦	Spicy 辣	Sour 酸	Salty 鹹	Sweet 甜
	Bitter 苦	2.9	1.4704						Bitter 苦
	Spicy 辣	1.63333	1.40156						Spicy 辣	0.00221512
	Sour 酸	1.56667	1.35655						Sour 酸	0.000356869	0.790656
	Salty 鹹	1.36667	1.27261						Salty 鹹	7.10895e-05	0.386026	0.374638
	Sweet 甜	1	1.41421						Sweet 甜	9.21271e-05	0.0624856	0.0841987	0.260914
funeral				funeral	52.777	2.95922e-25	0.645377	funeral		Bitter 苦	Sour 酸	Salty 鹹	Spicy 辣	Sweet 甜
	Bitter 苦	4.5	0.861034						Bitter 苦
	Sour 酸	2.53333	1.73669						Sour 酸	7.15021e-07
	Salty 鹹	1.73333	1.61743						Salty 鹹	6.14295e-09	0.0126495
	Spicy 辣	1.36667	1.42595						Spicy 辣	2.97458e-12	0.00163576	0.196632
	Sweet 甜	0.333333	0.802296						Sweet 甜	7.28548e-18	5.34752e-07	0.000125896	0.0014456
fungus				fungus	9.18702	1.74869e-06	0.24058	fungus		Bitter 苦	Sour 酸	Salty 鹹	Spicy 辣	Sweet 甜
	Bitter 苦	2.06667	1.38796						Bitter 苦
	Sour 酸	1.93333	1.52978						Sour 酸	0.666265
	Salty 鹹	1.8	1.71001						Salty 鹹	0.402934	0.619719
	Spicy 辣	0.8	1.12648						Spicy 辣	4.08313e-05	0.00170333	0.00183708
	Sweet 甜	0.766667	1.07265						Sweet 甜	0.000137641	0.000880576	0.00468729	0.891414
gangrene				gangrene	24.966	6.31897e-15	0.462625	gangrene		Bitter 苦	Sour 酸	Spicy 辣	Salty 鹹	Sweet 甜
	Bitter 苦	3.26667	1.43679						Bitter 苦
	Sour 酸	2.2	1.44795						Sour 酸	0.000276254
	Spicy 辣	2.03333	1.75152						Spicy 辣	0.000276333	0.591737
	Salty 鹹	2	1.48556						Salty 鹹	0.000590224	0.494818	0.920331
	Sweet 甜	0.3	0.651259						Sweet 甜	1.98897e-11	3.34808e-08	3.14512e-05	3.2536e-06
garbage				garbage	48.8447	5.01873e-24	0.627463	garbage		Bitter 苦	Sour 酸	Salty 鹹	Spicy 辣	Sweet 甜
	Bitter 苦	3.53333	1.22428						Bitter 苦
	Sour 酸	3.3	1.23596						Sour 酸	0.353919
	Salty 鹹	2.36667	1.29943						Salty 鹹	0.000611117	0.00152445
	Spicy 辣	1.56667	1.40647						Spicy 辣	7.15021e-07	5.68277e-08	0.00652236
	Sweet 甜	0.4	0.674665						Sweet 甜	1.58517e-13	8.82437e-13	1.89633e-10	9.82219e-05
germs				germs	21.0329	4.64262e-13	0.420382	germs		Bitter 苦	Sour 酸	Salty 鹹	Spicy 辣	Sweet 甜
	Bitter 苦	2.93333	1.52978						Bitter 苦
	Sour 酸	2.4	1.52225						Sour 酸	0.121909
	Salty 鹹	1.53333	1.35782						Salty 鹹	0.000268745	0.000557615
	Spicy 辣	1.03333	1.12903						Spicy 辣	1.24685e-06	4.60796e-05	0.0658113
	Sweet 甜	0.633333	0.999425						Sweet 甜	1.62692e-07	2.41097e-06	0.00100705	0.148573
gloom				gloom	13.8412	2.92721e-09	0.323081	gloom		Bitter 苦	Sour 酸	Spicy 辣	Salty 鹹	Sweet 甜
	Bitter 苦	3.23333	1.33089						Bitter 苦
	Sour 酸	2.2	1.44795						Sour 酸	0.00111618
	Spicy 辣	1.86667	1.43198						Spicy 辣	0.000639096	0.216897
	Salty 鹹	1.76667	1.50134						Salty 鹹	5.2937e-05	0.130258	0.761526
	Sweet 甜	0.9	1.32222						Sweet 甜	8.80742e-08	0.000635672	0.00661117	0.0252968
gossip				gossip	2.0761	0.0883695	0.066807
	Sour 酸	2.33333	1.58296
	Bitter 苦	2	1.64002
	Spicy 辣	2	1.72207
	Sweet 甜	1.73333	1.31131
	Salty 鹹	1.46667	1.27937
greed				greed	5.00798	0.00245072	0.147259	greed		Bitter 苦	Sour 酸	Spicy 辣	Salty 鹹	Sweet 甜
	Bitter 苦	2.46667	1.6344						Bitter 苦
	Sour 酸	2.36667	1.69143						Sour 酸	0.675658
	Spicy 辣	2.13333	1.69651						Spicy 辣	0.374198	0.446049
	Salty 鹹	1.63333	1.5196						Salty 鹹	0.0169773	0.00627171	0.0615422
	Sweet 甜	1.26667	1.57422						Sweet 甜	0.00254405	0.00580884	0.0252968	0.285927
grenade				grenade	24.2202	1.39419e-14	0.455094	grenade		Spicy 辣	Bitter 苦	Salty 鹹	Sour 酸	Sweet 甜
	Spicy 辣	3.36667	1.54213						Spicy 辣
	Bitter 苦	3.2	1.29721						Bitter 苦	0.561831
	Salty 鹹	1.76667	1.50134						Salty 鹹	0.000182746	0.00025987
	Sour 酸	1.66667	1.49328						Sour 酸	2.11303e-06	4.65461e-05	0.777255
	Sweet 甜	0.633333	1.21721						Sweet 甜	2.10091e-08	1.50384e-07	0.000330888	0.00204738
grime				grime	27.6112	4.14415e-16	0.487734	grime		Bitter 苦	Salty 鹹	Sour 酸	Spicy 辣	Sweet 甜
	Bitter 苦	3.23333	1.50134						Bitter 苦
	Salty 鹹	2.13333	1.33218						Salty 鹹	0.00176091
	Sour 酸	2.1	1.4704						Sour 酸	0.00244645	0.916761
	Spicy 辣	1.23333	1.27802						Spicy 辣	7.12771e-08	0.00560489	0.0041483
	Sweet 甜	0.366667	0.668675						Sweet 甜	2.15916e-10	2.39737e-08	5.38636e-07	0.000872968
guillotine				guillotine	41.4414	1.71711e-16	0.58831	guillotine		Bitter 苦	Spicy 辣	Sour 酸	Salty 鹹	Sweet 甜
	Bitter 苦	4.26667	0.784915						Bitter 苦
	Spicy 辣	3.2	1.71001						Spicy 辣	0.00144438
	Sour 酸	2.43333	1.59056						Sour 酸	1.36128e-08	0.0708145
	Salty 鹹	1.8	1.62735						Salty 鹹	1.75719e-08	0.00184617	0.116053
	Sweet 甜	0.266667	0.583292						Sweet 甜	5.38915e-18	2.35822e-09	6.59903e-07	3.87612e-06
gun				gun	17.2343	4.89305e-09	0.37276	gun		Spicy 辣	Bitter 苦	Salty 鹹	Sour 酸	Sweet 甜
	Spicy 辣	2.96667	1.65015						Spicy 辣
	Bitter 苦	2.93333	1.28475						Bitter 苦	0.918605
	Salty 鹹	1.56667	1.54659						Salty 鹹	0.000720195	0.000581677
	Sour 酸	1.53333	1.52527						Sour 酸	0.000732635	0.000109184	0.886916
	Sweet 甜	0.8	1.15669						Sweet 甜	6.0302e-06	1.03651e-08	0.0206768	0.0090959
handicap				handicap	21.985	1.5942e-13	0.431206	handicap		Bitter 苦	Sour 酸	Spicy 辣	Salty 鹹	Sweet 甜
	Bitter 苦	3.43333	1.07265						Bitter 苦
	Sour 酸	2.1	1.49366						Sour 酸	0.000247217
	Spicy 辣	2	1.41421						Spicy 辣	0.000207101	0.775197
	Salty 鹹	1.43333	1.40647						Salty 鹹	1.50448e-06	0.0264246	0.0477306
	Sweet 甜	0.7	0.987857						Sweet 甜	1.15297e-11	6.89068e-05	0.000117071	0.0136638
hardship				hardship	51.2975	8.44811e-25	0.638843	hardship		Bitter 苦	Sour 酸	Spicy 辣	Salty 鹹	Sweet 甜
	Bitter 苦	4.3	0.876907						Bitter 苦
	Sour 酸	2.8	1.42393						Sour 酸	5.07281e-07
	Spicy 辣	2.33333	1.47001						Spicy 辣	1.86689e-07	0.114294
	Salty 鹹	1.83333	1.44039						Salty 鹹	2.36483e-09	0.000729053	0.087405
	Sweet 甜	0.633333	0.614948						Sweet 甜	1.35944e-16	3.09643e-09	4.58001e-07	9.10806e-05
headache				headache	33.7156	1.1992e-18	0.537595	headache		Bitter 苦	Spicy 辣	Sour 酸	Salty 鹹	Sweet 甜
	Bitter 苦	3.86667	1.27937						Bitter 苦
	Spicy 辣	2.1	1.49366						Spicy 辣	3.56711e-06
	Sour 酸	2.06667	1.50707						Sour 酸	2.24552e-05	0.912663
	Salty 鹹	1.2	1.15669						Salty 鹹	9.85161e-09	0.00614987	0.00284142
	Sweet 甜	0.533333	0.937102						Sweet 甜	1.19225e-12	5.34139e-05	1.72591e-05	0.0126089
hell				hell	43.957	2.07423e-22	0.602505	hell		Bitter 苦	Spicy 辣	Sour 酸	Salty 鹹	Sweet 甜
	Bitter 苦	4.43333	0.678911						Bitter 苦
	Spicy 辣	3.03333	1.67091						Spicy 辣	4.9153e-05
	Sour 酸	2.36667	1.62912						Sour 酸	8.37525e-08	0.0549436
	Salty 鹹	1.7	1.57896						Salty 鹹	1.40578e-09	0.000672279	0.0346179
	Sweet 甜	0.466667	1.04166						Sweet 甜	1.14087e-16	4.77699e-08	1.02071e-06	0.00189648
hinder				hinder	24.5518	9.79372e-15	0.458468	hinder		Bitter 苦	Sour 酸	Spicy 辣	Salty 鹹	Sweet 甜
	Bitter 苦	3.46667	1.13664						Bitter 苦
	Sour 酸	2	1.55364						Sour 酸	5.2937e-05
	Spicy 辣	1.96667	1.47352						Spicy 辣	3.93705e-05	0.921154
	Salty 鹹	1.46667	1.54771						Salty 鹹	8.69948e-06	0.0653764	0.129868
	Sweet 甜	0.533333	0.819307						Sweet 甜	8.81291e-13	3.81794e-05	2.50523e-05	0.00111349
hooker				hooker	10.4533	2.88538e-07	0.264955	hooker		Bitter 苦	Spicy 辣	Sour 酸	Salty 鹹	Sweet 甜
	Bitter 苦	3.3	1.57896						Bitter 苦
	Spicy 辣	2.8	1.68973						Spicy 辣	0.0787443
	Sour 酸	2.66667	1.53877						Sour 酸	0.00458581	0.680629
	Salty 鹹	2.2	1.44795						Salty 鹹	0.00280315	0.0591847	0.21795
	Sweet 甜	1.33333	1.39786						Sweet 甜	4.68187e-06	0.00015889	0.00133328	0.0139682
hostage				hostage	31.4361	9.94562e-18	0.520154	hostage		Bitter 苦	Sour 酸	Spicy 辣	Salty 鹹	Sweet 甜
	Bitter 苦	3.46667	1.30604						Bitter 苦
	Sour 酸	2	1.5086						Sour 酸	1.46639e-06
	Spicy 辣	1.76667	1.56873						Spicy 辣	3.40443e-07	0.421894
	Salty 鹹	1.43333	1.35655						Salty 鹹	1.01182e-07	0.0215902	0.23131
	Sweet 甜	0.333333	0.844182						Sweet 甜	8.41118e-12	1.37356e-05	0.000289609	0.000776875
humiliate				humiliate	19.5114	2.66825e-12	0.402203	humiliate		Bitter 苦	Sour 酸	Spicy 辣	Salty 鹹	Sweet 甜
	Bitter 苦	3.3	1.4657						Bitter 苦
	Sour 酸	2.83333	1.44039						Sour 酸	0.0897011
	Spicy 辣	2.4	1.37966						Spicy 辣	0.0274578	0.218726
	Salty 鹹	1.9	1.39827						Salty 鹹	0.000850035	0.016034	0.153991
	Sweet 甜	0.6	0.968468						Sweet 甜	1.92158e-09	1.34035e-08	3.65163e-06	0.000160778
hungry				hungry	18.3259	1.08058e-11	0.387228	hungry		Bitter 苦	Sour 酸	Salty 鹹	Spicy 辣	Sweet 甜
	Bitter 苦	3.16667	1.55549						Bitter 苦
	Sour 酸	2.36667	1.56433						Sour 酸	0.0244374
	Salty 鹹	1.6	1.54474						Salty 鹹	0.000585358	0.014351
	Spicy 辣	1.13333	1.33218						Spicy 辣	3.70498e-06	0.00255303	0.084732
	Sweet 甜	0.6	0.932183						Sweet 甜	4.77699e-08	8.51593e-06	0.00418064	0.080537
hurricane				hurricane	10.9521	6.0288e-06	0.27413	hurricane		Bitter 苦	Spicy 辣	Sour 酸	Salty 鹹	Sweet 甜
	Bitter 苦	3.2	1.56249						Bitter 苦
	Spicy 辣	2.13333	1.96053						Spicy 辣	0.0143442
	Sour 酸	2.1	1.26899						Sour 酸	0.00194563	0.921154
	Salty 鹹	1.96667	1.47352						Salty 鹹	0.00376881	0.689277	0.625266
	Sweet 甜	0.9	1.24152						Sweet 甜	3.87749e-07	0.00910193	9.10806e-05	2.66001e-05
hurt				hurt	33.8449	1.06601e-18	0.538546	hurt		Bitter 苦	Spicy 辣	Sour 酸	Salty 鹹	Sweet 甜
	Bitter 苦	3.8	1.21485						Bitter 苦
	Spicy 辣	2.66667	1.58296						Spicy 辣	0.00361668
	Sour 酸	2.63333	1.47352						Sour 酸	0.000535682	0.913744
	Salty 鹹	1.73333	1.48401						Salty 鹹	4.92721e-07	0.00230445	0.0164637
	Sweet 甜	0.433333	0.773854						Sweet 甜	1.44216e-13	7.59519e-08	8.05251e-10	0.000117071
idiot				idiot	4.58779	0.00178254	0.136591	idiot		Sour 酸	Bitter 苦	Sweet 甜	Salty 鹹	Spicy 辣
	Sour 酸	2.26667	1.33735						Sour 酸
	Bitter 苦	2.06667	1.41259						Bitter 苦	0.488836
	Sweet 甜	1.7	1.36836						Sweet 甜	0.0607333	0.28111
	Salty 鹹	1.3	1.14921						Salty 鹹	0.00291946	0.0193376	0.178439
	Spicy 辣	1.26667	1.25762						Spicy 辣	0.00107935	0.0116548	0.209922	0.881808
ignorance				ignorance	9.61462	9.46602e-07	0.248989	ignorance		Bitter 苦	Sour 酸	Sweet 甜	Salty 鹹	Spicy 辣
	Bitter 苦	2.83333	1.55549						Bitter 苦
	Sour 酸	2.16667	1.62063						Sour 酸	0.0502648
	Sweet 甜	2.13333	1.52527						Sweet 甜	0.0830747	0.920331
	Salty 鹹	1.23333	1.40647						Salty 鹹	7.4274e-06	0.00813435	0.0307856
	Spicy 辣	1.06667	1.43679						Spicy 辣	1.16196e-05	0.00127501	0.00547704	0.493164
illness				illness	40.207	4.27228e-21	0.580967	illness		Bitter 苦	Sour 酸	Salty 鹹	Spicy 辣	Sweet 甜
	Bitter 苦	4.3	1.1188						Bitter 苦
	Sour 酸	2.6	1.4527						Sour 酸	3.40443e-07
	Salty 鹹	1.83333	1.55549						Salty 鹹	3.31505e-08	0.0180339
	Spicy 辣	1.8	1.42393						Spicy 辣	2.56245e-08	0.0257742	0.906574
	Sweet 甜	0.6	0.894427						Sweet 甜	4.64326e-13	9.35269e-08	0.00053605	0.000161972
immature				immature	7.67404	1.60235e-05	0.20925	immature		Sour 酸	Bitter 苦	Sweet 甜	Spicy 辣	Salty 鹹
	Sour 酸	2.63333	1.49674						Sour 酸
	Bitter 苦	2.23333	1.43078						Bitter 苦	0.231505
	Sweet 甜	1.76667	1.27802						Sweet 甜	0.0230489	0.128689
	Spicy 辣	1.23333	1.33089						Spicy 辣	0.000551854	0.00669873	0.129207
	Salty 鹹	1.13333	1.35782						Salty 鹹	0.000107088	0.00176091	0.044336	0.72452
immoral				immoral	16.4519	1.05521e-10	0.361964	immoral		Bitter 苦	Spicy 辣	Sour 酸	Salty 鹹	Sweet 甜
	Bitter 苦	2.6	1.52225						Bitter 苦
	Spicy 辣	2.4	1.52225						Spicy 辣	0.516823
	Sour 酸	2.23333	1.67504						Sour 酸	0.140619	0.524271
	Salty 鹹	1.56667	1.45468						Salty 鹹	0.00398941	0.00520829	0.0156722
	Sweet 甜	0.566667	0.85836						Sweet 甜	1.01182e-07	3.09109e-06	9.79058e-06	0.00124472
impair				impair	34.4683	6.06239e-19	0.543079	impair		Bitter 苦	Sour 酸	Spicy 辣	Salty 鹹	Sweet 甜
	Bitter 苦	3.66667	1.06134						Bitter 苦
	Sour 酸	2.23333	1.6955						Sour 酸	4.34255e-05
	Spicy 辣	1.83333	1.64177						Spicy 辣	5.87347e-07	0.216487
	Salty 鹹	1.53333	1.61316						Salty 鹹	9.15975e-08	0.0199771	0.184141
	Sweet 甜	0.566667	0.897634						Sweet 甜	2.76848e-13	1.16813e-06	1.5053e-05	0.000326576
impotent				impotent	17.9218	1.75378e-11	0.38195	impotent		Bitter 苦	Sour 酸	Salty 鹹	Spicy 辣	Sweet 甜
	Bitter 苦	3.23333	1.43078						Bitter 苦
	Sour 酸	2.5	1.47975						Sour 酸	0.00627171
	Salty 鹹	1.63333	1.54213						Salty 鹹	0.000134933	0.00634237
	Spicy 辣	1.4	1.42877						Spicy 辣	1.10718e-05	0.00280315	0.507858
	Sweet 甜	0.766667	1.16511						Sweet 甜	1.9699e-07	2.4227e-05	0.00324488	0.0369629
infection				infection	16.815	6.74086e-11	0.367019	infection		Bitter 苦	Sour 酸	Spicy 辣	Salty 鹹	Sweet 甜
	Bitter 苦	3.46667	1.22428						Bitter 苦
	Sour 酸	2.23333	1.6121						Sour 酸	0.000474225
	Spicy 辣	2.13333	1.45586						Spicy 辣	0.00113955	0.748005
	Salty 鹹	1.9	1.53914						Salty 鹹	7.92143e-05	0.374198	0.421894
	Sweet 甜	0.766667	1.19434						Sweet 甜	2.32734e-08	6.17863e-05	0.000310055	0.00125313
inferior				inferior	21.0353	4.63026e-13	0.420409	inferior		Bitter 苦	Sour 酸	Salty 鹹	Spicy 辣	Sweet 甜
	Bitter 苦	3.36667	1.37674						Bitter 苦
	Sour 酸	2.46667	1.65536						Sour 酸	0.00329516
	Salty 鹹	1.6	1.52225						Salty 鹹	8.51593e-06	0.0198229
	Spicy 辣	1.33333	1.47001						Spicy 辣	1.47223e-06	0.00288182	0.264899
	Sweet 甜	0.833333	0.949894						Sweet 甜	1.03288e-08	5.79918e-05	0.0132046	0.0295292
injury				injury	28.503	1.70027e-16	0.495678	injury		Bitter 苦	Sour 酸	Spicy 辣	Salty 鹹	Sweet 甜
	Bitter 苦	3.9	1.24152						Bitter 苦
	Sour 酸	2.83333	1.36668						Sour 酸	0.00244484
	Spicy 辣	2.66667	1.68836						Spicy 辣	0.00354661	0.662362
	Salty 鹹	1.8	1.47157						Salty 鹹	4.318e-06	0.00183199	0.0264478
	Sweet 甜	0.566667	0.727932						Sweet 甜	8.15244e-12	1.62611e-09	5.8802e-07	1.54858e-05
insane				insane	9.52379	1.07793e-06	0.247218	insane		Spicy 辣	Sour 酸	Sweet 甜	Bitter 苦	Salty 鹹
	Spicy 辣	3.4	1.54474						Spicy 辣
	Sour 酸	2.1	1.64736						Sour 酸	0.00111519
	Sweet 甜	1.73333	1.41259						Sweet 甜	0.000291927	0.239115
	Bitter 苦	1.56667	1.40647						Bitter 苦	0.000119014	0.1033	0.623518
	Salty 鹹	1.56667	1.54659						Salty 鹹	0.000151397	0.0767329	0.63037	1
insult				insult	32.5496	3.50505e-18	0.528835	insult		Bitter 苦	Sour 酸	Spicy 辣	Salty 鹹	Sweet 甜
	Bitter 苦	3.7	1.317						Bitter 苦
	Sour 酸	3.06667	1.38796						Sour 酸	0.0678192
	Spicy 辣	2.9	1.58332						Spicy 辣	0.0271352	0.664876
	Salty 鹹	1.8	1.34933						Salty 鹹	1.16817e-05	0.000211245	0.00142583
	Sweet 甜	0.4	0.813676						Sweet 甜	2.95099e-11	5.28245e-11	3.8144e-08	2.99047e-06
intruder				intruder	27.4896	4.68466e-16	0.486631	intruder		Spicy 辣	Bitter 苦	Sour 酸	Salty 鹹	Sweet 甜
	Spicy 辣	3.23333	1.6955						Spicy 辣
	Bitter 苦	2.8	1.51771						Bitter 苦	0.0965061
	Sour 酸	2.16667	1.53316						Sour 酸	0.00128297	0.0369629
	Salty 鹹	1.46667	1.45586						Salty 鹹	7.23625e-06	0.000609885	0.00504641
	Sweet 甜	0.466667	0.899553						Sweet 甜	2.62963e-09	4.74308e-08	3.2536e-06	0.000468787
invader				invader	21.8351	1.88402e-13	0.429528	invader		Spicy 辣	Bitter 苦	Sour 酸	Salty 鹹	Sweet 甜
	Spicy 辣	3.06667	1.65952						Spicy 辣
	Bitter 苦	2.7	1.48904						Bitter 苦	0.313059
	Sour 酸	2.03333	1.47352						Sour 酸	0.00278531	0.00178202
	Salty 鹹	1.73333	1.48401						Salty 鹹	0.000141876	0.00181548	0.20369
	Sweet 甜	0.633333	0.850287						Sweet 甜	2.27156e-08	2.07342e-08	7.06951e-06	0.000677028
irritate				irritate	26.27	1.62394e-15	0.475303	irritate		Spicy 辣	Sour 酸	Salty 鹹	Bitter 苦	Sweet 甜
	Spicy 辣	4.26667	1.04826						Spicy 辣
	Sour 酸	2.6	1.5669						Sour 酸	9.79058e-06
	Salty 鹹	1.73333	1.52978						Salty 鹹	1.00399e-09	0.0122152
	Bitter 苦	1.6	1.30252						Bitter 苦	4.16346e-09	0.00535825	0.658318
	Sweet 甜	1.4	1.37966						Sweet 甜	1.96007e-09	0.00433438	0.294101	0.557456
jail				jail	48.4977	6.48647e-24	0.625795	jail		Bitter 苦	Sour 酸	Spicy 辣	Salty 鹹	Sweet 甜
	Bitter 苦	4.53333	0.681445						Bitter 苦
	Sour 酸	2.93333	1.48401						Sour 酸	4.89132e-06
	Spicy 辣	2.9	1.58332						Spicy 辣	1.13581e-05	0.915791
	Salty 鹹	1.96667	1.49674						Salty 鹹	2.25773e-08	0.0056454	0.00152445
	Sweet 甜	0.5	0.820008						Sweet 甜	2.96987e-18	9.14944e-10	9.70429e-08	8.28296e-05
killer				killer	35.5409	7.10955e-15	0.550673	killer		Spicy 辣	Bitter 苦	Sour 酸	Salty 鹹	Sweet 甜
	Spicy 辣	3.96667	1.27261						Spicy 辣
	Bitter 苦	2.83333	1.11675						Bitter 苦	0.000130278
	Sour 酸	1.96667	1.56433						Sour 酸	9.83831e-06	0.000331532
	Salty 鹹	1.4	1.47625						Salty 鹹	9.4138e-08	1.06882e-05	0.0740907
	Sweet 甜	0.733333	1.08066						Sweet 甜	5.4619e-12	3.09268e-08	0.00113058	0.0141039
knife				knife	3.52132	0.0238434	0.108277	knife		Spicy 辣	Bitter 苦	Salty 鹹	Sour 酸	Sweet 甜
	Spicy 辣	1.96667	1.82857						Spicy 辣
	Bitter 苦	1.56667	1.50134						Bitter 苦	0.142335
	Salty 鹹	1.5	1.50287						Salty 鹹	0.190548	0.820635
	Sour 酸	1.3	1.55696						Sour 酸	0.0173104	0.244637	0.576046
	Sweet 甜	0.866667	1.19578						Sweet 甜	0.00655859	0.0441654	0.00458581	0.181992
lawsuit				lawsuit	25.5355	3.47758e-15	0.468236	lawsuit		Bitter 苦	Spicy 辣	Sour 酸	Salty 鹹	Sweet 甜
	Bitter 苦	3.56667	1.27802						Bitter 苦
	Spicy 辣	2.33333	1.53877						Spicy 辣	0.000365852
	Sour 酸	2.1	1.49366						Sour 酸	5.12582e-07	0.486585
	Salty 鹹	1.5	1.5702						Salty 鹹	3.30274e-07	0.00716157	0.0621333
	Sweet 甜	0.7	1.02217						Sweet 甜	4.75699e-11	1.88061e-05	8.08024e-05	0.00652236
leprosy				leprosy	34.0859	8.56509e-19	0.540309	leprosy		Bitter 苦	Spicy 辣	Sour 酸	Salty 鹹	Sweet 甜
	Bitter 苦	3.83333	0.985527						Bitter 苦
	Spicy 辣	2.36667	1.69143						Spicy 辣	7.1723e-05
	Sour 酸	2.23333	1.59056						Sour 酸	3.45853e-05	0.683939
	Salty 鹹	1.66667	1.49328						Salty 鹹	3.23793e-07	0.0216073	0.026846
	Sweet 甜	0.433333	0.85836						Sweet 甜	3.1025e-14	6.97011e-07	3.65163e-06	6.81987e-05
lice				lice	16.2645	1.33171e-10	0.359321	lice		Bitter 苦	Sour 酸	Salty 鹹	Spicy 辣	Sweet 甜
	Bitter 苦	2.8	1.64841						Bitter 苦
	Sour 酸	1.9	1.49366						Sour 酸	0.00329516
	Salty 鹹	1.83333	1.5105						Salty 鹹	0.00261316	0.773616
	Spicy 辣	1.66667	1.58296						Spicy 辣	0.00112246	0.472434	0.648886
	Sweet 甜	0.433333	0.727932						Sweet 甜	4.61954e-08	1.20844e-05	7.06951e-06	0.000203773
lie				lie	11.2694	9.26537e-08	0.27985	lie		Bitter 苦	Sour 酸	Spicy 辣	Sweet 甜	Salty 鹹
	Bitter 苦	3.16667	1.46413						Bitter 苦
	Sour 酸	2.66667	1.62594						Sour 酸	0.0701062
	Spicy 辣	2.16667	1.76329						Spicy 辣	0.00578711	0.125732
	Sweet 甜	1.43333	1.56873						Sweet 甜	1.59008e-05	0.000754642	0.0736878
	Salty 鹹	1.33333	1.26854						Salty 鹹	7.11167e-06	0.000400064	0.00270459	0.79972
loser				loser	38.8135	2.80399e-15	0.572357	loser		Bitter 苦	Sour 酸	Salty 鹹	Spicy 辣	Sweet 甜
	Bitter 苦	3.83333	1.26173						Bitter 苦
	Sour 酸	3.3	1.14921						Sour 酸	0.00708177
	Salty 鹹	2.06667	1.52978						Salty 鹹	7.5264e-08	0.000238054
	Spicy 辣	1.93333	1.55216						Spicy 辣	1.16817e-05	0.000244366	0.680629
	Sweet 甜	0.633333	0.718395						Sweet 甜	2.28742e-12	4.05476e-12	7.07956e-05	1.44042e-05
lost				lost	17.9941	4.51667e-10	0.382902	lost		Bitter 苦	Sour 酸	Salty 鹹	Spicy 辣	Sweet 甜
	Bitter 苦	3.4	1.35443						Bitter 苦
	Sour 酸	2.26667	1.59597						Sour 酸	0.000690293
	Salty 鹹	1.6	1.58875						Salty 鹹	1.13892e-05	0.0264246
	Spicy 辣	1.26667	1.31131						Spicy 辣	5.74455e-07	0.00819863	0.185947
	Sweet 甜	0.866667	1.25212						Sweet 甜	1.92267e-07	0.000720195	0.055821	0.216487
louse				louse	12.2412	1.46291e-06	0.29682	louse		Bitter 苦	Spicy 辣	Sour 酸	Salty 鹹	Sweet 甜
	Bitter 苦	2.7	1.60065						Bitter 苦
	Spicy 辣	1.53333	1.65536						Spicy 辣	0.00387433
	Sour 酸	1.46667	1.30604						Sour 酸	0.00220966	0.745014
	Salty 鹹	1.23333	1.10433						Salty 鹹	0.000277147	0.263811	0.256601
	Sweet 甜	0.6	1.03724						Sweet 甜	7.9414e-06	0.0100389	0.00212951	0.0213878
madman				madman	14.4766	1.28246e-09	0.332974	madman		Bitter 苦	Spicy 辣	Salty 鹹	Sour 酸	Sweet 甜
	Bitter 苦	2.93333	1.25762						Bitter 苦
	Spicy 辣	2.86667	1.75643						Spicy 辣	0.859863
	Salty 鹹	1.93333	1.59597						Salty 鹹	0.00669873	0.00494341
	Sour 酸	1.93333	1.36289						Sour 酸	0.00162314	0.0177218	1
	Sweet 甜	0.7	1.23596						Sweet 甜	9.43348e-08	6.0302e-06	0.00083921	0.000603257
maggot				maggot	12.3839	2.02599e-08	0.299245	maggot		Bitter 苦	Salty 鹹	Sour 酸	Spicy 辣	Sweet 甜
	Bitter 苦	2.96667	1.40156						Bitter 苦
	Salty 鹹	2.03333	1.73172						Salty 鹹	0.00449453
	Sour 酸	1.66667	1.74856						Sour 酸	0.000852879	0.366482
	Spicy 辣	1.36667	1.67091						Spicy 辣	4.58666e-05	0.0717219	0.36969
	Sweet 甜	0.7	1.05536						Sweet 甜	7.54075e-08	0.000247217	0.011268	0.0304363
malaria				malaria	41.4665	1.51973e-21	0.588457	malaria		Bitter 苦	Spicy 辣	Sour 酸	Salty 鹹	Sweet 甜
	Bitter 苦	3.96667	1.15917						Bitter 苦
	Spicy 辣	2.13333	1.47936						Spicy 辣	7.11167e-06
	Sour 酸	1.96667	1.42595						Sour 酸	4.00289e-08	0.524271
	Salty 鹹	1.43333	1.38174						Salty 鹹	5.17019e-08	0.00895624	0.0579004
	Sweet 甜	0.433333	0.8172						Sweet 甜	4.69277e-13	1.32433e-06	7.76011e-06	0.00015403
malice				malice	17.4	3.29627e-11	0.375	malice		Spicy 辣	Bitter 苦	Sour 酸	Salty 鹹	Sweet 甜
	Spicy 辣	2.83333	1.82101						Spicy 辣
	Bitter 苦	2.76667	1.54659						Bitter 苦	0.815666
	Sour 酸	2.53333	1.4077						Sour 酸	0.313112	0.401604
	Salty 鹹	1.36667	1.29943						Salty 鹹	0.000306822	0.000144443	0.000611117
	Sweet 甜	0.666667	1.06134						Sweet 甜	1.39497e-05	4.90581e-06	2.60575e-06	0.0304177
mangle				mangle	23.6933	2.45421e-14	0.449645	mangle		Bitter 苦	Spicy 辣	Sour 酸	Salty 鹹	Sweet 甜
	Bitter 苦	3.1	1.709						Bitter 苦
	Spicy 辣	2.83333	1.44039						Spicy 辣	0.52001
	Sour 酸	2.5	1.65571						Sour 酸	0.118773	0.305047
	Salty 鹹	1.73333	1.61743						Salty 鹹	0.000581677	0.000504393	0.0293723
	Sweet 甜	0.3	0.466092						Sweet 甜	1.91919e-09	4.0276e-11	3.69551e-08	4.34255e-05
maniac				maniac	17.1005	4.74893e-11	0.37094	maniac		Spicy 辣	Bitter 苦	Sour 酸	Salty 鹹	Sweet 甜
	Spicy 辣	3.06667	1.59597						Spicy 辣
	Bitter 苦	2.43333	1.52414						Bitter 苦	0.0624856
	Sour 酸	1.9	1.56139						Sour 酸	0.00109877	0.0995279
	Salty 鹹	1.7	1.66402						Salty 鹹	0.000244366	0.0481056	0.33887
	Sweet 甜	0.633333	1.03335						Sweet 甜	6.94805e-09	3.03667e-06	0.000244491	0.00161833
manure				manure	6.47573	9.70621e-05	0.18254	manure		Bitter 苦	Sour 酸	Salty 鹹	Sweet 甜	Spicy 辣
	Bitter 苦	2.4	1.77337						Bitter 苦
	Sour 酸	2.16667	1.53316						Sour 酸	0.408597
	Salty 鹹	1.6	1.52225						Salty 鹹	0.0126495	0.0808268
	Sweet 甜	1.53333	1.4077						Sweet 甜	0.0198229	0.0704999	0.846886
	Spicy 辣	0.966667	1.29943						Spicy 辣	0.000162613	0.000863442	0.0255503	0.05417
massacre				massacre	46.8781	2.18049e-23	0.617808	massacre		Bitter 苦	Spicy 辣	Sour 酸	Salty 鹹	Sweet 甜
	Bitter 苦	4.13333	1.07425						Bitter 苦
	Spicy 辣	3.26667	1.41259						Spicy 辣	0.0122152
	Sour 酸	2.63333	1.18855						Sour 酸	5.47534e-06	0.044336
	Salty 鹹	1.46667	1.38298						Salty 鹹	1.46576e-08	1.67834e-06	0.00040467
	Sweet 甜	0.466667	0.937102						Sweet 甜	2.60705e-12	1.00586e-10	2.06468e-08	0.000793726
measles				measles	24.5735	9.57055e-15	0.458688	measles		Bitter 苦	Sour 酸	Spicy 辣	Salty 鹹	Sweet 甜
	Bitter 苦	3.4	1.49943						Bitter 苦
	Sour 酸	2.16667	1.53316						Sour 酸	0.000603257
	Spicy 辣	1.86667	1.65536						Spicy 辣	0.00016555	0.397792
	Salty 鹹	1.73333	1.48401						Salty 鹹	4.35936e-05	0.17711	0.594788
	Sweet 甜	0.4	0.621455						Sweet 甜	6.31852e-11	4.73234e-07	1.20844e-05	1.04509e-05
meek				meek	38.2608	9.11367e-17	0.568843	meek		Sweet 甜	Bitter 苦	Sour 酸	Salty 鹹	Spicy 辣
	Sweet 甜	3.4	1.32873						Sweet 甜
	Bitter 苦	1.2	1.49482						Bitter 苦	3.69551e-08
	Sour 酸	0.933333	1.25762						Sour 酸	1.66184e-10	0.361158
	Salty 鹹	0.766667	1.04						Salty 鹹	2.94408e-10	0.162068	0.432654
	Spicy 辣	0.5	0.937715						Spicy 辣	1.98202e-10	0.0199771	0.0907586	0.118226
menace				menace	20.5504	8.03934e-13	0.414738	menace		Bitter 苦	Spicy 辣	Sour 酸	Salty 鹹	Sweet 甜
	Bitter 苦	3.06667	1.11211						Bitter 苦
	Spicy 辣	2.83333	1.87696						Spicy 辣	0.486585
	Sour 酸	2.43333	1.50134						Sour 酸	0.0545848	0.300393
	Salty 鹹	1.76667	1.59056						Salty 鹹	3.76373e-05	0.00128297	0.0173104
	Sweet 甜	0.5	0.900192						Sweet 甜	1.76648e-09	1.92662e-06	4.51764e-07	0.000893315
messy				messy	11.2708	9.24704e-08	0.279875	messy		Bitter 苦	Spicy 辣	Sour 酸	Salty 鹹	Sweet 甜
	Bitter 苦	2.7	1.57896						Bitter 苦
	Spicy 辣	2.1	1.91815						Spicy 辣	0.0920907
	Sour 酸	1.86667	1.54771						Sour 酸	0.00647342	0.421894
	Salty 鹹	1.4	1.40443						Salty 鹹	0.00021548	0.0304177	0.0698427
	Sweet 甜	0.733333	1.08066						Sweet 甜	1.81427e-06	0.000430954	0.00336074	0.0325074
mildew				mildew	23.952	1.85803e-14	0.452334	mildew		Bitter 苦	Sour 酸	Salty 鹹	Spicy 辣	Sweet 甜
	Bitter 苦	2.73333	1.38796						Bitter 苦
	Sour 酸	2.7	1.26355						Sour 酸	0.918605
	Salty 鹹	1.7	1.51202						Salty 鹹	0.000721791	0.00183708
	Spicy 辣	1.06667	1.28475						Spicy 辣	8.19181e-06	5.29666e-06	0.044336
	Sweet 甜	0.6	0.855006						Sweet 甜	4.9524e-10	2.31892e-08	0.000110498	0.0203801
mistake				mistake	12.9245	9.81626e-09	0.308281	mistake		Bitter 苦	Sour 酸	Spicy 辣	Salty 鹹	Sweet 甜
	Bitter 苦	3	1.59741						Bitter 苦
	Sour 酸	2.16667	1.53316						Sour 酸	0.019154
	Spicy 辣	1.83333	1.41624						Spicy 辣	0.000880576	0.305047
	Salty 鹹	1.73333	1.59597						Salty 鹹	0.001917	0.151714	0.681744
	Sweet 甜	0.766667	0.971431						Sweet 甜	3.63481e-07	5.83931e-05	0.00161833	0.00661117
mold				mold	9.70355	2.76455e-05	0.250715	mold		Sweet 甜	Salty 鹹	Bitter 苦	Sour 酸	Spicy 辣
	Sweet 甜	2.1	1.82606						Sweet 甜
	Salty 鹹	1.23333	1.47819						Salty 鹹	0.0230489
	Bitter 苦	1.2	1.39951						Bitter 苦	0.00927774	0.886916
	Sour 酸	0.766667	1.07265						Sour 酸	0.000189221	0.0241407	0.0849967
	Spicy 辣	0.5	0.861034						Spicy 辣	0.000121283	0.00229716	0.0101133	0.174103
morbid				morbid	22.1179	1.37533e-13	0.432684	morbid		Bitter 苦	Sour 酸	Spicy 辣	Salty 鹹	Sweet 甜
	Bitter 苦	3.46667	1.22428						Bitter 苦
	Sour 酸	2.16667	1.55549						Sour 酸	0.000282619
	Spicy 辣	1.6	1.5669						Spicy 辣	4.35297e-06	0.107667
	Salty 鹹	1.4	1.42877						Salty 鹹	5.9633e-07	0.00371984	0.414616
	Sweet 甜	0.766667	1.19434						Sweet 甜	7.38197e-09	0.000372719	0.00582219	0.0299603
morgue				morgue	24.7957	7.56356e-15	0.460924	morgue		Bitter 苦	Sour 酸	Salty 鹹	Spicy 辣	Sweet 甜
	Bitter 苦	3.5	1.22474						Bitter 苦
	Sour 酸	2.46667	1.43198						Sour 酸	0.00278531
	Salty 鹹	2.13333	1.45586						Salty 鹹	0.000765365	0.310345
	Spicy 辣	1.33333	1.66782						Spicy 辣	2.22093e-06	0.00336074	0.0497494
	Sweet 甜	0.466667	0.681445						Sweet 甜	5.0253e-13	5.37283e-08	3.02484e-06	0.00832047
mosquito				mosquito	5.5954	0.000373467	0.161738	mosquito		Bitter 苦	Sour 酸	Spicy 辣	Salty 鹹	Sweet 甜
	Bitter 苦	2.63333	1.69143						Bitter 苦
	Sour 酸	2.06667	1.65952						Sour 酸	0.0774565
	Spicy 辣	2	1.74198						Spicy 辣	0.0468596	0.825222
	Salty 鹹	1.6	1.58875						Salty 鹹	0.0071623	0.202574	0.272391
	Sweet 甜	1.06667	1.48401						Sweet 甜	0.000258372	0.00348677	0.0281215	0.174
mucus				mucus	10.8495	1.47586e-05	0.272261	mucus		Sour 酸	Salty 鹹	Bitter 苦	Sweet 甜	Spicy 辣
	Sour 酸	2.5	1.43238						Sour 酸
	Salty 鹹	2.33333	1.18419						Salty 鹹	0.5442
	Bitter 苦	2.26667	1.38796						Bitter 苦	0.229003	0.815666
	Sweet 甜	1.46667	1.43198						Sweet 甜	0.0137314	0.0177779	0.0678889
	Spicy 辣	0.8	0.996546						Spicy 辣	1.68077e-06	2.30897e-06	1.20844e-05	0.0325074
murderer				murderer	19.8868	1.72508e-12	0.406793	murderer		Spicy 辣	Bitter 苦	Sour 酸	Salty 鹹	Sweet 甜
	Spicy 辣	3.1	1.66816						Spicy 辣
	Bitter 苦	3.06667	1.57422						Bitter 苦	0.935918
	Sour 酸	2.16667	1.68325						Sour 酸	0.0107174	0.0025651
	Salty 鹹	1.73333	1.55216						Salty 鹹	0.000347245	0.000141876	0.0965061
	Sweet 甜	0.7	0.915386						Sweet 甜	8.05301e-08	2.90074e-09	0.000124015	0.000840578
mutation				mutation	11.7869	4.55338e-08	0.288988	mutation		Bitter 苦	Spicy 辣	Sour 酸	Salty 鹹	Sweet 甜
	Bitter 苦	2.76667	1.54659						Bitter 苦
	Spicy 辣	2.16667	1.72374						Spicy 辣	0.0650977
	Sour 酸	2.13333	1.43198						Sour 酸	0.0545848	0.919482
	Salty 鹹	1.63333	1.37674						Salty 鹹	0.00187347	0.0729352	0.10035
	Sweet 甜	0.8	1.09545						Sweet 甜	8.71791e-07	9.18438e-05	0.000103937	0.00111763
mutilate				mutilate	25.1174	5.38816e-15	0.464128	mutilate		Bitter 苦	Spicy 辣	Sour 酸	Salty 鹹	Sweet 甜
	Bitter 苦	3.26667	1.48401						Bitter 苦
	Spicy 辣	2.83333	1.64177						Spicy 辣	0.239684
	Sour 酸	2.5	1.50287						Sour 酸	0.00906476	0.264508
	Salty 鹹	1.43333	1.30472						Salty 鹹	6.08148e-06	0.000125896	0.000870834
	Sweet 甜	0.533333	1.00801						Sweet 甜	1.4661e-08	1.34767e-07	1.44879e-07	0.00459767
needle				needle	8.03415	9.3999e-06	0.216939	needle		Bitter 苦	Spicy 辣	Sour 酸	Salty 鹹	Sweet 甜
	Bitter 苦	2.33333	1.66782						Bitter 苦
	Spicy 辣	2.13333	1.77596						Spicy 辣	0.620347
	Sour 酸	1.7	1.48904						Sour 酸	0.089371	0.209922
	Salty 鹹	1.16667	1.28877						Salty 鹹	0.000535682	0.00765827	0.107057
	Sweet 甜	0.733333	1.04826						Sweet 甜	8.64694e-05	0.000239289	0.00396254	0.0907586
neglect				neglect	26.6871	3.54835e-12	0.479233	neglect		Bitter 苦	Sour 酸	Salty 鹹	Spicy 辣	Sweet 甜
	Bitter 苦	3.33333	1.49328						Bitter 苦
	Sour 酸	3	1.33907						Sour 酸	0.160788
	Salty 鹹	1.66667	1.47001						Salty 鹹	2.53663e-05	0.000317095
	Spicy 辣	1.53333	1.38298						Spicy 辣	1.51163e-05	3.81794e-05	0.587753
	Sweet 甜	0.833333	1.05318						Sweet 甜	9.88911e-10	7.43711e-08	0.00164793	0.00786929
nightmare				nightmare	33.0582	2.19017e-18	0.532697	nightmare		Bitter 苦	Spicy 辣	Sour 酸	Salty 鹹	Sweet 甜
	Bitter 苦	3.83333	1.14721						Bitter 苦
	Spicy 辣	2.46667	1.83328						Spicy 辣	0.000347245
	Sour 酸	1.73333	1.31131						Sour 酸	1.25804e-08	0.0317324
	Salty 鹹	1.43333	1.45468						Salty 鹹	8.05301e-08	0.00433034	0.184141
	Sweet 甜	0.466667	1.07425						Sweet 甜	3.24723e-13	2.15603e-05	6.25433e-05	0.00291946
noose				noose	4.74194	0.00417238	0.140536	noose		Bitter 苦	Spicy 辣	Sour 酸	Salty 鹹	Sweet 甜
	Bitter 苦	1.93333	1.72073						Bitter 苦
	Spicy 辣	1.5	1.52564						Spicy 辣	0.191561
	Sour 酸	1.33333	1.34762						Sour 酸	0.0339363	0.561831
	Salty 鹹	1.06667	1.28475						Salty 鹹	0.0113792	0.06774	0.244637
	Sweet 甜	0.866667	1.25212						Sweet 甜	0.00268517	0.0139557	0.0600253	0.245802
nuisance				nuisance	27.5097	6.36754e-12	0.486814	nuisance		Bitter 苦	Spicy 辣	Sour 酸	Salty 鹹	Sweet 甜
	Bitter 苦	3.66667	1.32179						Bitter 苦
	Spicy 辣	2.33333	1.56102						Spicy 辣	2.21233e-05
	Sour 酸	2.2	1.47157						Sour 酸	3.21159e-05	0.572515
	Salty 鹹	1.73333	1.52978						Salty 鹹	2.01457e-05	0.0950888	0.0600253
	Sweet 甜	0.566667	1.10433						Sweet 甜	4.18834e-10	1.79028e-05	3.45373e-06	4.88084e-05
obesity				obesity	6.50679	9.25881e-05	0.183255	obesity		Bitter 苦	Sweet 甜	Salty 鹹	Sour 酸	Spicy 辣
	Bitter 苦	3.1	1.37339						Bitter 苦
	Sweet 甜	2.93333	1.63861						Sweet 甜	0.65979
	Salty 鹹	2.5	1.54808						Salty 鹹	0.0860822	0.287869
	Sour 酸	1.96667	1.47352						Sour 酸	0.00170333	0.0229622	0.0691481
	Spicy 辣	1.63333	1.54213						Spicy 辣	0.000796647	0.000247405	0.00324488	0.320609
offend				offend	18.1648	1.31003e-11	0.385135	offend		Bitter 苦	Spicy 辣	Sour 酸	Salty 鹹	Sweet 甜
	Bitter 苦	2.8	1.47157						Bitter 苦
	Spicy 辣	2.63333	1.60781						Spicy 辣	0.612486
	Sour 酸	2.1	1.72906						Sour 酸	0.0168692	0.09195
	Salty 鹹	1.43333	1.27802						Salty 鹹	9.18438e-05	9.10806e-05	0.0173104
	Sweet 甜	0.7	0.987857						Sweet 甜	1.25804e-08	1.82917e-06	0.000109184	0.0040018
outrage				outrage	24.3962	1.15563e-14	0.45689	outrage		Spicy 辣	Bitter 苦	Sour 酸	Salty 鹹	Sweet 甜
	Spicy 辣	3.23333	1.54659						Spicy 辣
	Bitter 苦	2.83333	1.59921						Bitter 苦	0.254952
	Sour 酸	2.2	1.54026						Sour 酸	0.000295701	0.0494109
	Salty 鹹	1.43333	1.43078						Salty 鹹	2.05947e-06	0.000335348	0.00371984
	Sweet 甜	0.5	1.00858						Sweet 甜	2.96113e-08	1.07003e-07	4.85465e-06	0.00697721
overcast				overcast	20.6292	1.88039e-10	0.415667	overcast		Bitter 苦	Sour 酸	Salty 鹹	Sweet 甜	Spicy 辣
	Bitter 苦	2.8	1.12648						Bitter 苦
	Sour 酸	1.86667	1.47936						Sour 酸	0.00130848
	Salty 鹹	1.66667	1.29544						Salty 鹹	0.000785318	0.440127
	Sweet 甜	1.03333	1.18855						Sweet 甜	5.24347e-08	0.0169773	0.0345825
	Spicy 辣	0.633333	0.850287		`				Spicy 辣	8.39482e-12	1.54858e-05	0.000191717	0.062873
pain				pain	36.8187	7.5708e-20	0.559396	pain		Bitter 苦	Spicy 辣	Sour 酸	Salty 鹹	Sweet 甜
	Bitter 苦	3.96667	1.12903						Bitter 苦
	Spicy 辣	3.03333	1.35146						Spicy 辣	0.0100389
	Sour 酸	2.93333	1.50707						Sour 酸	0.0016315	0.779257
	Salty 鹹	1.66667	1.32179						Salty 鹹	8.46193e-09	0.000244366	0.000244491
	Sweet 甜	0.666667	0.884087						Sweet 甜	1.42489e-12	3.76368e-10	1.40597e-08	0.000564203
paralysis				paralysis	19.495	2.71995e-12	0.402	paralysis		Sour 酸	Bitter 苦	Spicy 辣	Salty 鹹	Sweet 甜
	Sour 酸	3.2	1.39951						Sour 酸
	Bitter 苦	3	1.64002						Bitter 苦	0.462621
	Spicy 辣	2.43333	1.81342						Spicy 辣	0.0423354	0.161537
	Salty 鹹	1.53333	1.52527						Salty 鹹	1.16301e-05	9.519e-05	0.0122397
	Sweet 甜	0.733333	0.944433						Sweet 甜	8.78463e-09	1.18945e-06	3.70764e-05	0.00453102
penalty				penalty	25.8221	2.58065e-15	0.471016	penalty		Bitter 苦	Spicy 辣	Sour 酸	Salty 鹹	Sweet 甜
	Bitter 苦	3.26667	1.46059						Bitter 苦
	Spicy 辣	2.76667	1.6121						Spicy 辣	0.0830747
	Sour 酸	2.13333	1.52527						Sour 酸	0.00205394	0.0545848
	Salty 鹹	1.33333	1.47001						Salty 鹹	5.62797e-06	2.50523e-05	0.00249706
	Sweet 甜	0.466667	0.937102						Sweet 甜	1.52482e-09	5.32367e-07	1.88518e-05	0.0041483
pervert				pervert	9.8002	7.26469e-07	0.252581	pervert		Bitter 苦	Sour 酸	Spicy 辣	Salty 鹹	Sweet 甜
	Bitter 苦	2.7	1.44198						Bitter 苦
	Sour 酸	2.03333	1.56433						Sour 酸	0.0226084
	Spicy 辣	2	1.66091						Spicy 辣	0.0304177	0.906574
	Salty 鹹	1.33333	1.32179						Salty 鹹	7.81038e-05	0.0113382	0.0284076
	Sweet 甜	1	1.08278						Sweet 甜	7.04365e-06	0.00204738	0.0135972	0.23131
pest				pest	19.3219	3.32974e-12	0.399858	pest		Bitter 苦	Sour 酸	Spicy 辣	Salty 鹹	Sweet 甜
	Bitter 苦	3.13333	1.67607						Bitter 苦
	Sour 酸	2.3	1.60065						Sour 酸	0.00944206
	Spicy 辣	2.1	1.74889						Spicy 辣	0.00227792	0.561369
	Salty 鹹	1.5	1.3834						Salty 鹹	6.55466e-05	0.00727363	0.0504655
	Sweet 甜	0.533333	0.899553						Sweet 甜	3.06181e-08	1.58236e-06	0.000101036	0.000258344
pinch				pinch	5.34906	0.000546282	0.155726	pinch		Bitter 苦	Sour 酸	Spicy 辣	Sweet 甜	Salty 鹹
	Bitter 苦	2.23333	1.54659						Bitter 苦
	Sour 酸	2.23333	1.38174						Sour 酸	1
	Spicy 辣	2.2	1.74988						Spicy 辣	0.936771	0.92757
	Sweet 甜	1.23333	1.35655						Sweet 甜	0.00669873	0.00316713	0.0178767
	Salty 鹹	1.2	1.34933						Salty 鹹	0.00366448	0.0014456	0.0071812	0.891414
pity				pity	27.5218	4.53473e-16	0.486924	pity		Bitter 苦	Sour 酸	Salty 鹹	Spicy 辣	Sweet 甜
	Bitter 苦	3.76667	1.25075						Bitter 苦
	Sour 酸	2.53333	1.47936						Sour 酸	1.14657e-05
	Salty 鹹	1.93333	1.46059						Salty 鹹	1.10718e-05	0.0591847
	Spicy 辣	1.23333	1.33089						Spicy 辣	1.03288e-08	0.000247405	0.0267718
	Sweet 甜	1.03333	1.24522						Sweet 甜	6.47068e-10	3.34138e-05	0.00370154	0.43199
poison				poison	17.7408	2.18128e-11	0.379557	poison		Bitter 苦	Sour 酸	Spicy 辣	Sweet 甜	Salty 鹹
	Bitter 苦	4.1	1.37339						Bitter 苦
	Sour 酸	2.3	1.41787						Sour 酸	1.13892e-05
	Spicy 辣	2.13333	1.59164						Spicy 辣	2.32984e-05	0.639984
	Sweet 甜	1.73333	1.70057						Sweet 甜	2.54098e-05	0.0943009	0.387974
	Salty 鹹	1.1	1.21343						Salty 鹹	9.80483e-10	0.000473768	0.00671056	0.11342
pollute				pollute	33.0257	2.25664e-18	0.532452	pollute		Bitter 苦	Sour 酸	Salty 鹹	Spicy 辣	Sweet 甜
	Bitter 苦	3.6	1.49943						Bitter 苦
	Sour 酸	2.93333	1.55216						Sour 酸	0.0479534
	Salty 鹹	2.33333	1.37297						Salty 鹹	0.001917	0.0313517
	Spicy 辣	1.96667	1.65015						Spicy 辣	1.59884e-05	0.00359403	0.276203
	Sweet 甜	0.3	0.595963						Sweet 甜	7.27443e-12	7.30452e-10	1.24186e-09	5.62275e-06
poverty				poverty	33.6338	1.29206e-18	0.536991	poverty		Bitter 苦	Sour 酸	Salty 鹹	Spicy 辣	Sweet 甜
	Bitter 苦	4.36667	1.12903						Bitter 苦
	Sour 酸	2.86667	1.54771						Sour 酸	0.000320401
	Salty 鹹	2.2	1.29721						Salty 鹹	3.54346e-08	0.0479534
	Spicy 辣	1.76667	1.6121						Spicy 辣	4.69397e-09	0.00235036	0.119186
	Sweet 甜	0.833333	1.01992						Sweet 甜	5.35508e-12	1.29945e-07	0.000275805	0.0168692
pressure				pressure	42.366	7.3448e-22	0.593644	pressure		Bitter 苦	Sour 酸	Spicy 辣	Salty 鹹	Sweet 甜
	Bitter 苦	4.26667	1.17248						Bitter 苦
	Sour 酸	2.73333	1.43679						Sour 酸	2.30897e-06
	Spicy 辣	2.26667	1.48401						Spicy 辣	2.10121e-06	0.138086
	Salty 鹹	1.7	1.4657						Salty 鹹	1.84861e-08	0.000721791	0.0445705
	Sweet 甜	0.6	0.855006						Sweet 甜	2.31493e-13	3.3414e-08	1.37356e-05	8.68062e-05
prick				prick	34.2073	2.27809e-15	0.541192	prick		Bitter 苦	Spicy 辣	Sour 酸	Salty 鹹	Sweet 甜
	Bitter 苦	3.63333	1.3257						Bitter 苦
	Spicy 辣	3.46667	1.65536						Spicy 辣	0.66974
	Sour 酸	2.93333	1.43679						Sour 酸	0.0342033	0.110798
	Salty 鹹	1.83333	1.20583						Salty 鹹	1.08923e-06	3.92702e-05	3.81794e-05
	Sweet 甜	0.633333	0.889918						Sweet 甜	1.82376e-11	1.39004e-09	3.85084e-08	9.7263e-07
prison				prison	35.1394	3.32209e-19	0.547859	prison		Bitter 苦	Sour 酸	Spicy 辣	Salty 鹹	Sweet 甜
	Bitter 苦	4.06667	1.38796						Bitter 苦
	Sour 酸	2.66667	1.47001						Sour 酸	0.000125896
	Spicy 辣	2.26667	1.57422						Spicy 辣	2.24552e-05	0.116582
	Salty 鹹	1.9	1.32222						Salty 鹹	4.66932e-07	0.00221277	0.148061
	Sweet 甜	0.5	0.973795						Sweet 甜	4.67301e-11	3.23793e-07	1.79028e-05	3.4074e-05
pungent				pungent	41.9634	1.01587e-21	0.591339	pungent		Sour 酸	Spicy 辣	Bitter 苦	Salty 鹹	Sweet 甜
	Sour 酸	4	1.41421						Sour 酸
	Spicy 辣	3.96667	1.40156						Spicy 辣	0.912663
	Bitter 苦	2.46667	1.73669						Bitter 苦	0.000393726	0.000385277
	Salty 鹹	1.5	1.4081						Salty 鹹	1.3513e-08	1.11468e-08	0.00324637
	Sweet 甜	0.6	0.813676						Sweet 甜	2.21184e-12	8.97877e-12	1.79769e-05	0.00560489
punishment				punishment	34.732	4.78262e-19	0.54497	punishment		Bitter 苦	Spicy 辣	Sour 酸	Salty 鹹	Sweet 甜
	Bitter 苦	3.96667	1.12903						Bitter 苦
	Spicy 辣	3.06667	1.55216						Spicy 辣	0.00370154
	Sour 酸	2.9	1.26899						Sour 酸	2.66001e-05	0.501503
	Salty 鹹	1.9	1.37339						Salty 鹹	3.51392e-06	0.000880576	0.00258202
	Sweet 甜	0.766667	1.10433						Sweet 甜	2.85838e-11	4.82182e-08	1.904e-08	0.000452905
pus				pus	30.9763	1.53818e-17	0.516476	pus		Bitter 苦	Sour 酸	Salty 鹹	Spicy 辣	Sweet 甜
	Bitter 苦	3.63333	1.15917						Bitter 苦
	Sour 酸	2.2	1.62735						Sour 酸	0.0002324
	Salty 鹹	2.16667	1.31525						Salty 鹹	5.2937e-05	0.902247
	Spicy 辣	1.43333	1.54659						Spicy 辣	1.5742e-06	0.0121014	0.0251082
	Sweet 甜	0.466667	0.681445						Sweet 甜	5.51592e-13	2.27854e-06	1.67906e-08	0.00119214
putrid				putrid	42.5471	4.38359e-17	0.594673	putrid		Sour 酸	Bitter 苦	Salty 鹹	Spicy 辣	Sweet 甜
	Sour 酸	3.7	1.39333						Sour 酸
	Bitter 苦	3.6	1.37966						Bitter 苦	0.712229
	Salty 鹹	2.86667	1.50249						Salty 鹹	0.0202811	0.0736878
	Spicy 辣	1.6	1.52225						Spicy 辣	1.87255e-06	2.15603e-05	0.000809475
	Sweet 甜	0.233333	0.626062						Sweet 甜	5.02785e-14	9.87598e-13	1.51842e-10	5.68108e-06
quarrel				quarrel	46.4705	2.97043e-23	0.615744	quarrel		Bitter 苦	Spicy 辣	Sour 酸	Salty 鹹	Sweet 甜
	Bitter 苦	3.76667	1.19434						Bitter 苦
	Spicy 辣	3.46667	1.4077						Spicy 辣	0.263811
	Sour 酸	2.7	1.44198						Sour 酸	0.000276254	0.00316537
	Salty 鹹	1.46667	1.35782						Salty 鹹	8.46193e-09	1.53e-08	1.54858e-05
	Sweet 甜	0.666667	1.09334						Sweet 甜	3.33618e-12	2.98498e-09	2.48137e-08	0.0136811
rabies				rabies	23.774	2.24985e-14	0.450487	rabies		Bitter 苦	Spicy 辣	Sour 酸	Salty 鹹	Sweet 甜
	Bitter 苦	3.03333	1.65015						Bitter 苦
	Spicy 辣	2.2	1.74988						Spicy 辣	0.0250268
	Sour 酸	1.9	1.709						Sour 酸	6.52665e-05	0.40213
	Salty 鹹	1.53333	1.45586						Salty 鹹	3.34138e-05	0.0433974	0.183392
	Sweet 甜	0.2	0.406838						Sweet 甜	3.07912e-10	1.56233e-07	3.98905e-06	1.74509e-05
rape				rape	26.1569	1.82481e-15	0.474227	rape		Bitter 苦	Sour 酸	Spicy 辣	Salty 鹹	Sweet 甜
	Bitter 苦	3.76667	1.56873						Bitter 苦
	Sour 酸	3	1.46217						Sour 酸	0.0373265
	Spicy 辣	2.63333	1.8843						Spicy 辣	0.00288182	0.2953
	Salty 鹹	2.46667	1.52527						Salty 鹹	0.00142583	0.0957439	0.674399
	Sweet 甜	0.4	0.968468						Sweet 甜	3.01369e-10	3.69515e-09	8.21425e-07	2.15572e-07
rat				rat	15.8408	2.2609e-10	0.353267	rat		Bitter 苦	Salty 鹹	Sour 酸	Spicy 辣	Sweet 甜
	Bitter 苦	3.06667	1.72073						Bitter 苦
	Salty 鹹	2.06667	1.48401						Salty 鹹	0.00162314
	Sour 酸	1.86667	1.50249						Sour 酸	0.000111399	0.494818
	Spicy 辣	1.6	1.54474						Spicy 辣	7.1723e-05	0.128689	0.361158
	Sweet 甜	0.733333	1.11211						Sweet 甜	8.86924e-07	7.41709e-05	0.000524425	0.00368044
rejected				rejected	33.1252	2.05907e-18	0.533201	rejected		Bitter 苦	Sour 酸	Spicy 辣	Salty 鹹	Sweet 甜
	Bitter 苦	3.56667	1.50134						Bitter 苦
	Sour 酸	3	1.38962						Sour 酸	0.0324712
	Spicy 辣	1.9	1.66816						Spicy 辣	9.79058e-06	0.000306822
	Salty 鹹	1.86667	1.52527						Salty 鹹	8.40371e-06	0.00100112	0.856321
	Sweet 甜	0.566667	0.935261						Sweet 甜	1.89183e-10	3.09684e-09	7.41709e-05	9.88883e-05
resent				resent	36.4991	1.00036e-19	0.557246	resent		Spicy 辣	Bitter 苦	Sour 酸	Salty 鹹	Sweet 甜
	Spicy 辣	4.03333	1.15917						Spicy 辣
	Bitter 苦	3.4	1.16264						Bitter 苦	0.044336
	Sour 酸	2.66667	1.42232						Sour 酸	0.000165593	0.0190436
	Salty 鹹	1.66667	1.39786						Salty 鹹	1.15641e-08	7.18372e-06	0.0049475
	Sweet 甜	0.766667	1.27802						Sweet 甜	9.4864e-11	1.51842e-10	2.6157e-07	0.00794736
ridicule				ridicule	39.2738	1.96667e-16	0.575239	ridicule		Bitter 苦	Sour 酸	Spicy 辣	Salty 鹹	Sweet 甜
	Bitter 苦	3.5	1.3834						Bitter 苦
	Sour 酸	3.2	1.42393						Sour 酸	0.036578
	Spicy 辣	2.43333	1.6121						Spicy 辣	0.000182746	0.014351
	Salty 鹹	1.83333	1.44039						Salty 鹹	1.95364e-07	1.26787e-05	0.0153568
	Sweet 甜	0.533333	0.937102						Sweet 甜	6.99838e-11	1.58634e-09	6.69666e-07	0.000160778
rigid				rigid	16.5684	9.13643e-11	0.363593	rigid		Bitter 苦	Sour 酸	Salty 鹹	Spicy 辣	Sweet 甜
	Bitter 苦	2.83333	1.26173						Bitter 苦
	Sour 酸	1.73333	1.57422						Sour 酸	0.00235036
	Salty 鹹	1.46667	1.43198						Salty 鹹	1.26787e-05	0.391816
	Spicy 辣	0.933333	1.17248						Spicy 辣	4.25902e-07	0.00652236	0.0469489
	Sweet 甜	0.733333	1.20153						Sweet 甜	4.0374e-07	0.000385277	0.0251082	0.440127
riot				riot	26.6857	1.05995e-15	0.47922	riot		Spicy 辣	Bitter 苦	Sour 酸	Salty 鹹	Sweet 甜
	Spicy 辣	3.03333	1.56433						Spicy 辣
	Bitter 苦	2.93333	1.57422						Bitter 苦	0.72452
	Sour 酸	2.2	1.49482						Sour 酸	0.00313	0.0124409
	Salty 鹹	1.36667	1.42595						Salty 鹹	3.74909e-06	0.000141847	0.00231623
	Sweet 甜	0.533333	0.860366						Sweet 甜	6.71952e-09	5.45949e-08	1.16813e-06	0.00409352
roach				roach	18.3635	1.03316e-11	0.387714	roach		Bitter 苦	Sour 酸	Spicy 辣	Salty 鹹	Sweet 甜
	Bitter 苦	3.1	1.62629						Bitter 苦
	Sour 酸	1.7	1.57896						Sour 酸	0.000212247
	Spicy 辣	1.6	1.6938						Spicy 辣	9.41275e-05	0.750893
	Salty 鹹	1.43333	1.50134						Salty 鹹	2.53663e-05	0.433026	0.61627
	Sweet 甜	0.4	0.855006						Sweet 甜	1.92158e-09	4.65007e-05	0.00106627	0.00111618
robber				robber	14.7463	9.06379e-10	0.337087	robber		Bitter 苦	Spicy 辣	Sour 酸	Salty 鹹	Sweet 甜
	Bitter 苦	2.7	1.44198						Bitter 苦
	Spicy 辣	2.6	1.75381						Spicy 辣	0.753684
	Sour 酸	1.93333	1.59597						Sour 酸	0.024892	0.0936204
	Salty 鹹	1.9	1.34805						Salty 鹹	0.0205827	0.0342033	0.918605
	Sweet 甜	0.533333	0.937102						Sweet 甜	4.57625e-08	3.05389e-06	1.47799e-05	7.53083e-06
rotten				rotten	22.2133	1.23735e-13	0.43374	rotten		Bitter 苦	Sour 酸	Salty 鹹	Spicy 辣	Sweet 甜
	Bitter 苦	3.3	1.14921						Bitter 苦
	Sour 酸	3.23333	1.27802						Sour 酸	0.80435
	Salty 鹹	2.56667	1.52414						Salty 鹹	0.0369976	0.0173104
	Spicy 辣	1.93333	1.55216						Spicy 辣	0.00133764	0.000514113	0.0785765
	Sweet 甜	0.666667	1.24106						Sweet 甜	2.94408e-10	6.23381e-09	1.32824e-05	0.00107804
rude				rude	17.8383	1.93928e-11	0.380848	rude		Spicy 辣	Bitter 苦	Sour 酸	Salty 鹹	Sweet 甜
	Spicy 辣	2.46667	1.67607						Spicy 辣
	Bitter 苦	2.36667	1.5196						Bitter 苦	0.662362
	Sour 酸	1.7	1.55696						Sour 酸	0.00432705	0.0098528
	Salty 鹹	1.63333	1.54213						Salty 鹹	0.00270459	0.0101551	0.810261
	Sweet 甜	0.466667	0.776079						Sweet 甜	4.84504e-07	2.02038e-07	0.000146217	0
rusty				rusty	18.8141	6.05099e-12	0.393484	rusty		Bitter 苦	Salty 鹹	Sour 酸	Spicy 辣	Sweet 甜
	Bitter 苦	2.86667	1.33218						Bitter 苦
	Salty 鹹	2.16667	1.62063						Salty 鹹	0.0267718
	Sour 酸	2.16667	1.72374						Sour 酸	0.0183968	1
	Spicy 辣	1.16667	1.39168						Spicy 辣	2.49439e-07	0.00316713	0.00418064
	Sweet 甜	0.6	0.932183						Sweet 甜	4.40533e-09	2.96527e-05	3.46104e-05	0.041458
scalding				scalding	31.5804	8.67884e-18	0.521297	scalding		Spicy 辣	Bitter 苦	Sour 酸	Salty 鹹	Sweet 甜
	Spicy 辣	3.93333	1.17248						Spicy 辣
	Bitter 苦	2.26667	1.38796						Bitter 苦	9.79058e-06
	Sour 酸	1.8	1.60602						Sour 酸	4.7981e-07	0.142719
	Salty 鹹	1.53333	1.45586						Salty 鹹	1.38886e-07	0.0090959	0.373949
	Sweet 甜	0.633333	0.999425						Sweet 甜	2.26542e-11	4.29528e-06	0.00213216	0.000679381
scandal				scandal	22.8639	6.04356e-14	0.440844	scandal		Bitter 苦	Spicy 辣	Sour 酸	Salty 鹹	Sweet 甜
	Bitter 苦	3.36667	1.35146						Bitter 苦
	Spicy 辣	2.83333	1.5775						Spicy 辣	0.0957439
	Sour 酸	2.36667	1.54213						Sour 酸	0.00455495	0.198613
	Salty 鹹	1.76667	1.22287						Salty 鹹	2.18404e-05	0.00128297	0.0447934
	Sweet 甜	0.566667	1.13512						Sweet 甜	7.34511e-10	4.83461e-07	1.51163e-05	0.000134933
scapegoat				scapegoat	21.5695	2.53579e-13	0.426532	scapegoat		Bitter 苦	Sour 酸	Salty 鹹	Spicy 辣	Sweet 甜
	Bitter 苦	3.73333	1.14269						Bitter 苦
	Sour 酸	2.53333	1.87052						Sour 酸	0.000414109
	Salty 鹹	1.63333	1.47352						Salty 鹹	2.70713e-07	0.00859961
	Spicy 辣	1.56667	1.40647						Spicy 辣	7.43711e-08	0.00998896	0.80118
	Sweet 甜	0.9	1.44676						Sweet 甜	2.09489e-08	0.000648926	0.0300304	0.0549436
scar				scar	14.6258	1.05818e-09	0.335255	scar		Bitter 苦	Spicy 辣	Sour 酸	Salty 鹹	Sweet 甜
	Bitter 苦	3.36667	1.3257						Bitter 苦
	Spicy 辣	2.3	1.80325						Spicy 辣	0.00221817
	Sour 酸	2.16667	1.55549						Sour 酸	0.00035995	0.721595
	Salty 鹹	1.7	1.4657						Salty 鹹	8.19181e-06	0.056255	0.0897011
	Sweet 甜	1.03333	1.12903						Sweet 甜	4.74308e-08	0.0041202	0.000194632	0.0304363
scorching				scorching	22.0002	1.56753e-13	0.431375	scorching		Spicy 辣	Bitter 苦	Salty 鹹	Sour 酸	Sweet 甜
	Spicy 辣	3.83333	0.985527						Spicy 辣
	Bitter 苦	2.73333	1.59597						Bitter 苦	0.001135
	Salty 鹹	2.3	1.57896						Salty 鹹	0.000393726	0.284455
	Sour 酸	1.66667	1.47001						Sour 酸	2.19619e-07	0.00200499	0.0277267
	Sweet 甜	0.866667	1.30604						Sweet 甜	1.23863e-10	4.86154e-05	0.000207101	0.0169865
scorn				scorn	23.5628	2.82549e-14	0.448279	scorn		Bitter 苦	Sour 酸	Spicy 辣	Salty 鹹	Sweet 甜
	Bitter 苦	3.06667	1.36289						Bitter 苦
	Sour 酸	2.73333	1.33735						Sour 酸	0.264508
	Spicy 辣	2.13333	1.6344						Spicy 辣	0.00697721	0.0650977
	Salty 鹹	1.46667	1.4077						Salty 鹹	5.97922e-05	0.000366844	0.0244904
	Sweet 甜	0.5	0.900192						Sweet 甜	7.46948e-10	4.82016e-08	7.53609e-07	0.00119214
scorpion				scorpion	13.2462	6.40259e-09	0.313548	scorpion		Bitter 苦	Spicy 辣	Salty 鹹	Sour 酸	Sweet 甜
	Bitter 苦	3.03333	1.47352						Bitter 苦
	Spicy 辣	2.43333	1.75545						Spicy 辣	0.0830747
	Salty 鹹	1.8	1.44795						Salty 鹹	0.00135783	0.0519869
	Sour 酸	1.7	1.48904						Sour 酸	0.000189221	0.0101551	0.707752
	Sweet 甜	0.9	1.4704						Sweet 甜	1.53197e-06	0.000132375	0.00614987	0.00515061
scream				scream	19.2224	3.74115e-12	0.39862	scream		Spicy 辣	Bitter 苦	Sour 酸	Salty 鹹	Sweet 甜
	Spicy 辣	3.13333	1.56983						Spicy 辣
	Bitter 苦	2.43333	1.77499						Bitter 苦	0.0183968
	Sour 酸	1.83333	1.68325						Sour 酸	6.8973e-05	0.0591847
	Salty 鹹	1.26667	1.28475						Salty 鹹	1.83694e-08	0.000783294	0.0145577
	Sweet 甜	0.9	1.34805						Sweet 甜	5.5218e-09	0.000274829	0.00874704	0.140619
scum				scum	18.6515	7.33589e-12	0.391414	scum		Bitter 苦	Sour 酸	Spicy 辣	Salty 鹹	Sweet 甜
	Bitter 苦	3.23333	1.63335						Bitter 苦
	Sour 酸	2.6	1.83077						Sour 酸	0.0598366
	Spicy 辣	2.53333	1.47936						Spicy 辣	0.0342033	0.855079
	Salty 鹹	2.33333	1.64701						Salty 鹹	0.0114628	0.274494	0.540697
	Sweet 甜	0.633333	1.0662						Sweet 甜	3.69515e-09	1.1838e-05	2.02038e-07	4.85465e-06
scurvy				scurvy	20.9503	5.09861e-13	0.419423	scurvy		Bitter 苦	Sour 酸	Spicy 辣	Salty 鹹	Sweet 甜
	Bitter 苦	3.66667	1.26854						Bitter 苦
	Sour 酸	2.16667	1.4875						Sour 酸	0.000214672
	Spicy 辣	1.36667	1.54213						Spicy 辣	1.11035e-07	0.0271352
	Salty 鹹	1.3	1.44198						Salty 鹹	6.17722e-07	0.000557615	0.829475
	Sweet 甜	0.8	1.32353						Sweet 甜	2.17239e-08	0.000907563	0.173332	0.165575
seasick				seasick	31.0962	1.37237e-17	0.517441	seasick		Bitter 苦	Sour 酸	Salty 鹹	Spicy 辣	Sweet 甜
	Bitter 苦	3.9	1.02889						Bitter 苦
	Sour 酸	2.4	1.63158						Sour 酸	6.22555e-05
	Salty 鹹	2.2	1.47157						Salty 鹹	6.07972e-07	0.476213
	Spicy 辣	1.46667	1.59164						Spicy 辣	8.9393e-09	0.0136383	0.0443308
	Sweet 甜	0.566667	1.04						Sweet 甜	3.26263e-12	3.09109e-06	4.48952e-05	0.00413569
selfish				selfish	12.7648	1.21488e-08	0.305636	selfish		Bitter 苦	Sour 酸	Spicy 辣	Salty 鹹	Sweet 甜
	Bitter 苦	2.66667	1.29544						Bitter 苦
	Sour 酸	2.46667	1.52527						Sour 酸	0.462621
	Spicy 辣	2.13333	1.38298						Spicy 辣	0.080537	0.177748
	Salty 鹹	1.7	1.57896						Salty 鹹	0.00206146	0.00498707	0.050856
	Sweet 甜	0.9	1.37339						Sweet 甜	5.14086e-06	8.9625e-05	0.000101682	0.00581451
severe				severe	24.8348	7.25731e-15	0.461315	severe		Bitter 苦	Spicy 辣	Sour 酸	Salty 鹹	Sweet 甜
	Bitter 苦	3.4	1.37966						Bitter 苦
	Spicy 辣	2.8	1.47157						Spicy 辣	0.0476128
	Sour 酸	2.2	1.64841						Sour 酸	0.000539191	0.0860822
	Salty 鹹	1.66667	1.62594						Salty 鹹	6.0302e-06	0.00154335	0.0331628
	Sweet 甜	0.633333	0.889918						Sweet 甜	1.02034e-09	3.54346e-08	1.03414e-05	0.0014456
shark				shark	9.25723	1.58047e-06	0.241973	shark		Salty 鹹	Spicy 辣	Bitter 苦	Sour 酸	Sweet 甜
	Salty 鹹	2.7	1.53466						Salty 鹹
	Spicy 辣	2.26667	1.74066						Spicy 辣	0.205427
	Bitter 苦	2.06667	1.72073						Bitter 苦	0.0572022	0.572515
	Sour 酸	1.76667	1.67504						Sour 酸	0.00329216	0.211939	0.470299
	Sweet 甜	0.766667	1.19434						Sweet 甜	9.9772e-08	5.37233e-05	0.00166113	0.00107935
sick				sick	51.1427	9.43848e-25	0.638145	sick		Bitter 苦	Sour 酸	Salty 鹹	Spicy 辣	Sweet 甜
	Bitter 苦	4.3	0.794377						Bitter 苦
	Sour 酸	2.46667	1.47936						Sour 酸	2.7394e-07
	Salty 鹹	1.76667	1.6121						Salty 鹹	1.03288e-08	0.00786929
	Spicy 辣	1.3	1.36836						Spicy 辣	2.96655e-12	0.000121037	0.119129
	Sweet 甜	0.566667	0.8172						Sweet 甜	2.29534e-16	3.35321e-07	0.000961289	0.0190436
sickness				sickness	46.514	0	0.616	sickness		Bitter 苦	Sour 酸	spicy 辣	Salty 鹹	Sweet 甜
	Bitter 苦	4.43333	0.935261						Bitter 苦
	Sour 酸	2.5	1.33261						Sour 酸	6.62423e-09
	spicy 辣	2.3	1.4657						Spicy 辣	4.35876e-08	0.482638
	Salty 鹹	1.8	1.47157						Salty 鹹	7.30452e-10	0.00895624	0.0615422
	Sweet 甜	0.633333	1.18855						Sweet 甜	1.12312e-12	7.91914e-07	1.37356e-05	0.000535682
sin				sin	23.9964	1.77163e-14	0.452793	sin		Bitter 苦	Spicy 辣	Sour 酸	Salty 鹹	Sweet 甜
	Bitter 苦	3.63333	1.58622						Bitter 苦
	Spicy 辣	2.63333	1.60781						Spicy 辣	0.00873318
	Sour 酸	2.33333	1.47001						Sour 酸	0.000775639	0.152684
	Salty 鹹	1.83333	1.39168						Salty 鹹	1.97517e-05	0.00453102	0.0449055
	Sweet 甜	0.733333	1.08066						Sweet 甜	3.95689e-09	4.28258e-06	6.0526e-06	0.000886254
sinful				sinful	32.8136	2.7446e-18	0.530848	sinful		Bitter 苦	Sour 酸	Spicy 辣	Salty 鹹	Sweet 甜
	Bitter 苦	3.76667	0.971431						Bitter 苦
	Sour 酸	2.26667	1.14269						Sour 酸	5.47534e-06
	Spicy 辣	2.06667	1.59597						Spicy 辣	4.20262e-05	0.455422
	Salty 鹹	1.86667	1.50249						Salty 鹹	1.24685e-06	0.172646	0.423495
	Sweet 甜	0.533333	0.776079						Sweet 甜	1.139e-13	1.63689e-07	6.20172e-05	2.21233e-05
sissy				sissy	2.23109	0.0698682	0.0714382	sissy		Sour 酸	Salty 鹹	Sweet 甜	Spicy 辣	Bitter 苦
	Sour 酸	2.13333	1.69651						Sour 酸
	Salty 鹹	1.76667	1.54659						Salty 鹹	0.183392
	Sweet 甜	1.66667	1.42232						Sweet 甜	0.202574	0.784955
	Spicy 辣	1.5	1.52564						Spicy 辣	0.105467	0.502011	0.561831
	Bitter 苦	1.2	1.37465						Bitter 苦	0.00449453	0.041458	0.104528	0.36969
slap				slap	3.1436	0.017056	0.0977987	slap		Spicy 辣	Bitter 苦	Sour 酸	Sweet 甜	Salty 鹹
	Spicy 辣	2.1	1.72906						Spicy 辣
	Bitter 苦	1.6	1.30252						Bitter 苦	0.0295292
	Sour 酸	1.56667	1.45468						Sour 酸	0.0579004	0.869099
	Sweet 甜	1.36667	1.5196						Sweet 甜	0.0317324	0.394364	0.531576
	Salty 鹹	1.26667	1.20153						Salty 鹹	0.00520829	0.115264	0.184141	0.66921
slaughter				slaughter	24.7108	8.27452e-15	0.460071	slaughter		Bitter 苦	Spicy 辣	Sour 酸	Salty 鹹	Sweet 甜
	Bitter 苦	3.7	1.23596						Bitter 苦
	Spicy 辣	2.66667	1.64701						Spicy 辣	0.00278531
	Sour 酸	2.2	1.58441						Sour 酸	5.37233e-05	0.178087
	Salty 鹹	2.03333	1.62912						Salty 鹹	0.000146166	0.14675	0.687276
	Sweet 甜	0.4	0.770132						Sweet 甜	7.27443e-12	9.30967e-08	1.31e-07	7.86713e-06
slave				slave	44.1624	1.7652e-22	0.603622	slave		Bitter 苦	Sour 酸	Salty 鹹	Spicy 辣	Sweet 甜
	Bitter 苦	4.33333	1.1547						Bitter 苦
	Sour 酸	2.73333	1.36289						Sour 酸	2.55887e-05
	Salty 鹹	1.93333	1.38796						Salty 鹹	2.34028e-08	0.00515061
	Spicy 辣	1.86667	1.43198						Spicy 辣	6.87108e-09	0.0158244	0.846886
	Sweet 甜	0.466667	0.730297						Sweet 甜	7.07548e-14	1.62611e-09	1.20844e-05	2.28641e-05
slime				slime	18.4659	9.14574e-12	0.389034	slime		Bitter 苦	Salty 鹹	Sour 酸	Sweet 甜	Spicy 辣
	Bitter 苦	2.83333	1.46413						Bitter 苦
	Salty 鹹	2.5	1.43238						Salty 鹹	0.216897
	Sour 酸	2.2	1.51771						Sour 酸	0.0545848	0.36969
	Sweet 甜	1.36667	1.44993						Sweet 甜	4.50942e-05	0.00336074	0.0410682
	Spicy 辣	0.5	0.682288						Spicy 辣	6.65298e-09	2.13809e-08	4.58001e-07	0.00832047
slow				slow	6.7624	6.28543e-05	0.189092	slow		Bitter 苦	Sweet 甜	Salty 鹹	Sour 酸	Spicy 辣
	Bitter 苦	2.16667	1.64177						Bitter 苦
	Sweet 甜	1.6	1.58875						Sweet 甜	0.0607333
	Salty 鹹	1.33333	1.21296						Salty 鹹	0.00164793	0.292698
	Sour 酸	1.26667	1.17248						Sour 酸	0.00194328	0.251692	0.737876
	Spicy 辣	0.833333	1.23409						Spicy 辣	0.000400064	0.02205	0.0370056	0.073474
slum				slum	35.3162	2.83787e-19	0.549103	slum		Bitter 苦	Sour 酸	Salty 鹹	Spicy 辣	Sweet 甜
	Bitter 苦	4	0.982607						Bitter 苦
	Sour 酸	2.93333	1.28475						Sour 酸	8.9041e-05
	Salty 鹹	2.13333	1.33218						Salty 鹹	1.79908e-06	0.00515061
	Spicy 辣	1.86667	1.30604						Spicy 辣	5.74455e-07	0.000474746	0.283756
	Sweet 甜	0.766667	1.0063						Sweet 甜	3.93446e-12	7.43711e-08	6.59807e-05	0.00158772
smallpox				smallpox	10.1792	4.24452e-07	0.259812	smallpox		Bitter 苦	Sour 酸	Spicy 辣	Salty 鹹	Sweet 甜
	Bitter 苦	2.8	1.80803						Bitter 苦
	Sour 酸	2	1.48556						Sour 酸	0.00515061
	Spicy 辣	1.4	1.42877						Spicy 辣	4.10808e-05	0.0621333
	Salty 鹹	1.36667	1.42595						Salty 鹹	0.0002324	0.0393843	0.910373
	Sweet 甜	0.933333	1.28475						Sweet 甜	5.90118e-05	0.00221817	0.194605	0.191561
snake				snake	9.0343	2.18015e-06	0.23753	snake		Bitter 苦	Spicy 辣	Salty 鹹	Sour 酸	Sweet 甜
	Bitter 苦	2.7	1.66402						Bitter 苦
	Spicy 辣	2.4	1.90462						Spicy 辣	0.306629
	Salty 鹹	2.2	1.58441						Salty 鹹	0.10035	0.51159
	Sour 酸	1.66667	1.53877						Sour 酸	0.00204738	0.0235349	0.088149
	Sweet 甜	1.03333	1.5196						Sweet 甜	3.02484e-06	0.00188214	0.00040467	0.0468596
snob				snob	8.95904	2.43105e-06	0.236019	snob		Spicy 辣	Sour 酸	Bitter 苦	Salty 鹹	Sweet 甜
	Spicy 辣	2.7	1.53466						Spicy 辣
	Sour 酸	2.53333	1.56983						Sour 酸	0.626991
	Bitter 苦	2.36667	1.49674						Bitter 苦	0.320609	0.493164
	Salty 鹹	1.76667	1.52414						Salty 鹹	0.00494341	0.00569973	0.0194888
	Sweet 甜	1.06667	1.46059						Sweet 甜	0.000315938	9.519e-05	0.0003213	0.0676493
spanking				spanking	3.99108	0.0110103	0.120975	spanking		Spicy 辣	Bitter 苦	Sour 酸	Sweet 甜	Salty 鹹
	Spicy 辣	2.26667	1.76036						Spicy 辣
	Bitter 苦	1.86667	1.52527						Bitter 苦	0.315104
	Sour 酸	1.76667	1.56873						Sour 酸	0.11315	0.748005
	Sweet 甜	1.3	1.34293						Sweet 甜	0.025678	0.0574386	0.133409
	Salty 鹹	1.2	1.29721						Salty 鹹	0.00161833	0.00859794	0.0241675	0.692955
spider				spider	11.982	3.49078e-08	0.292372	spider		Bitter 苦	Spicy 辣	Salty 鹹	Sour 酸	Sweet 甜
	Bitter 苦	2.63333	1.7711						Bitter 苦
	Spicy 辣	2.26667	1.70057						Spicy 辣	0.348795
	Salty 鹹	1.73333	1.57422						Salty 鹹	0.0330682	0.139974
	Sour 酸	1.63333	1.58622						Sour 酸	0.00418064	0.0651471	0.72452
	Sweet 甜	0.5	0.937715						Sweet 甜	1.79101e-07	7.23625e-06	8.36803e-05	0.000888826
starving				starving	50.2973	1.73569e-24	0.634287	starving		Bitter 苦	Sour 酸	Salty 鹹	Spicy 辣	Sweet 甜
	Bitter 苦	4.46667	0.937102						Bitter 苦
	Sour 酸	2.13333	1.71672						Sour 酸	5.77374e-07
	Salty 鹹	1.53333	1.50249						Salty 鹹	2.87797e-09	0.0313517
	Spicy 辣	1.3	1.41787						Spicy 辣	7.43764e-11	0.00788612	0.353919
	Sweet 甜	0.466667	0.776079						Sweet 甜	2.26112e-15	2.19193e-05	0.000558664	0.00716157
stench				stench	45.1168	8.39246e-23	0.608726	stench		Bitter 苦	Sour 酸	Salty 鹹	Spicy 辣	Sweet 甜
	Bitter 苦	3.63333	1.15917						Bitter 苦
	Sour 酸	3.43333	1.38174						Sour 酸	0.447931
	Salty 鹹	2.63333	1.37674						Salty 鹹	0.00107935	0.0147486
	Spicy 辣	1.93333	1.50707						Spicy 辣	3.2536e-06	3.34138e-05	0.0525212
	Sweet 甜	0.266667	0.639684						Sweet 甜	2.60082e-15	3.59203e-13	2.13243e-09	5.62275e-06
stink				stink	39.5022	7.68013e-21	0.576656	stink		Sour 酸	Bitter 苦	Salty 鹹	Spicy 辣	Sweet 甜
	Sour 酸	3.66667	1.53877						Sour 酸
	Bitter 苦	3.4	1.52225						Bitter 苦	0.347584
	Salty 鹹	2.56667	1.71572						Salty 鹹	0.000110498	0.0129609
	Spicy 辣	1.46667	1.33218						Spicy 辣	1.66935e-08	2.58306e-06	0.00445731
	Sweet 甜	0.5	0.820008						Sweet 甜	1.38409e-11	5.59202e-10	5.9633e-07	8.42178e-05
stress				stress	35.717	1.9891e-19	0.551895	stress		Bitter 苦	Sour 酸	Spicy 辣	Salty 鹹	Sweet 甜
	Bitter 苦	4	1.17444						Bitter 苦
	Sour 酸	2.83333	1.31525						Sour 酸	0.000611117
	Spicy 辣	2.5	1.71705						Spicy 辣	0.000136963	0.216897
	Salty 鹹	2	1.59741						Salty 鹹	5.15196e-06	0.000556114	0.0744195
	Sweet 甜	0.566667	0.85836						Sweet 甜	4.01355e-14	5.98619e-09	2.58306e-06	9.52604e-05
stupid				stupid	10.0564	5.04983e-07	0.257484	stupid		Bitter 苦	Sour 酸	Salty 鹹	Spicy 辣	Sweet 甜
	Bitter 苦	2.56667	1.47819						Bitter 苦
	Sour 酸	2.23333	1.54659						Sour 酸	0.357707
	Salty 鹹	1.5	1.43238						Salty 鹹	0.0044198	0.00545238
	Spicy 辣	1.06667	1.2299						Spicy 辣	3.34138e-05	0.000611117	0.141107
	Sweet 甜	1.03333	1.37674						Sweet 甜	2.46168e-05	0.00156111	0.169535	0.891414
suffocate				suffocate	26.9421	8.15915e-16	0.481607	suffocate		Bitter 苦	Spicy 辣	Sour 酸	Salty 鹹	Sweet 甜
	Bitter 苦	3.76667	1.30472						Bitter 苦
	Spicy 辣	2.56667	1.59056						Spicy 辣	0.00129837
	Sour 酸	1.9	1.709						Sour 酸	2.28641e-05	0.0325074
	Salty 鹹	1.53333	1.50249						Salty 鹹	1.10655e-06	0.00227792	0.190075
	Sweet 甜	0.566667	0.85836						Sweet 甜	2.10619e-10	3.92341e-07	0.000738904	0.00232724
suicide				suicide	35.9912	1.56176e-19	0.553786	suicide		Bitter 苦	Sour 酸	Spicy 辣	Salty 鹹	Sweet 甜
	Bitter 苦	4.1	0.922889						Bitter 苦
	Sour 酸	2.73333	1.55216						Sour 酸	3.11604e-05
	Spicy 辣	2.26667	1.74066						Spicy 辣	5.17547e-06	0.182289
	Salty 鹹	1.56667	1.35655						Salty 鹹	1.59799e-08	0.000348479	0.038111
	Sweet 甜	0.5	1.00858						Sweet 甜	2.82357e-14	2.10801e-07	5.97457e-05	0.000870834
surgery				surgery	22.4442	9.58509e-14	0.436282	surgery		Bitter 苦	Sour 酸	Spicy 辣	Salty 鹹	Sweet 甜
	Bitter 苦	3.86667	1.22428						Bitter 苦
	Sour 酸	2.3	1.48904						Sour 酸	6.8752e-06
	Spicy 辣	2.1	1.66816						Spicy 辣	9.97141e-06	0.482638
	Salty 鹹	1.7	1.53466						Salty 鹹	6.0302e-06	0.107011	0.300393
	Sweet 甜	0.8	1.0635						Sweet 甜	9.19244e-10	4.61179e-05	0.00111519	0.00167182
syphilis				syphilis	27.8773	3.17231e-16	0.490131	syphilis		Bitter 苦	Spicy 辣	Sour 酸	Salty 鹹	Sweet 甜
	Bitter 苦	3.83333	1.28877						Bitter 苦
	Spicy 辣	2.4	1.75381						Spicy 辣	0.000393417
	Sour 酸	2.33333	1.5162						Sour 酸	3.93705e-05	0.856321
	Salty 鹹	1.56667	1.43078						Salty 鹹	4.84936e-08	0.0111357	0.00569973
	Sweet 甜	0.6	1.10172						Sweet 甜	4.17306e-11	4.06185e-05	1.83399e-06	0.00181548
termite				termite	8.20649	7.29213e-06	0.220566	termite		Bitter 苦	Sour 酸	Spicy 辣	Salty 鹹	Sweet 甜
	Bitter 苦	2.6	1.52225						Bitter 苦
	Sour 酸	2.26667	1.61743						Sour 酸	0.209431
	Spicy 辣	1.7	1.62205						Spicy 辣	0.0107098	0.0607333
	Salty 鹹	1.56667	1.40647						Salty 鹹	0.000971877	0.00591295	0.677212
	Sweet 甜	1	1.36458						Sweet 甜	6.78641e-05	0.000809475	0.0504069	0.0875698
terrorist				terrorist	36.8079	7.64256e-20	0.559323	terrorist		Spicy 辣	Bitter 苦	Sour 酸	Salty 鹹	Sweet 甜
	Spicy 辣	3.73333	1.20153						Spicy 辣
	Bitter 苦	3.6	1.35443						Bitter 苦	0.546136
	Sour 酸	2.06667	1.43679						Sour 酸	8.19181e-06	1.17609e-05
	Salty 鹹	2.03333	1.54213						Salty 鹹	5.86694e-06	2.14073e-05	0.910373
	Sweet 甜	0.666667	1.09334						Sweet 甜	5.01495e-11	1.00959e-09	7.06951e-06	0.000244366
thief				thief	15.0695	3.65795e-08	0.341949	thief		Bitter 苦	Spicy 辣	Sour 酸	Salty 鹹	Sweet 甜
	Bitter 苦	2.53333	1.52527						Bitter 苦
	Spicy 辣	2.36667	1.47352						Spicy 辣	0.509449
	Sour 酸	1.56667	1.52414						Sour 酸	0.00181548	0.0158508
	Salty 鹹	1.5	1.33261						Salty 鹹	0.00204738	0.0177779	0.730103
	Sweet 甜	0.533333	0.899553						Sweet 甜	7.24033e-07	1.75057e-06	0.00204738	0.00119214
thorn				thorn	23.8633	2.0437e-14	0.451415	thorn		Spicy 辣	Bitter 苦	Sour 酸	Salty 鹹	Sweet 甜
	Spicy 辣	3.36667	1.56433						Spicy 辣
	Bitter 苦	2.9	1.42272						Bitter 苦	0.214175
	Sour 酸	2.2	1.32353						Sour 酸	0.000535682	0.0153968
	Salty 鹹	1.6	1.52225						Salty 鹹	2.661e-05	0.000703282	0.0710634
	Sweet 甜	0.6	0.932183						Sweet 甜	9.09556e-09	1.11358e-08	6.0526e-06	0.000312881
timid				timid	8.1182	8.30419e-06	0.218712	timid		Sour 酸	Bitter 苦	Salty 鹹	Sweet 甜	Spicy 辣
	Sour 酸	2.03333	1.35146						Sour 酸
	Bitter 苦	2	1.61885						Bitter 苦	0.911541
	Salty 鹹	1.16667	1.20583						Salty 鹹	0.00212951	0.00864651
	Sweet 甜	0.933333	1.31131						Sweet 甜	0.000365083	0.000558664	0.401604
	Spicy 辣	0.9	1.26899						Spicy 辣	0.000234345	0.00214206	0.292698	0.907894
tobacco				tobacco	23.9543	1.85333e-14	0.452358	tobacco		Bitter 苦	Spicy 辣	Sour 酸	Salty 鹹	Sweet 甜
	Bitter 苦	3.66667	1.21296						Bitter 苦
	Spicy 辣	2.03333	1.58622						Spicy 辣	0.000206496
	Sour 酸	1.3	1.26355						Sour 酸	2.13243e-09	0.0388004
	Salty 鹹	1.26667	1.31131						Salty 鹹	3.61888e-08	0.0545208	0.910373
	Sweet 甜	0.8	1.21485						Sweet 甜	7.84525e-12	0.00148178	0.0701062	0.186443
tomb				tomb	25.7316	2.01464e-12	0.470142	tomb		Bitter 苦	Sour 酸	Salty 鹹	Spicy 辣	Sweet 甜
	Bitter 苦	3.16667	1.83985						Bitter 苦
	Sour 酸	1.93333	1.59597						Sour 酸	8.36803e-05
	Salty 鹹	1.1	1.21343						Salty 鹹	1.21153e-06	0.00788612
	Spicy 辣	0.833333	1.05318						Spicy 辣	7.2087e-08	0.00127501	0.147021
	Sweet 甜	0.5	1.10641						Sweet 甜	2.13809e-08	6.05231e-05	0.0591847	0.224189
toothache				toothache	38.1027	2.50493e-20	0.567827	toothache		Bitter 苦	Sour 酸	Spicy 辣	Salty 鹹	Sweet 甜
	Bitter 苦	3.93333	1.11211						Bitter 苦
	Sour 酸	3.76667	1.30472						Sour 酸	0.572515
	Spicy 辣	2.56667	1.56873						Spicy 辣	0.000310055	0.000134933
	Salty 鹹	1.46667	1.4077						Salty 鹹	8.55524e-08	1.87545e-08	0.00176091
	Sweet 甜	0.866667	1.30604						Sweet 甜	3.85853e-10	1.49902e-10	5.86694e-06	0.056255
tornado				tornado	11.207	1.00989e-07	0.278732	tornado		Bitter 苦	Spicy 辣	Sour 酸	Salty 鹹	Sweet 甜
	Bitter 苦	2.86667	1.47936						Bitter 苦
	Spicy 辣	2.26667	1.68018						Spicy 辣	0.0680753
	Sour 酸	2.1	1.60495						Sour 酸	0.014351	0.63366
	Salty 鹹	1.6	1.52225						Salty 鹹	0.00073112	0.112886	0.104637
	Sweet 甜	0.7	1.23596						Sweet 甜	7.79016e-07	0.000431955	0.000335348	0.011
torture				torture	27.4647	4.80379e-16	0.486404	torture		Bitter 苦	Sour 酸	Spicy 辣	Salty 鹹	Sweet 甜
	Bitter 苦	4.03333	1.29943						Bitter 苦
	Sour 酸	2.8	1.42393						Sour 酸	8.32624e-06
	Spicy 辣	2.6	1.71404						Spicy 辣	3.03219e-05	0.494818
	Salty 鹹	2.03333	1.65015						Salty 鹹	1.05547e-06	0.0373265	0.133718
	Sweet 甜	0.733333	1.08066						Sweet 甜	2.94207e-10	2.28106e-06	8.05621e-06	0.000282619
toxic				toxic	18.9777	4.9882e-12	0.395553	toxic		Bitter 苦	Spicy 辣	Sour 酸	Sweet 甜	Salty 鹹
	Bitter 苦	3.66667	0.994236						Bitter 苦
	Spicy 辣	2.66667	1.62594						Spicy 辣	0.00669873
	Sour 酸	2.2	1.73006						Sour 酸	0.00048997	0.266291
	Sweet 甜	1.3	1.4657						Sweet 甜	3.73155e-08	0.000834424	0.0138631
	Salty 鹹	1.1	1.21343						Salty 鹹	2.31014e-09	6.97462e-05	0.000586333	0.506184
tragedy				tragedy	33.4641	1.50886e-18	0.535733	tragedy		Bitter 苦	Sour 酸	Salty 鹹	Spicy 辣	Sweet 甜
	Bitter 苦	4.3	1.02217						Bitter 苦
	Sour 酸	2.9	1.60495						Sour 酸	2.80334e-05
	Salty 鹹	1.83333	1.4875						Salty 鹹	4.10297e-09	0.00244484
	Spicy 辣	1.83333	1.55549						Spicy 辣	7.14793e-08	0.0079661	1
	Sweet 甜	0.766667	1.13512						Sweet 甜	4.69277e-13	5.74455e-07	0.00511058	0.000756235
traitor				traitor	17.1941	6.64082e-09	0.372214	traitor		Bitter 苦	Spicy 辣	Sour 酸	Salty 鹹	Sweet 甜
	Bitter 苦	2.93333	1.2299						Bitter 苦
	Spicy 辣	2.43333	1.71572						Spicy 辣	0.16175
	Sour 酸	2.36667	1.42595						Sour 酸	0.0324712	0.815666
	Salty 鹹	1.6	1.54474						Salty 鹹	0.000809881	0.00944206	0.00371984
	Sweet 甜	0.633333	1.09807						Sweet 甜	1.13812e-10	9.82356e-06	1.17471e-05	0.00878491
trauma				trauma	41.2643	1.79184e-21	0.587273	trauma		Bitter 苦	Sour 酸	Spicy 辣	Salty 鹹	Sweet 甜
	Bitter 苦	4.16667	1.08543						Bitter 苦
	Sour 酸	2.6	1.35443						Sour 酸	2.10275e-06
	Spicy 辣	2.26667	1.77984						Spicy 辣	2.60791e-06	0.330453
	Salty 鹹	1.56667	1.40647						Salty 鹹	5.92139e-09	0.00227792	0.0267718
	Sweet 甜	0.5	0.820008						Sweet 甜	3.64453e-14	1.25804e-08	1.16196e-05	6.78641e-05
trouble				trouble	26.4534	1.34483e-15	0.477038	trouble		Bitter 苦	Sour 酸	Spicy 辣	Salty 鹹	Sweet 甜
	Bitter 苦	3.56667	1.22287						Bitter 苦
	Sour 酸	2.4	1.52225						Sour 酸	0.000147588
	Spicy 辣	2.4	1.61031						Spicy 辣	0.000348479	1
	Salty 鹹	1.76667	1.56873						Salty 鹹	1.73116e-05	0.0468596	0.0598366
	Sweet 甜	0.6	0.932183						Sweet 甜	3.80944e-11	1.35749e-06	6.13101e-06	0.000147588
tumor				tumor	40.6985	2.41758e-17	0.583922	tumor		Bitter 苦	Sour 酸	Spicy 辣	Salty 鹹	Sweet 甜
	Bitter 苦	3.83333	1.39168						Bitter 苦
	Sour 酸	2.3	1.36836						Sour 酸	3.42844e-07
	Spicy 辣	2	1.64002						Spicy 辣	3.69077e-06	0.379476
	Salty 鹹	1.3	1.17884						Salty 鹹	2.3569e-09	0.00015403	0.0322942
	Sweet 甜	0.433333	0.727932						Sweet 甜	3.02844e-12	1.83694e-08	1.25346e-05	0.000127046
ugly				ugly	35.2417	3.03239e-19	0.54858	ugly		Bitter 苦	Sour 酸	Spicy 辣	Salty 鹹	Sweet 甜
	Bitter 苦	3.7	0.915386						Bitter 苦
	Sour 酸	2.73333	1.43679						Sour 酸	0.000499972
	Spicy 辣	1.66667	1.49328						Spicy 辣	5.98623e-07	0.00128297
	Salty 鹹	1.4	1.47625						Salty 鹹	1.62692e-07	0.000164295	0.264899
	Sweet 甜	0.7	1.05536						Sweet 甜	1.9628e-13	1.80724e-08	0.000607093	0.0250073
ulcer				ulcer	26.1988	1.74766e-15	0.474626	ulcer		Bitter 苦	Sour 酸	Spicy 辣	Salty 鹹	Sweet 甜
	Bitter 苦	4.03333	1.09807						Bitter 苦
	Sour 酸	3.36667	1.3257						Sour 酸	0.0126089
	Spicy 辣	2.9	1.84484						Spicy 辣	0.00715912	0.206488
	Salty 鹹	2.06667	1.50707						Salty 鹹	2.5345e-06	0.000635672	0.0327586
	Sweet 甜	0.7	1.26355						Sweet 甜	3.64153e-10	1.46576e-08	2.17823e-05	0.000347245
unfaithful				unfaithful	19.8099	1.88579e-12	0.405858	unfaithful		Bitter 苦	Sour 酸	Spicy 辣	Salty 鹹	Sweet 甜
	Bitter 苦	3.43333	1.33089						Bitter 苦
	Sour 酸	2.43333	1.45468						Sour 酸	0.000672279
	Spicy 辣	2.26667	1.83704						Spicy 辣	0.00134997	0.612486
	Salty 鹹	1.66667	1.60459						Salty 鹹	4.29561e-06	0.0234555	0.0533474
	Sweet 甜	0.733333	1.25762						Sweet 甜	1.92158e-09	2.16221e-05	0.00016555	0.00449453
urine				urine	24.1583	1.48957e-14	0.45446	urine		Salty 鹹	Sour 酸	Bitter 苦	Spicy 辣	Sweet 甜
	Salty 鹹	3.16667	1.34121						Salty 鹹
	Sour 酸	2.83333	1.53316						Sour 酸	0.344485
	Bitter 苦	2.36667	1.79046						Bitter 苦	0.0231257	0.160788
	Spicy 辣	0.866667	1.13664						Spicy 辣	7.40857e-08	2.3833e-07	0.00017262
	Sweet 甜	0.8	1.21485						Sweet 甜	3.73155e-08	5.98623e-07	4.01894e-05	0.786758
useless				useless	20.6544	2.26941e-10	0.415963	useless		Bitter 苦	Sour 酸	Salty 鹹	Spicy 辣	Sweet 甜
	Bitter 苦	3.13333	1.43198						Bitter 苦
	Sour 酸	2.13333	1.59164						Sour 酸	0.00107935
	Salty 鹹	1.43333	1.45468						Salty 鹹	1.60973e-05	0.0199771
	Spicy 辣	1.1	1.34805						Spicy 辣	2.76937e-06	0.00204738	0.143088
	Sweet 甜	0.633333	0.964305						Sweet 甜	4.06351e-09	0.000385277	0.0116548	0.0946608
vandal				vandal	27.8104	3.39248e-16	0.48953	vandal		Bitter 苦	Spicy 辣	Sour 酸	Salty 鹹	Sweet 甜
	Bitter 苦	3.16667	1.53316						Bitter 苦
	Spicy 辣	3.03333	1.54213						Spicy 辣	0.707178
	Sour 酸	1.86667	1.38298						Sour 酸	0.00131673	0.000466966
	Salty 鹹	1.7	1.26355						Salty 鹹	9.519e-05	0.000141876	0.455128
	Sweet 甜	0.4	0.621455						Sweet 甜	4.64614e-10	2.14834e-09	1.4941e-05	8.19865e-06
venom				venom	12.7756	1.19744e-08	0.305815	venom		Bitter 苦	Sour 酸	Spicy 辣	Salty 鹹	Sweet 甜
	Bitter 苦	3.66667	1.42232						Bitter 苦
	Sour 酸	2.26667	1.55216						Sour 酸	0.000239289
	Spicy 辣	2.1	1.72906						Spicy 辣	0.00039854	0.63037
	Salty 鹹	1.7	1.39333						Salty 鹹	2.5345e-06	0.0509323	0.166762
	Sweet 甜	1.3	1.62205						Sweet 甜	1.7548e-06	0.011268	0.062873	0.315104
victim				victim	52.9301	2.65764e-25	0.64604	victim		Bitter 苦	Sour 酸	Spicy 辣	Salty 鹹	Sweet 甜
	Bitter 苦	4.2	1.09545						Bitter 苦
	Sour 酸	3.26667	1.38796						Sour 酸	0.00202189
	Spicy 辣	2.16667	1.41624						Spicy 辣	5.98623e-07	0.000776875
	Salty 鹹	1.9	1.44676						Salty 鹹	2.33512e-07	0.000107331	0.347584
	Sweet 甜	0.3	0.595963						Sweet 甜	8.09046e-16	1.35415e-12	1.7988e-07	1.45661e-06
violent				violent	36.9471	6.77173e-20	0.560254	violent		Spicy 辣	Bitter 苦	Sour 酸	Salty 鹹	Sweet 甜
	Spicy 辣	3.73333	1.28475						Spicy 辣
	Bitter 苦	3.23333	1.54659						Bitter 苦	0.146088
	Sour 酸	1.86667	1.50249						Sour 酸	6.95335e-06	0.000165593
[truncated: 1,469 more rows]

## Sheet: Appendix 6
Appendix 6. Selected words from Appendix 5 for those words associated with one taste significantly stronger than each of other four tastes
Word	Taste	Mean	SD		F	p-value	ηp2	Pairwise comparison
Negative emotion words
agony				agony	54.8704	2.44999e-20	0.654228	agony		Bitter 苦	Sour 酸	Spicy 辣	Salty 鹹	Sweet 甜
	Bitter 苦	4.53333	0.681445						Bitter 苦
	Sour 酸	2.63333	1.49674						Sour 酸	1.02071e-06
	Spicy 辣	2.4	1.49943						Spicy 辣	2.70509e-07	0.507858
	Salty 鹹	1.63333	1.44993						Salty 鹹	4.36339e-10	0.00382458	0.00316537
	Sweet 甜	0.333333	0.711159						Sweet 甜	3.25642e-20	3.48675e-09	3.74503e-08	0.00021548
alone				alone	17.7106	2.58126e-08	0.379156	alone		Bitter 苦	Sour 酸	Sweet 甜	Salty 鹹	Spicy 辣
	Bitter 苦	3.46667	1.16658						Bitter 苦
	Sour 酸	2.66667	1.39786						Sour 酸	0.000539191
	Sweet 甜	1.6	1.54474						Sweet 甜	2.56701e-05	0.0188253
	Salty 鹹	1.46667	1.35782						Salty 鹹	8.76762e-07	0.00061063	0.732111
	Spicy 辣	1.1	1.26899						Spicy 辣	1.88927e-08	0.000127088	0.117371	0.109749
anger				anger	40.0262	4.96331e-21	0.579869	anger		Spicy 辣	Bitter 苦	Sour 酸	Salty 鹹	Sweet 甜
	Spicy 辣	4	1.25945						Spicy 辣
	Bitter 苦	3.13333	1.22428						Bitter 苦	0.00904111
	Sour 酸	2.1	1.58332						Sour 酸	4.25902e-07	0.000435003
	Salty 鹹	1.7	1.53466						Salty 鹹	4.55248e-07	3.64183e-05	0.166762
	Sweet 甜	0.533333	0.819307						Sweet 甜	6.39185e-12	5.50961e-10	1.80271e-05	0.000147588
angry				angry	35.5788	2.24787e-19	0.550936	angry		Spicy 辣	Bitter 苦	Sour 酸	Salty 鹹	Sweet 甜
	Spicy 辣	4.13333	1.22428						Spicy 辣
	Bitter 苦	2.96667	1.49674						Bitter 苦	0.000535682
	Sour 酸	2.36667	1.62912						Sour 酸	2.70952e-07	0.056255
	Salty 鹹	1.83333	1.66264						Salty 鹹	4.82182e-08	0.00244645	0.0331628
	Sweet 甜	0.7	1.08755						Sweet 甜	2.46068e-12	6.06802e-08	6.81001e-06	0.0022449
annoy				annoy	20.5135	8.38667e-13	0.414301	annoy		Bitter 苦	Spicy 辣	Sour 酸	Salty 鹹	Sweet 甜
	Bitter 苦	3.26667	1.28475						Bitter 苦
	Spicy 辣	2.23333	1.75545						Spicy 辣	0.0054491
	Sour 酸	1.96667	1.5196						Sour 酸	3.76373e-05	0.354474
	Salty 鹹	1.66667	1.5162						Salty 鹹	7.67401e-05	0.0707321	0.20369
	Sweet 甜	0.666667	0.884087						Sweet 甜	5.50961e-10	4.64399e-05	4.65007e-05	0.000468787
bored				bored	24.5452	9.86256e-15	0.458402	bored		Bitter 苦	Sour 酸	Salty 鹹	Sweet 甜	Spicy 辣
	Bitter 苦	3.2	1.32353						Bitter 苦
	Sour 酸	1.76667	1.45468						Sour 酸	9.52604e-05
	Salty 鹹	1.5	1.27982						Salty 鹹	1.60973e-05	0.254952
	Sweet 甜	0.9	1.18467						Sweet 甜	6.16735e-10	0.00368044	0.0447934
	Spicy 辣	0.8	1.18613						Spicy 辣	4.45802e-08	0.000607093	0.00290155	0.681744
burdened				burdened	26.2415	1.67227e-15	0.475033	burdened		Bitter 苦	Sour 酸	Spicy 辣	Salty 鹹	Sweet 甜
	Bitter 苦	3.96667	1.09807						Bitter 苦
	Sour 酸	2.9	1.34805						Sour 酸	0.000226002
	Spicy 辣	2.36667	1.56433						Spicy 辣	6.0526e-06	0.0995279
	Salty 鹹	1.96667	1.54213						Salty 鹹	1.56233e-07	0.00813435	0.154725
	Sweet 甜	1	1.1447						Sweet 甜	9.3516e-11	1.82477e-06	0.000477721	0.00396254
confused				confused	17.5868	2.62771e-11	0.377506	confused		Bitter 苦	Sour 酸	Salty 鹹	Spicy 辣	Sweet 甜
	Bitter 苦	3.06667	1.46059						Bitter 苦
	Sour 酸	2.13333	1.50249						Sour 酸	0.00202189
	Salty 鹹	1.5	1.43238						Salty 鹹	2.14073e-05	0.0651471
	Spicy 辣	1.26667	1.2299						Spicy 辣	2.38369e-07	0.000434298	0.30461
	Sweet 甜	1.03333	1.21721						Sweet 甜	2.48137e-08	0.000504393	0.138086	0.371014
depressed				depressed	35.8725	1.73386e-19	0.55297	depressed		Bitter 苦	Sour 酸	Salty 鹹	Spicy 辣	Sweet 甜
	Bitter 苦	4.03333	1.09807						Bitter 苦
	Sour 酸	2.66667	1.44636						Sour 酸	5.68108e-06
	Salty 鹹	2.2	1.71001						Salty 鹹	2.57364e-06	0.128689
	Spicy 辣	1.43333	1.38174						Spicy 辣	2.54006e-08	0.000173243	0.0206768
	Sweet 甜	0.633333	0.964305						Sweet 甜	2.7635e-11	7.80433e-08	0.000157839	0.00209808
depression				depression	45.8238	3.29546e-17	0.612423	depression		Bitter 苦	Sour 酸	Salty 鹹	Spicy 辣	Sweet 甜
	Bitter 苦	4.2	1.15669						Bitter 苦
	Sour 酸	2.66667	1.34762						Sour 酸	1.43012e-05
	Salty 鹹	1.53333	1.22428						Salty 鹹	1.58634e-09	2.08598e-05
	Spicy 辣	1.53333	1.4077						Spicy 辣	1.77449e-08	0.00538443	1
	Sweet 甜	0.366667	0.76489						Sweet 甜	1.59497e-14	1.28799e-09	0.000178221	3.75908e-05
despairing				despairing	28.3833	1.91466e-16	0.494627	despairing		Bitter 苦	Sour 酸	Spicy 辣	Salty 鹹	Sweet 甜
	Bitter 苦	4.2	1.21485						Bitter 苦
	Sour 酸	2.5	1.4081						Sour 酸	2.85398e-05
	Spicy 辣	2	1.66091						Spicy 辣	3.46415e-06	0.194838
	Salty 鹹	1.7	1.60065						Salty 鹹	1.54695e-07	0.00174141	0.414616
	Sweet 甜	0.7	1.08755						Sweet 甜	3.86564e-12	6.13101e-06	0.000703282	0.00768124
disappoint				disappoint	34.7872	4.55181e-19	0.545363	disappoint		Bitter 苦	Sour 酸	Salty 鹹	Spicy 辣	Sweet 甜
	Bitter 苦	3.7	1.34293						Bitter 苦
	Sour 酸	2.93333	1.28475						Sour 酸	0.00569973
	Salty 鹹	1.76667	1.27802						Salty 鹹	1.52676e-06	4.88084e-05
	Spicy 辣	1.46667	1.4077						Spicy 辣	1.76326e-08	1.05388e-06	0.230962
	Sweet 甜	0.766667	1.19434						Sweet 甜	1.5597e-09	1.45376e-07	0.000672279	0.0216073
discouraged				discouraged	36.9356	6.83974e-20	0.560177	discouraged		Bitter 苦	Sour 酸	Salty 鹹	Spicy 辣	Sweet 甜
	Bitter 苦	4.03333	1.09807						Bitter 苦
	Sour 酸	2.43333	1.75545						Sour 酸	5.24756e-05
	Salty 鹹	1.96667	1.44993						Salty 鹹	2.80319e-08	0.0698427
	Spicy 辣	1.36667	1.3257						Spicy 辣	5.28245e-11	0.0079661	0.0392713
	Sweet 甜	0.566667	0.897634						Sweet 甜	7.50208e-15	1.79769e-05	0.000109184	0.0116548
disdainful				disdainful	32.296	4.96798e-15	0.526886	disdainful		Bitter 苦	Sour 酸	Spicy 辣	Salty 鹹	Sweet 甜
	Bitter 苦	3.5	1.4081						Bitter 苦
	Sour 酸	2.93333	1.48401						Sour 酸	0.00715912
	Spicy 辣	2.16667	1.72374						Spicy 辣	8.81087e-05	0.0121014
	Salty 鹹	1.73333	1.50707						Salty 鹹	8.51593e-06	0.000414109	0.119186
	Sweet 甜	0.433333	0.773854						Sweet 甜	7.59497e-12	8.54173e-09	2.76551e-05	0.000117071
displeased				displeased	24.9181	6.64625e-15	0.462148	displeased		Bitter 苦	Sour 酸	Spicy 辣	Salty 鹹	Sweet 甜
	Bitter 苦	3.73333	1.28475						Bitter 苦
	Sour 酸	2.83333	1.20583						Sour 酸	0.00508743
	Spicy 辣	1.86667	1.54771						Spicy 辣	6.32979e-07	0.00232724
	Salty 鹹	1.5	1.22474						Salty 鹹	5.5218e-09	1.35958e-05	0.169642
	Sweet 甜	0.933333	1.31131						Sweet 甜	4.53821e-09	3.692e-05	0.0322942	0.0640498
distressed				distressed	36.3893	1.1011e-19	0.556503	distressed		Bitter 苦	Sour 酸	Salty 鹹	Spicy 辣	Sweet 甜
	Bitter 苦	4.06667	0.827682						Bitter 苦
	Sour 酸	2.5	1.33261						Sour 酸	6.54595e-07
	Salty 鹹	1.66667	1.62594						Salty 鹹	2.91963e-08	0.00196428
	Spicy 辣	1.43333	1.30472						Spicy 辣	2.12725e-10	0.000474746	0.408597
	Sweet 甜	0.866667	1.30604						Sweet 甜	7.9737e-14	3.92702e-05	0.0387626	0.067384
dreadful				dreadful	17.8795	7.54606e-09	0.381392	dreadful		Spicy 辣	Bitter 苦	Sour 酸	Salty 鹹	Sweet 甜
	Spicy 辣	3.06667	1.50707						Spicy 辣
	Bitter 苦	2.2	1.54026						Bitter 苦	0.0440653
	Sour 酸	1.96667	1.58622						Sour 酸	0.000430789	0.572515
	Salty 鹹	1.56667	1.40647						Salty 鹹	8.23849e-05	0.131623	0.1033
	Sweet 甜	0.4	0.813676						Sweet 甜	3.96323e-10	4.36468e-06	1.2075e-06	9.82219e-05
dreary				dreary	30.4322	2.58792e-17	0.512049	dreary		Bitter 苦	Sour 酸	Salty 鹹	Spicy 辣	Sweet 甜
	Bitter 苦	3.23333	1.38174						Bitter 苦
	Sour 酸	1.43333	1.35655						Sour 酸	5.33638e-07
	Salty 鹹	1.23333	1.19434						Salty 鹹	3.15413e-07	0.482638
	Spicy 辣	0.866667	1.13664						Spicy 辣	1.54904e-09	0.0640498	0.148061
	Sweet 甜	0.6	0.968468						Sweet 甜	4.02809e-10	0.00231623	0.00796862	0.186959
enraged				enraged	36.3967	1.68306e-15	0.556552	enraged		Spicy 辣	Bitter 苦	Sour 酸	Salty 鹹	Sweet 甜
	Spicy 辣	3.93333	1.33735						Spicy 辣
	Bitter 苦	2.76667	1.6955						Bitter 苦	0.00179205
	Sour 酸	2.3	1.4657						Sour 酸	5.29666e-06	0.243133
	Salty 鹹	1.43333	1.30472						Salty 鹹	4.06351e-09	0.000885326	0.000557615
	Sweet 甜	0.533333	0.860366						Sweet 甜	8.09907e-13	2.966e-08	6.14595e-07	0.000337574
fear				fear	23.1212	4.563e-14	0.443604	fear		Bitter 苦	Spicy 辣	Sour 酸	Salty 鹹	Sweet 甜
	Bitter 苦	3.13333	1.38298						Bitter 苦
	Spicy 辣	2.4	1.65258						Spicy 辣	0.0300304
	Sour 酸	2.16667	1.46413						Sour 酸	0.00291946	0.491057
	Salty 鹹	1.53333	1.4077						Salty 鹹	2.55887e-05	0.0312158	0.0299603
	Sweet 甜	0.4	0.563242						Sweet 甜	2.57514e-11	7.24033e-07	1.06128e-07	2.08598e-05
fearful				fearful	25.3987	4.01185e-15	0.466899	fearful		Bitter 苦	Sour 酸	Salty 鹹	Spicy 辣	Sweet 甜
	Bitter 苦	3.43333	1.33089						Bitter 苦
	Sour 酸	2.53333	1.4077						Sour 酸	0.00927774
	Salty 鹹	1.8	1.42393						Salty 鹹	2.56103e-05	0.0101551
	Spicy 辣	1.53333	1.4077						Spicy 辣	2.18763e-06	0.00316713	0.380073
	Sweet 甜	0.633333	0.927857						Sweet 甜	1.52482e-09	3.34808e-08	6.24398e-05	0.0025651
frustrated				frustrated	29.1144	9.30148e-17	0.500985	frustrated		Bitter 苦	Sour 酸	Spicy 辣	Salty 鹹	Sweet 甜
	Bitter 苦	3.93333	1.20153						Bitter 苦
	Sour 酸	2.8	1.56249						Sour 酸	0.00112246
	Spicy 辣	1.83333	1.5775						Spicy 辣	4.88622e-07	0.0056454
	Salty 鹹	1.6	1.35443						Salty 鹹	3.81063e-08	0.000161972	0.477278
	Sweet 甜	0.7	1.08755						Sweet 甜	1.12653e-10	2.17174e-06	0.00265873	0.00859961
grief				grief	45.2881	7.35119e-23	0.609628	grief		Bitter 苦	Sour 酸	Salty 鹹	Spicy 辣	Sweet 甜
	Bitter 苦	4.33333	0.802296						Bitter 苦
	Sour 酸	3	1.17444						Sour 酸	1.00818e-06
	Salty 鹹	2.2	1.60602						Salty 鹹	9.571e-07	0.00978088
	Spicy 辣	1.5	1.50287						Spicy 辣	2.69946e-09	0.000136963	0.0267718
	Sweet 甜	0.6	0.932183						Sweet 甜	1.96352e-14	3.02082e-09	2.98231e-05	0.0025651
gripe				gripe	21.3016	3.42713e-13	0.423478	gripe		Bitter 苦	Sour 酸	Spicy 辣	Salty 鹹	Sweet 甜
	Bitter 苦	3.43333	1.47819						Bitter 苦
	Sour 酸	2.6	1.49943						Sour 酸	0.0238067
	Spicy 辣	2.26667	1.61743						Spicy 辣	0.00179205	0.374198
	Salty 鹹	1.66667	1.58296						Salty 鹹	1.79028e-05	0.0040697	0.0710634
	Sweet 甜	0.533333	1.10589						Sweet 甜	5.59202e-10	2.67765e-07	6.34685e-05	0.000452905
guilty				guilty	24.9456	6.45641e-15	0.462422	guilty		Bitter 苦	Sour 酸	Salty 鹹	Spicy 辣	Sweet 甜
	Bitter 苦	3.73333	1.38796						Bitter 苦
	Sour 酸	2.5	1.67641						Sour 酸	0.00102701
	Salty 鹹	1.96667	1.54213						Salty 鹹	5.36946e-05	0.088149
	Spicy 辣	1.4	1.4527						Spicy 辣	1.50448e-06	0.00655859	0.05417
	Sweet 甜	0.6	1.10172						Sweet 甜	2.29584e-10	4.25902e-07	0.000244366	0.0158508
hate				hate	20.4568	8.94802e-13	0.41363	hate		Bitter 苦	Sour 酸	Spicy 辣	Salty 鹹	Sweet 甜
	Bitter 苦	3.4	1.27577						Bitter 苦
	Sour 酸	2.8	1.39951						Sour 酸	0.0263762
	Spicy 辣	2.66667	1.56102						Spicy 辣	0.0597438	0.64056
	Salty 鹹	1.56667	1.38174						Salty 鹹	1.42911e-06	0.000276333	0.000776875
	Sweet 甜	0.9	1.32222						Sweet 甜	1.07804e-08	1.24685e-06	2.661e-05	0.0668829
helpless				helpless	47.0186	1.96088e-23	0.618514	helpless		Bitter 苦	Sour 酸	Salty 鹹	Spicy 辣	Sweet 甜
	Bitter 苦	4.13333	0.860366						Bitter 苦
	Sour 酸	2.9	1.4704						Sour 酸	3.45375e-05
	Salty 鹹	1.73333	1.41259						Salty 鹹	4.02521e-09	0.000298073
	Spicy 辣	1.33333	1.32179						Spicy 辣	7.34511e-10	5.34139e-05	0.142335
	Sweet 甜	0.7	0.915386						Sweet 甜	6.26981e-14	6.00436e-08	0.000360593	0.01569
honor				honor	26.3472	1.99236e-12	0.476035	honor		Sweet 甜	Bitter 苦	Sour 酸	Spicy 辣	Salty 鹹
	Sweet 甜	3.76667	1.25075						Sweet 甜
	Bitter 苦	1.8	1.47157						Bitter 苦	1.49954e-05
	Sour 酸	1.53333	1.22428						Sour 酸	1.10655e-06	0.283756
	Spicy 辣	1.16667	1.23409						Spicy 辣	3.06181e-08	0.0519869	0.133059
	Salty 鹹	1.06667	1.01483						Salty 鹹	3.85142e-10	0.0300304	0.0504069	0.707752
hostile				hostile	35.1618	3.25637e-19	0.548017	hostile		Spicy 辣	Bitter 苦	Sour 酸	Salty 鹹	Sweet 甜
	Spicy 辣	3.63333	1.03335						Spicy 辣
	Bitter 苦	2.8	1.34933						Bitter 苦	0.00231623
	Sour 酸	2.26667	1.55216						Sour 酸	5.53474e-05	0.0767329
	Salty 鹹	1.56667	1.40647						Salty 鹹	2.80319e-08	0.00113058	0.0250073
	Sweet 甜	0.533333	0.899553						Sweet 甜	1.989e-14	5.98619e-09	6.0302e-06	0.000191717
jealousy				jealousy	25.4295	3.88477e-15	0.467201	jealousy		Sour 酸	Bitter 苦	Spicy 辣	Salty 鹹	Sweet 甜
	Sour 酸	3.7	1.41787						Sour 酸
	Bitter 苦	3.13333	1.22428						Bitter 苦	0.0383993
	Spicy 辣	2.66667	1.56102						Spicy 辣	0.00585384	0.142719
	Salty 鹹	1.4	1.47625						Salty 鹹	4.55248e-07	1.36991e-05	0.00117921
	Sweet 甜	0.933333	1.36289						Sweet 甜	1.09884e-08	4.98504e-09	2.76551e-05	0.165186
loneliness				loneliness	27.5343	6.66888e-13	0.487037	loneliness		Bitter 苦	Sour 酸	Salty 鹹	Spicy 辣	Sweet 甜
	Bitter 苦	3.43333	1.16511						Bitter 苦
	Sour 酸	2.96667	1.24522						Sour 酸	0.0241407
	Salty 鹹	1.6	1.37966						Salty 鹹	2.07914e-07	3.11604e-05
	Spicy 辣	1.33333	1.42232						Spicy 辣	4.88622e-07	5.1122e-05	0.254952
	Sweet 甜	0.9	1.12495						Sweet 甜	6.50349e-09	2.15572e-07	0.036143	0.200869
lonely				lonely	32.169	1.7769e-14	0.525903	lonely		Bitter 苦	Sour 酸	Salty 鹹	Spicy 辣	Sweet 甜
	Bitter 苦	3.8	1.32353						Bitter 苦
	Sour 酸	3.16667	1.41624						Sour 酸	0.0107632
	Salty 鹹	1.66667	1.5162						Salty 鹹	3.3414e-08	5.47534e-06
	Spicy 辣	1.36667	1.44993						Spicy 辣	1.81641e-07	4.36468e-06	0.293132
	Sweet 甜	1.06667	1.04826						Sweet 甜	1.79346e-09	1.12178e-07	0.0950888	0.247861
mad				mad	11.0411	1.27053e-07	0.275745	mad		Spicy 辣	Sour 酸	Bitter 苦	Salty 鹹	Sweet 甜
	Spicy 辣	3.53333	1.4077						Spicy 辣
	Sour 酸	2.26667	1.61743						Sour 酸	0.000527347
	Bitter 苦	2	1.59741						Bitter 苦	0.000330477	0.361158
	Salty 鹹	1.63333	1.58622						Salty 鹹	8.94223e-06	0.0277267	0.209368
	Sweet 甜	1.5	1.5702						Sweet 甜	6.35109e-05	0.0406488	0.221778	0.680629
misery				misery	45.8077	4.92817e-23	0.612339	misery		Bitter 苦	Sour 酸	Spicy 辣	Salty 鹹	Sweet 甜
	Bitter 苦	4.36667	0.850287						Bitter 苦
	Sour 酸	2.83333	1.39168						Sour 酸	2.06813e-05
	Spicy 辣	2.33333	1.44636						Spicy 辣	2.3801e-06	0.117371
	Salty 鹹	2.2	1.47157						Salty 鹹	6.59903e-07	0.0299603	0.654126
	Sweet 甜	0.466667	0.776079						Sweet 甜	2.87726e-16	5.48202e-10	1.00747e-07	0
nasty				nasty	28.1018	2.5344e-16	0.492135	nasty		Bitter 苦	Sour 酸	Spicy 辣	Salty 鹹	Sweet 甜
	Bitter 苦	3.5	1.13715						Bitter 苦
	Sour 酸	2.4	1.4527						Sour 酸	0.000776875
	Spicy 辣	1.8	1.51771						Spicy 辣	1.60973e-05	0.0339363
	Salty 鹹	1.73333	1.31131						Salty 鹹	1.34784e-05	0.0190149	0.786758
	Sweet 甜	0.533333	0.937102						Sweet 甜	5.40511e-13	3.81063e-08	0.000658091	0.00031102
regretful				regretful	35.1025	3.43311e-19	0.5476	regretful		Bitter 苦	Sour 酸	Salty 鹹	Spicy 辣	Sweet 甜
	Bitter 苦	3.9	1.09387						Bitter 苦
	Sour 酸	2.7	1.44198						Sour 酸	0.000161972
	Salty 鹹	1.6	1.4527						Salty 鹹	3.28887e-07	0.000886254
	Spicy 辣	1.26667	1.63861						Spicy 辣	4.75686e-08	0.00107068	0.276747
	Sweet 甜	0.466667	0.860366						Sweet 甜	2.52188e-14	2.29732e-08	0.000690293	0.0271352
sad				sad	40.8186	2.58042e-21	0.584638	sad		Bitter 苦	Sour 酸	Salty 鹹	Spicy 辣	Sweet 甜
	Bitter 苦	3.9	1.1552						Bitter 苦
	Sour 酸	3.1	1.12495						Sour 酸	0.0106982
	Salty 鹹	2.23333	1.22287						Salty 鹹	1.16301e-05	0.00212951
	Spicy 辣	1.5	1.47975						Spicy 辣	2.69842e-07	9.04335e-06	0.0136638
	Sweet 甜	0.5	1.00858						Sweet 甜	1.1445e-12	5.49575e-13	2.80816e-06	0.00382458
scared				scared	17.9526	1.69004e-11	0.382355	scared		Spicy 辣	Bitter 苦	Sour 酸	Salty 鹹	Sweet 甜
	Spicy 辣	3.3	1.68462						Spicy 辣
	Bitter 苦	2.43333	1.54659						Bitter 苦	0.0187893
	Sour 酸	1.8	1.56249						Sour 酸	0.000320401	0.0812751
	Salty 鹹	1.26667	1.38796						Salty 鹹	3.52884e-05	0.00658326	0.0843436
	Sweet 甜	0.6	1.03724						Sweet 甜	1.61756e-08	1.45724e-05	0.00031102	0.0226084
troubled				troubled	27.8172	3.36921e-16	0.489592	troubled		Bitter 苦	Sour 酸	Salty 鹹	Spicy 辣	Sweet 甜
	Bitter 苦	3.76667	1.30472						Bitter 苦
	Sour 酸	2.56667	1.27802						Sour 酸	0.000227735
	Salty 鹹	1.83333	1.53316						Salty 鹹	3.57513e-06	0.0369976
	Spicy 辣	1.56667	1.47819						Spicy 辣	1.77463e-07	0.000312881	0.428319
	Sweet 甜	0.833333	0.985527						Sweet 甜	5.02795e-10	8.23492e-08	0.00124472	0.00809464
unhappy				unhappy	46.1809	3.70383e-23	0.614264	unhappy		Bitter 苦	Sour 酸	Salty 鹹	Spicy 辣	Sweet 甜
	Bitter 苦	4.2	1.12648						Bitter 苦
	Sour 酸	2.76667	1.27802						Sour 酸	5.04388e-06
	Salty 鹹	1.76667	1.33089						Salty 鹹	2.27156e-08	0.000793726
	Spicy 辣	1.46667	1.4077						Spicy 辣	3.69964e-10	3.07392e-06	0.230962
	Sweet 甜	0.766667	1.19434						Sweet 甜	4.48928e-12	2.94517e-08	0.000672279	0.0322942
upset				upset	41.8549	1.10901e-21	0.590713	upset		Bitter 苦	Sour 酸	Salty 鹹	Spicy 辣	Sweet 甜
	Bitter 苦	3.83333	1.55549						Bitter 苦
	Sour 酸	3.06667	1.52978						Sour 酸	0.0100301
	Salty 鹹	1.83333	1.39168						Salty 鹹	1.21466e-07	0.000603257
	Spicy 辣	1.56667	1.33089						Spicy 辣	5.67088e-07	1.96492e-05	0.380073
	Sweet 甜	0.366667	0.718395						Sweet 甜	3.62e-12	1.16228e-09	3.45493e-07	7.3689e-05
weary				weary	25.7716	2.71966e-15	0.470528	weary		Bitter 苦	Sour 酸	Salty 鹹	Spicy 辣	Sweet 甜
	Bitter 苦	3.26667	1.25762						Bitter 苦
	Sour 酸	2.5	1.5702						Sour 酸	0.014351
	Salty 鹹	1.63333	1.40156						Salty 鹹	9.48447e-06	0.00697063
	Spicy 辣	1.16667	1.31525						Spicy 辣	2.70713e-07	7.41709e-05	0.0281215
	Sweet 甜	0.766667	0.935261						Sweet 甜	3.72096e-10	3.43473e-06	0.0015406	0.166762
Negative emotion laden words
abduction				abduction	29.6229	5.65925e-17	0.505312	abduction		Bitter苦	Spicy 辣	Sour 酸	Salty 鹹	Sweet 甜
	Bitter苦	3.66667	1.24106						Bitter苦
	Spicy辣	2.43333	1.6955						Spicy辣	0.0016128
	Sour 酸	2.3	1.48904						Sour 酸	0.000310055	0.734075
	Salty 鹹	1.56667	1.30472						Salty 鹹	3.3138e-06	0.0148837	0.000857996
	Sweet 甜	0.333333	0.711159						Sweet 甜	7.18823e-14	5.8802e-07	5.82556e-07	8.36803e-05
abortion				abortion	34.1858	7.8239e-19	0.541036	abortion		Bitter 苦	Sour 酸	Spicy 辣	Salty 鹹	Sweet 甜
	Bitter 苦	3.83333	1.08543						Bitter 苦
	Sour 酸	2.5	1.69685						Sour 酸	6.19741e-05
	Spicy 辣	1.73333	1.55216						Spicy 辣	1.60823e-06	0.0635156
	Salty 鹹	1.13333	1.27937						Salty 鹹	2.44384e-09	0.000907563	0.0591847
	Sweet 甜	0.4	0.723974						Sweet 甜	9.62645e-14	2.19542e-07	0.000189221	0.00627171
addict				addict	19.4168	1.66531e-10	0.401034	addict		Bitter 苦	Sour 酸	Salty 鹹	Spicy 辣	Sweet 甜
	Bitter 苦	3.3	1.36836						Bitter 苦
	Sour 酸	2	1.43839						Sour 酸	0.000572665
	Salty 鹹	1.86667	1.52527						Salty 鹹	8.23426e-05	0.525593
	Spicy 辣	1.33333	1.62594						Spicy 辣	2.97421e-06	0.0190149	0.147021
	Sweet 甜	0.666667	1.1547						Sweet 甜	1.6615e-09	0.000121808	0.000772527	0.064474
alimony				alimony	6.9273	0.000216669	0.192814	alimony		Bitter 苦	Sour 酸	Spicy 辣	Sweet 甜	Salty 鹹
	Bitter 苦	2.53333	1.73669						Bitter 苦
	Sour 酸	2.06667	1.38796						Sour 酸	0.0107174
	Spicy 辣	1.73333	1.52978						Spicy 辣	0.0116548	0.245057
	Sweet 甜	1.26667	1.36289						Sweet 甜	0.001917	0.0218404	0.165186
	Salty 鹹	1.16667	1.44039						Salty 鹹	0.000124696	0.00194328	0.0808268	0.770904
ambulance				ambulance	11.4585	7.14035e-08	0.283216	ambulance		Bitter 苦	Sour 酸	Spicy 辣	Salty 鹹	Sweet 甜
	Bitter 苦	3.03333	1.29943						Bitter 苦
	Sour 酸	1.7	1.64317						Sour 酸	5.9025e-06
	Spicy 辣	1.66667	1.5162						Spicy 辣	9.18438e-05	0.916761
	Salty 鹹	1.4	1.24845						Salty 鹹	1.35162e-05	0.299971	0.317766
	Sweet 甜	1.13333	1.30604						Sweet 甜	5.82173e-06	0.110979	0.16416	0.309689
avalanche				avalanche	13.1697	7.08608e-09	0.312302	avalanche		Bitter 苦	Sour 酸	Spicy 辣	Salty 鹹	Sweet 甜
	Bitter 苦	3.33333	1.39786						Bitter 苦
	Sour 酸	1.83333	1.53316						Sour 酸	0.000121341
	Spicy 辣	1.83333	1.68325						Spicy 辣	0.000385277	1
	Salty 鹹	1.53333	1.38298						Salty 鹹	1.97517e-05	0.36969	0.359444
	Sweet 甜	0.966667	1.40156						Sweet 甜	2.08554e-07	0.00832047	0.0198229	0.0740907
bankrupt				bankrupt	39.9757	5.1759e-21	0.579562	bankrupt		Bitter 苦	Sour 酸	Spicy 辣	Salty 鹹	Sweet 甜
	Bitter 苦	4.13333	0.973204						Bitter 苦
	Sour 酸	2.6	1.4527						Sour 酸	2.06813e-05
	Spicy 辣	2.23333	1.52414						Spicy 辣	6.74403e-06	0.221618
	Salty 鹹	1.96667	1.54213						Salty 鹹	1.07154e-06	0.0139557	0.397449
	Sweet 甜	0.4	0.770132						Sweet 甜	2.04705e-15	1.25556e-08	2.12954e-06	8.46662e-06
bastard				bastard	8.75677	3.26065e-06	0.231926	bastard		Bitter 苦	Spicy 辣	Salty 鹹	Sour 酸	Sweet 甜
	Bitter 苦	2.73333	1.52978						Bitter 苦
	Spicy 辣	2.16667	1.80198						Spicy 辣	0.041458
	Salty 鹹	1.8	1.42393						Salty 鹹	0.00449453	0.260914
	Sour 酸	1.6	1.35443						Sour 酸	0.000690293	0.110979	0.469546
	Sweet 甜	1.03333	1.24522						Sweet 甜	1.32433e-06	0.0050622	0.0193376	0.026846
bees				bees	24.1162	1.55813e-14	0.454027	bees		Sweet 甜	Bitter 苦	Sour 酸	Spicy 辣	Salty 鹹
	Sweet 甜	3.73333	1.2299						Sweet 甜
	Bitter 苦	1.66667	1.44636						Bitter 苦	2.28106e-06
	Sour 酸	1.63333	1.47352						Sour 酸	1.41379e-07	0.912663
	Spicy 辣	1.3	1.44198						Spicy 辣	6.30924e-08	0.290656	0.245057
	Salty 鹹	0.966667	1.21721						Salty 鹹	4.06443e-09	0.0267718	0.0173104	0.270697
beggar				beggar	41.7817	1.17673e-21	0.590289	beggar		Bitter 苦	Sour 酸	Salty 鹹	Spicy 辣	Sweet 甜
	Bitter 苦	3.76667	1.16511						Bitter 苦
	Sour 酸	2.73333	1.36289						Sour 酸	0.000971877
	Salty 鹹	1.96667	1.44993						Salty 鹹	3.03667e-06	0.008148
	Spicy 辣	1	1.17444						Spicy 辣	7.52177e-11	1.15745e-06	0.0056454
	Sweet 甜	0.6	0.813676						Sweet 甜	2.62269e-12	3.3414e-08	5.53474e-05	0.0497494
betray				betray	40.6252	3.02508e-21	0.583484	betray		Bitter 苦	Sour 酸	Spicy 辣	Salty 鹹	Sweet 甜
	Bitter 苦	4.06667	1.08066						Bitter 苦
	Sour 酸	3.06667	1.57422						Sour 酸	0.000250776
	Spicy 辣	2.43333	1.81342						Spicy 辣	3.4207e-05	0.0974434
	Salty 鹹	1.76667	1.35655						Salty 鹹	5.99638e-08	0.000282619	0.0389456
	Sweet 甜	0.366667	0.718395						Sweet 甜	5.89779e-14	5.98866e-09	8.58868e-07	1.54721e-06
blackmail				blackmail	25.8905	7.78654e-12	0.471675	blackmail		Bitter 苦	Spicy 辣	Sour 酸	Salty 鹹	Sweet 甜
	Bitter 苦	3.3	1.1188						Bitter 苦
	Spicy 辣	2.66667	1.37297						Spicy 辣	0.044336
	Sour 酸	2.4	1.5669						Sour 酸	0.0114628	0.41855
	Salty 鹹	1.5	1.54808						Salty 鹹	5.04457e-05	0.00440764	0.000257915
	Sweet 甜	0.433333	0.897634						Sweet 甜	6.5706e-11	5.5218e-09	3.78501e-07	0.000474746
blind				blind	12.6507	1.41537e-08	0.303734	blind		Bitter 苦	Sour 酸	Salty 鹹	Sweet 甜	Spicy 辣
	Bitter 苦	3.06667	1.48401						Bitter 苦
	Sour 酸	2.46667	1.47936						Sour 酸	0.0313517
	Salty 鹹	1.63333	1.47352						Salty 鹹	5.14305e-05	0.00359289
	Sweet 甜	1.43333	1.71572						Sweet 甜	9.27527e-05	0.00433034	0.423495
	Spicy 辣	1.16667	1.39168						Spicy 辣	7.78083e-06	0.000459861	0.160788	0.442109
blubber				blubber	30.132	3.45498e-17	0.509572	blubber		Bitter 苦	Salty 鹹	Sour 酸	Spicy 辣	Sweet 甜
	Bitter 苦	3.83333	1.28877						Bitter 苦
	Salty 鹹	2.8	1.49482						Salty 鹹	0.00506022
	Sour 酸	2.73333	1.59597						Sour 酸	0.000306822	0.842231
	Spicy 辣	1.7	1.48904						Spicy 辣	1.12429e-06	0.00235036	0.00671056
	Sweet 甜	0.6	0.813676						Sweet 甜	5.4619e-12	1.25556e-08	6.84283e-07	0.000255539
broken				broken	27.5541	4.38936e-16	0.487217	broken		Bitter 苦	Sour 酸	Spicy 辣	Salty 鹹	Sweet 甜
	Bitter 苦	3.6	1.37966						Bitter 苦
	Sour 酸	2.63333	1.21721						Sour 酸	0.00011506
	Spicy 辣	1.9	1.51658						Spicy 辣	5.3445e-05	0.0317324
	Salty 鹹	1.43333	1.35655						Salty 鹹	1.79255e-07	0.000267043	0.0897011
	Sweet 甜	0.733333	1.08066						Sweet 甜	3.65602e-09	6.42628e-08	0.000298073	0.0183968
burial				burial	31.6851	7.86351e-18	0.522124	burial		Bitter 苦	Sour 酸	Salty 鹹	Spicy 辣	Sweet 甜
	Bitter 苦	3.76667	1.40647						Bitter 苦
	Sour 酸	2.1	1.60495						Sour 酸	1.37356e-05
	Salty 鹹	1.66667	1.5162						Salty 鹹	2.70713e-07	0.151714
	Spicy 辣	1.4	1.71404						Spicy 辣	5.68363e-08	0.0421241	0.361158
	Sweet 甜	0.333333	0.711159						Sweet 甜	3.3385e-12	1.58236e-06	0.000247217	0.00511058
cancer				cancer	31.858	1.76748e-14	0.523481	cancer		Bitter 苦	Sour 酸	Spicy 辣	Salty 鹹	Sweet 甜
	Bitter 苦	3.96667	1.44993						Bitter 苦
	Sour 酸	2.46667	1.77596						Sour 酸	1.08041e-05
	Spicy 辣	2.1	1.58332						Spicy 辣	5.11226e-06	0.176582
	Salty 鹹	1.93333	1.63861						Salty 鹹	3.20937e-06	0.1033	0.455128
	Sweet 甜	0.5	0.973795						Sweet 甜	5.86061e-11	1.33425e-05	1.093e-05	2.05289e-05
cemetery				cemetery	32.3666	4.15499e-18	0.527431	cemetery		Bitter 苦	Sour 酸	Salty 鹹	Spicy 辣	Sweet 甜
	Bitter 苦	3.43333	1.52414						Bitter 苦
	Sour 酸	1.8	1.47157						Sour 酸	1.69619e-06
	Salty 鹹	1.36667	1.44993						Salty 鹹	1.42858e-06	0.0965061
	Spicy 辣	0.833333	0.985527						Spicy 辣	7.42038e-09	0.0008667	0.0331628
	Sweet 甜	0.433333	0.897634						Sweet 甜	8.416e-11	0.000165593	0.00494341	0.123131
clumsy				clumsy	12.2547	2.41211e-08	0.297049	clumsy		Bitter 苦	Salty 鹹	Sour 酸	Sweet 甜	Spicy 辣
	Bitter 苦	2.53333	1.43198						Bitter 苦
	Salty 鹹	1.83333	1.59921						Salty 鹹	0.0216073
	Sour 酸	1.63333	1.27261						Sour 酸	0.000832378	0.423495
	Sweet 甜	1.06667	1.2299						Sweet 甜	7.1723e-05	0.015539	0.0324712
	Spicy 辣	0.933333	1.17248						Spicy 辣	3.15413e-07	0.00224086	0.00142583	0.555461
cockroach				cockroach	24.7628	7.83171e-15	0.460593	cockroach		Bitter 苦	Sour 酸	Salty 鹹	Spicy 辣	Sweet 甜
	Bitter 苦	3.23333	1.6121						Bitter 苦
	Sour 酸	1.83333	1.53316						Sour 酸	0.000144443
	Salty 鹹	1.6	1.49943						Salty 鹹	2.17174e-06	0.44029
	Spicy 辣	1.6	1.61031						Spicy 辣	1.35162e-05	0.467454	1
	Sweet 甜	0.3	0.534983						Sweet 甜	1.02989e-10	2.30897e-06	1.86665e-05	9.88883e-05
coffin				coffin	36.0777	1.44727e-19	0.554379	coffin		Bitter 苦	Sour 酸	Salty 鹹	Spicy 辣	Sweet 甜
	Bitter 苦	3.7	1.05536						Bitter 苦
	Sour 酸	2.26667	1.50707						Sour 酸	1.07713e-06
	Salty 鹹	1.86667	1.47936						Salty 鹹	2.03616e-08	0.0965857
	Spicy 辣	1.16667	1.23409						Spicy 辣	3.88789e-10	0.000886254	0.0401054
	Sweet 甜	0.633333	0.889918						Sweet 甜	7.37765e-13	2.2002e-05	0.000173243	0.0653764
controlling				controlling	4.29981	0.00635861	0.129124	controlling		Bitter 苦	Spicy 辣	Salty 鹹	Sour 酸	Sweet 甜
	Bitter 苦	2.46667	1.54771						Bitter 苦
	Spicy 辣	1.76667	1.67504						Spicy 辣	0.0285761
	Salty 鹹	1.43333	1.43078						Salty 鹹	0.00433034	0.245057
	Sour 酸	1.43333	1.35655						Sour 酸	0.00111618	0.245057	1
	Sweet 甜	1.36667	1.49674						Sweet 甜	0.00445731	0.33232	0.80435	0.84383
corpse				corpse	34.7503	4.70476e-19	0.5451	corpse		Bitter 苦	Sour 酸	Salty 鹹	Spicy 辣	Sweet 甜
	Bitter 苦	3.5	1.33261						Bitter 苦
	Sour 酸	2.7	1.51202						Sour 酸	0.0205827
	Salty 鹹	2.36667	1.60781						Salty 鹹	0.00288182	0.133973
	Spicy 辣	1.13333	1.43198						Spicy 辣	1.88927e-08	7.92143e-05	0.000276333
	Sweet 甜	0.333333	0.758098						Sweet 甜	5.27576e-12	8.93622e-09	4.00994e-07	0.00806767
corrupt				corrupt	19.805	1.89644e-12	0.405799	corrupt		Bitter 苦	Sour 酸	Salty 鹹	Spicy 辣	Sweet 甜
	Bitter 苦	3.43333	1.25075						Bitter 苦
	Sour 酸	2.46667	1.38298						Sour 酸	0.000607093
	Salty 鹹	1.93333	1.41259						Salty 鹹	0.00015403	0.0995279
	Spicy 辣	1.76667	1.52414						Spicy 辣	2.92243e-05	0.0139825	0.612486
	Sweet 甜	0.766667	1.25075						Sweet 甜	2.56449e-08	2.11303e-06	0.00025312	0.0049475
crash				crash	26.9777	7.86843e-16	0.481937	crash		Bitter 苦	Sour 酸	Spicy 辣	Salty 鹹	Sweet 甜
	Bitter 苦	3.4	1.35443						Bitter 苦
	Sour 酸	2.36667	1.54213						Sour 酸	0.000519589
	Spicy 辣	2.26667	1.68018						Spicy 辣	0.000785318	0.763978
	Salty 鹹	1.46667	1.35782						Salty 鹹	8.5634e-07	0.00194328	0.0218404
	Sweet 甜	0.533333	0.819307						Sweet 甜	6.5706e-11	9.3137e-07	1.83399e-06	0.000335348
crude				crude	12.4242	1.48089e-06	0.299926	crude		Bitter 苦	Salty 鹹	Sour 酸	Spicy 辣	Sweet 甜
	Bitter 苦	2.73333	1.48401						Bitter 苦
	Salty 鹹	2.03333	1.40156						Salty 鹹	0.0183968
	Sour 酸	1.63333	1.40156						Sour 酸	0.000138726	0.123131
	Spicy 辣	1.46667	1.30604						Spicy 辣	1.5053e-05	0.026846	0.465423
	Sweet 甜	0.933333	1.17248						Sweet 甜	1.51163e-05	6.18959e-06	0.0483085	0.0653764
crushed				crushed	7.55118	1.92377e-05	0.206592	crushed		Bitter 苦	Sour 酸	Spicy 辣	Salty 鹹	Sweet 甜
	Bitter 苦	2.53333	1.79527						Bitter 苦
	Sour 酸	1.46667	1.4077						Sour 酸	0.003
	Spicy 辣	1.43333	1.45468						Spicy 辣	0.001	0.908
	Salty 鹹	1.4	1.32873						Salty 鹹	0.002	0.778	0.914
	Sweet 甜	0.866667	1.19578						Sweet 甜	0	0.065	0.094	0.062
crutch				crutch	73.0956	2.03386e-09	0.715953	crutch		Bitter 苦	Sour 酸	Salty 鹹	Spicy 辣	Sweet 甜
	Bitter 苦	3.06667	1.41259						Bitter 苦
	Sour 酸	2.43333	1.56873						Sour 酸	0.006
	Salty 鹹	1.46667	1.47936						Salty 鹹	0	0.00519344
	Spicy 辣	1.2	1.39951						Spicy 辣	0	0.000318852	0.233937
	Sweet 甜	0.966667	1.0662						Sweet 甜	0	4.66715e-06	0.0787443	0.401604
damage				damage	15.6766	2.77897e-10	0.35089	damage		Bitter 苦	Spicy 辣	Sour 酸	Salty 鹹	Sweet 甜
	Bitter 苦	3.23333	1.22287						Bitter 苦
	Spicy 辣	2.2	1.76947						Spicy 辣	0.0137314
	Sour 酸	2.13333	1.59164						Sour 酸	0.000504393	0.835309
	Salty 鹹	1.63333	1.40156						Salty 鹹	6.0526e-06	0.0383993	0.0573073
	Sweet 甜	0.8	1.18613						Sweet 甜	1.09258e-07	0.000720195	0.000141876	0.0149105
dead				dead	26.3714	2.23665e-11	0.476264	dead		Bitter 苦	Sour 酸	Salty 鹹	Spicy 辣	Sweet 甜
	Bitter 苦	3.9	1.29588						Bitter 苦
	Sour 酸	2.53333	1.54771						Sour 酸	5.53474e-05
	Salty 鹹	2.16667	1.4875						Salty 鹹	2.4227e-05	0.15538
	Spicy 辣	1.5	1.3834						Spicy 辣	6.94153e-09	0.011316	0.0936204
	Sweet 甜	0.7	1.17884						Sweet 甜	2.10619e-10	6.36841e-05	0.00015889	0.00209808
death				death	28.923	1.12273e-16	0.499336	death		Bitter 苦	Sour 酸	Salty 鹹	Spicy 辣	Sweet 甜
	Bitter 苦	4	1.20344						Bitter 苦
	Sour 酸	2.43333	1.40647						Sour 酸	6.54595e-07
	Salty 鹹	1.93333	1.61743						Salty 鹹	4.92721e-07	0.087405
	Spicy 辣	1.9	1.78789						Spicy 辣	7.03842e-07	0.13641	0.931068
	Sweet 甜	0.6	1.06997						Sweet 甜	3.02844e-12	9.3137e-07	6.19741e-05	0.00284142
debt				debt	47.0786	1.87408e-23	0.618815	debt		Bitter 苦	Spicy 辣	Sour 酸	Salty 鹹	Sweet 甜
	Bitter 苦	3.96667	1.18855						Bitter 苦
	Spicy 辣	2.56667	1.54659						Spicy 辣	0.000109184
	Sour 酸	2.2	1.37465						Sour 酸	2.70952e-07	0.176582
	Salty 鹹	1.73333	1.43679						Salty 鹹	2.966e-08	0.00196428	0.0107174
	Sweet 甜	0.433333	0.727932						Sweet 甜	4.60078e-15	4.35876e-08	4.73234e-07	2.38677e-05
deceit				deceit	16.4409	1.06975e-10	0.361809	deceit		Bitter 苦	Sour 酸	Spicy 辣	Salty 鹹	Sweet 甜
	Bitter 苦	3.06667	1.61743						Bitter 苦
	Sour 酸	2.23333	1.65432						Sour 酸	0.00359289
	Spicy 辣	2.16667	1.80198						Spicy 辣	0.0183009	0.80118
	Salty 鹹	1.3	1.51202						Salty 鹹	9.97141e-06	0.0075443	0.0139682
	Sweet 甜	0.7	1.1188						Sweet 甜	1.02286e-07	3.42342e-05	0.00015889	0.0650977
defeated				defeated	7.98081	0.000114641	0.21581	defeated		Bitter 苦	Sour 酸	Spicy 辣	Salty 鹹	Sweet 甜
	Bitter 苦	3.33333	1.42232						Bitter 苦
	Sour 酸	2.46667	1.59164						Sour 酸	0.000703282
	Spicy 辣	2.4	1.58875						Spicy 辣	0.0075443	0.859863
	Salty 鹹	2.33333	1.58296						Salty 鹹	0.00316713	0.658318	0.840583
	Sweet 甜	1.33333	1.62594						Sweet 甜	7.56309e-05	0.0191231	0.0089037	0.00928465
deformed				deformed	30.8337	1.76216e-17	0.515323	deformed		Bitter 苦	Sour 酸	Spicy 辣	Salty 鹹	Sweet 甜
	Bitter 苦	3.66667	1.44636						Bitter 苦
	Sour 酸	2.56667	1.71572						Sour 酸	0
	Spicy 辣	1.53333	1.52527						Spicy 辣	0	0.00227792
	Salty 鹹	1.5	1.50287						Salty 鹹	0	0.0037854	0.895415
	Sweet 甜	0.533333	0.937102						Sweet 甜	0	1.47223e-06	0.00231623	0.00138131
delayed				delayed	16.3105	4.03179e-08	0.359971	delayed		Bitter 苦	Sour 酸	Spicy 辣	Salty 鹹	Sweet 甜
	Bitter 苦	3.2	1.37465						Bitter 苦
	Sour 酸	2.13333	1.59164						Sour 酸	0.0037854
	Spicy 辣	1.7	1.55696						Spicy 辣	0.000499232	0.0849967
	Salty 鹹	1.43333	1.38174						Salty 鹹	1.79028e-05	0.00233726	0.283756
	Sweet 甜	0.733333	1.11211						Sweet 甜	1.11468e-08	0.00115505	0.0106193	0.0421241
deserter				deserter	14.1029	8.76471e-08	0.327192	deserter		Bitter 苦	Sour 酸	Spicy 辣	Salty 鹹	Sweet 甜
	Bitter 苦	3	1.57568						Bitter 苦
	Sour 酸	2.3	1.76459						Sour 酸	0.0168692
	Spicy 辣	1.73333	1.46059						Spicy 辣	0.00221512	0.16452
	Salty 鹹	1.6	1.58875						Salty 鹹	8.08024e-05	0.00504641	0.687149
	Sweet 甜	0.766667	0.935261						Sweet 甜	1.42717e-07	1.72591e-05	0.00359403	0.00270459
destroy				destroy	15.6761	2.78047e-10	0.350884	destroy		Bitter 苦	Spicy 辣	Sour 酸	Salty 鹹	Sweet 甜
	Bitter 苦	3.2	1.51771						Bitter 苦
	Spicy 辣	2.53333	1.73669						Spicy 辣	0.0456636
	Sour 酸	2.13333	1.45586						Sour 酸	0.000558664	0.226581
	Salty 鹹	1.56667	1.45468						Salty 鹹	8.28833e-05	0.0133213	0.0841987
	Sweet 甜	0.7	1.26355						Sweet 甜	2.10794e-07	0.000219214	0.000183872	0.00284142
disaster				disaster	41.5937	1.37048e-21	0.589198	disaster		Bitter 苦	Spicy 辣	Sour 酸	Salty 鹹	Sweet 甜
	Bitter 苦	4.13333	0.973204						Bitter 苦
	Spicy 辣	2.86667	1.65536						Spicy 辣	0.00117921
	Sour 酸	2.26667	1.31131						Sour 酸	7.91914e-07	0.0591847
	Salty 鹹	1.73333	1.48401						Salty 鹹	4.45802e-08	0.000524425	0.09195
	Sweet 甜	0.4	0.723974						Sweet 甜	4.33487e-14	8.78463e-09	2.36116e-07	3.43842e-05
discomfort				discomfort	40.8275	2.56177e-21	0.584691	discomfort		Bitter 苦	Sour 酸	Spicy 辣	Salty 鹹	Sweet 甜
	Bitter 苦	3.9	1.06188						Bitter 苦
	Sour 酸	2.86667	1.43198						Sour 酸	0.00398941
	Spicy 辣	2.2	1.49482						Spicy 辣	7.04365e-06	0.0304363
	Salty 鹹	1.5	1.27982						Salty 鹹	8.05301e-08	1.61382e-05	0.063281
	Sweet 甜	0.366667	0.808717						Sweet 甜	7.65139e-15	5.48875e-11	2.07914e-07	0.000330888
disloyal				disloyal	26.1838	1.77493e-15	0.474483	disloyal		Bitter 苦	Sour 酸	Spicy 辣	Salty 鹹	Sweet 甜
	Bitter 苦	3.73333	1.50707						Bitter 苦
	Sour 酸	2.76667	1.52414						Sour 酸	0.00206146
	Spicy 辣	2.43333	1.52414						Spicy 辣	0.000572665	0.224189
	Salty 鹹	1.8	1.37465						Salty 鹹	1.04497e-06	0.00138131	0.00931414
	Sweet 甜	0.7	1.14921						Sweet 甜	4.03797e-09	2.64438e-06	2.11414e-05	0.00194563
divorce				divorce	32.3948	4.87724e-14	0.527647	divorce		Bitter 苦	Sour 酸	Spicy 辣	Salty 鹹	Sweet 甜
	Bitter 苦	4.03333	1.12903						Bitter 苦
	Sour 酸	3.16667	0.985527						Sour 酸	0.000179925
	Spicy 辣	2.3	1.68462						Spicy 辣	1.59008e-05	0.0105711
	Salty 鹹	1.73333	1.50707						Salty 鹹	8.32449e-07	9.52604e-05	0.0640498
	Sweet 甜	0.7	1.14921						Sweet 甜	6.06336e-12	1.66184e-10	0.000369698	0.0071623
execution				execution	9.42237	1.24657e-06	0.245231	execution		Bitter 苦	Spicy 辣	Sour 酸	Salty 鹹	Sweet 甜
	Bitter 苦	2.66667	1.66782						Bitter 苦
	Spicy 辣	2.06667	1.81817						Spicy 辣	0.0173724
	Sour 酸	1.96667	1.7711						Sour 酸	0.00504641	0.598545
	Salty 鹹	1.6	1.49943						Salty 鹹	0.000334085	0.0411118	0.176582
	Sweet 甜	1.23333	1.43078						Sweet 甜	5.04388e-06	0.00582219	0.0112707	0.15538
failure				failure	61.2375	1.02944e-27	0.678626	failure		Bitter 苦	Sour 酸	Salty 鹹	Spicy 辣	Sweet 甜
	Bitter 苦	4.43333	0.626062						Bitter 苦
	Sour 酸	3.13333	1.33218						Sour 酸	4.65007e-05
	Salty 鹹	1.76667	1.25075						Salty 鹹	2.41533e-11	0.000144072
	Spicy 辣	1.7	1.36836						Spicy 辣	3.75796e-11	5.14305e-05	0.80435
	Sweet 甜	0.5	0.731083						Sweet 甜	8.08009e-18	9.41919e-12	0.000110373	0.000473768
false				false	15.2284	6.10941e-08	0.344313	false		Bitter 苦	Sour 酸	Spicy 辣	Salty 鹹	Sweet 甜
	Bitter 苦	3.06667	1.59597						Bitter 苦
	Sour 酸	2.4	1.61031						Sour 酸	0.00859794
	Spicy 辣	2.03333	1.79046						Spicy 辣	0.0101903	0.325582
	Salty 鹹	1.26667	1.36289						Salty 鹹	2.50922e-06	0.00205394	0.0263579
	Sweet 甜	0.866667	1.33218						Sweet 甜	1.77463e-07	6.20172e-05	0.0027129	0.031
fault				fault	23.5697	2.80462e-14	0.448351	fault		Bitter 苦	Sour 酸	Spicy 辣	Salty 鹹	Sweet 甜
	Bitter 苦	3.36667	1.40156						Bitter 苦
	Sour 酸	2.6	1.54474						Sour 酸	0.0018128
	Spicy 辣	2.03333	1.65015						Spicy 辣	6.19741e-05	0.0574386
	Salty 鹹	1.96667	1.40156						Salty 鹹	0.000372719	0.0299603	0.822973
	Sweet 甜	0.666667	0.958927						Sweet 甜	2.0939e-10	2.83558e-07	6.59807e-05	9.88883e-05
feeble				feeble	7.67419	0.000141413	0.209253	feeble		Bitter 苦	Sour 酸	Salty 鹹	Sweet 甜	Spicy 辣
	Bitter 苦	2.13333	1.30604						Bitter 苦
	Sour 酸	1.66667	1.37297						Sour 酸	0.0411118
	Salty 鹹	1.23333	1.33089						Salty 鹹	0.0025651	0.0300005
	Sweet 甜	1.13333	1.19578						Sweet 甜	0.000312881	0.0208945	0.707752
	Spicy 辣	1.03333	1.27261						Spicy 辣	0.000776875	0.00368294	0.226581	0.675658
fever				fever	33.8761	1.03617e-18	0.538776	fever		Bitter 苦	Spicy 辣	Sour 酸	Salty 鹹	Sweet 甜
	Bitter 苦	3.83333	1.26173						Bitter 苦
	Spicy 辣	2.36667	1.65015						Spicy 辣	0.00015889
	Sour 酸	1.76667	1.63335						Sour 酸	4.92721e-07	0.0216993
	Salty 鹹	1.53333	1.38298						Salty 鹹	1.62692e-07	0.000900961	0.269445
	Sweet 甜	0.633333	0.964305						Sweet 甜	1.67813e-10	1.15745e-06	0.00112246	0.000679381
filth				filth	25.6967	2.93995e-15	0.469803	filth		Bitter 苦	Sour 酸	Salty 鹹	Spicy 辣	Sweet 甜
	Bitter 苦	3.53333	1.04166						Bitter 苦
	Sour 酸	2.46667	1.56983						Sour 酸	0.00161833
	Salty 鹹	2.36667	1.40156						Salty 鹹	0.000121037	0.692955
	Spicy 辣	1.83333	1.36668						Spicy 辣	1.32433e-06	0.0598366	0.132821
	Sweet 甜	0.633333	1.03335						Sweet 甜	1.60619e-11	5.17547e-06	7.18372e-06	2.10694e-05
fire				fire	31.9444	1.68799e-13	0.524156	fire		Spicy 辣	Bitter 苦	Sour 酸	Sweet 甜	Salty 鹹
	Spicy 辣	3.66667	1.56102						Spicy 辣
	Bitter 苦	1.83333	1.53316						Bitter 苦	1.66248e-05
	Sour 酸	1.03333	1.12903						Sour 酸	1.06523e-08	0.00806767
	Sweet 甜	0.933333	1.25762						Sweet 甜	1.4661e-08	0.0147085	0.620347
	Salty 鹹	0.833333	1.23409						Salty 鹹	7.32564e-09	0.00162314	0.263811	0.647287
fraud				fraud	26.478	1.31119e-15	0.477271	fraud		Bitter 苦	Sour 酸	Spicy 辣	Salty 鹹	Sweet 甜
	Bitter 苦	3.33333	1.24106						Bitter 苦
	Sour 酸	2.3	1.48904						Sour 酸	0.00111618
	Spicy 辣	2.3	1.66402						Spicy 辣	0.0014456	1
	Salty 鹹	1.36667	1.3257						Salty 鹹	1.27208e-06	0.00494341	0.00874704
	Sweet 甜	0.5	0.900192						Sweet 甜	1.74812e-10	3.15413e-07	8.66615e-07	0.0010682
frigid				frigid	9.83475	6.91627e-07	0.253246	frigid		Bitter 苦	Spicy 辣	Sour 酸	Salty 鹹	Sweet 甜
	Bitter 苦	2.9	1.4704						Bitter 苦
	Spicy 辣	1.63333	1.40156						Spicy 辣	0.00221512
	Sour 酸	1.56667	1.35655						Sour 酸	0.000356869	0.790656
	Salty 鹹	1.36667	1.27261						Salty 鹹	7.10895e-05	0.386026	0.374638
	Sweet 甜	1	1.41421						Sweet 甜	9.21271e-05	0.0624856	0.0841987	0.260914
funeral				funeral	52.777	2.95922e-25	0.645377	funeral		Bitter 苦	Sour 酸	Salty 鹹	Spicy 辣	Sweet 甜
	Bitter 苦	4.5	0.861034						Bitter 苦
	Sour 酸	2.53333	1.73669						Sour 酸	7.15021e-07
	Salty 鹹	1.73333	1.61743						Salty 鹹	6.14295e-09	0.0126495
	Spicy 辣	1.36667	1.42595						Spicy 辣	2.97458e-12	0.00163576	0.196632
	Sweet 甜	0.333333	0.802296						Sweet 甜	7.28548e-18	5.34752e-07	0.000125896	0.0014456
gangrene				gangrene	24.966	6.31897e-15	0.462625	gangrene		Bitter 苦	Sour 酸	Spicy 辣	Salty 鹹	Sweet 甜
	Bitter 苦	3.26667	1.43679						Bitter 苦
	Sour 酸	2.2	1.44795						Sour 酸	0.000276254
	Spicy 辣	2.03333	1.75152						Spicy 辣	0.000276333	0.591737
	Salty 鹹	2	1.48556						Salty 鹹	0.000590224	0.494818	0.920331
	Sweet 甜	0.3	0.651259						Sweet 甜	1.98897e-11	3.34808e-08	3.14512e-05	3.2536e-06
gloom				gloom	13.8412	2.92721e-09	0.323081	gloom		Bitter 苦	Sour 酸	Spicy 辣	Salty 鹹	Sweet 甜
	Bitter 苦	3.23333	1.33089						Bitter 苦
	Sour 酸	2.2	1.44795						Sour 酸	0.00111618
	Spicy 辣	1.86667	1.43198						Spicy 辣	0.000639096	0.216897
	Salty 鹹	1.76667	1.50134						Salty 鹹	5.2937e-05	0.130258	0.761526
	Sweet 甜	0.9	1.32222						Sweet 甜	8.80742e-08	0.000635672	0.00661117	0.0252968
grime				grime	27.6112	4.14415e-16	0.487734	grime		Bitter 苦	Salty 鹹	Sour 酸	Spicy 辣	Sweet 甜
	Bitter 苦	3.23333	1.50134						Bitter 苦
	Salty 鹹	2.13333	1.33218						Salty 鹹	0.00176091
	Sour 酸	2.1	1.4704						Sour 酸	0.00244645	0.916761
	Spicy 辣	1.23333	1.27802						Spicy 辣	7.12771e-08	0.00560489	0.0041483
	Sweet 甜	0.366667	0.668675						Sweet 甜	2.15916e-10	2.39737e-08	5.38636e-07	0.000872968
guillotine				guillotine	41.4414	1.71711e-16	0.58831	guillotine		Bitter 苦	Spicy 辣	Sour 酸	Salty 鹹	Sweet 甜
	Bitter 苦	4.26667	0.784915						Bitter 苦
	Spicy 辣	3.2	1.71001						Spicy 辣	0.00144438
	Sour 酸	2.43333	1.59056						Sour 酸	1.36128e-08	0.0708145
	Salty 鹹	1.8	1.62735						Salty 鹹	1.75719e-08	0.00184617	0.116053
	Sweet 甜	0.266667	0.583292						Sweet 甜	5.38915e-18	2.35822e-09	6.59903e-07	3.87612e-06
handicap				handicap	21.985	1.5942e-13	0.431206	handicap		Bitter 苦	Sour 酸	Spicy 辣	Salty 鹹	Sweet 甜
	Bitter 苦	3.43333	1.07265						Bitter 苦
	Sour 酸	2.1	1.49366						Sour 酸	0.000247217
	Spicy 辣	2	1.41421						Spicy 辣	0.000207101	0.775197
	Salty 鹹	1.43333	1.40647						Salty 鹹	1.50448e-06	0.0264246	0.0477306
	Sweet 甜	0.7	0.987857						Sweet 甜	1.15297e-11	6.89068e-05	0.000117071	0.0136638
hardship				hardship	51.2975	8.44811e-25	0.638843	hardship		Bitter 苦	Sour 酸	Spicy 辣	Salty 鹹	Sweet 甜
	Bitter 苦	4.3	0.876907						Bitter 苦
	Sour 酸	2.8	1.42393						Sour 酸	5.07281e-07
	Spicy 辣	2.33333	1.47001						Spicy 辣	1.86689e-07	0.114294
	Salty 鹹	1.83333	1.44039						Salty 鹹	2.36483e-09	0.000729053	0.087405
	Sweet 甜	0.633333	0.614948						Sweet 甜	1.35944e-16	3.09643e-09	4.58001e-07	9.10806e-05
headache				headache	33.7156	1.1992e-18	0.537595	headache		Bitter 苦	Spicy 辣	Sour 酸	Salty 鹹	Sweet 甜
	Bitter 苦	3.86667	1.27937						Bitter 苦
	Spicy 辣	2.1	1.49366						Spicy 辣	3.56711e-06
	Sour 酸	2.06667	1.50707						Sour 酸	2.24552e-05	0.912663
	Salty 鹹	1.2	1.15669						Salty 鹹	9.85161e-09	0.00614987	0.00284142
	Sweet 甜	0.533333	0.937102						Sweet 甜	1.19225e-12	5.34139e-05	1.72591e-05	0.0126089
hell				hell	43.957	2.07423e-22	0.602505	hell		Bitter 苦	Spicy 辣	Sour 酸	Salty 鹹	Sweet 甜
	Bitter 苦	4.43333	0.678911						Bitter 苦
	Spicy 辣	3.03333	1.67091						Spicy 辣	4.9153e-05
	Sour 酸	2.36667	1.62912						Sour 酸	8.37525e-08	0.0549436
	Salty 鹹	1.7	1.57896						Salty 鹹	1.40578e-09	0.000672279	0.0346179
	Sweet 甜	0.466667	1.04166						Sweet 甜	1.14087e-16	4.77699e-08	1.02071e-06	0.00189648
hinder				hinder	24.5518	9.79372e-15	0.458468	hinder		Bitter 苦	Sour 酸	Spicy 辣	Salty 鹹	Sweet 甜
	Bitter 苦	3.46667	1.13664						Bitter 苦
	Sour 酸	2	1.55364						Sour 酸	5.2937e-05
	Spicy 辣	1.96667	1.47352						Spicy 辣	3.93705e-05	0.921154
	Salty 鹹	1.46667	1.54771						Salty 鹹	8.69948e-06	0.0653764	0.129868
	Sweet 甜	0.533333	0.819307						Sweet 甜	8.81291e-13	3.81794e-05	2.50523e-05	0.00111349
hostage				hostage	31.4361	9.94562e-18	0.520154	hostage		Bitter 苦	Sour 酸	Spicy 辣	Salty 鹹	Sweet 甜
	Bitter 苦	3.46667	1.30604						Bitter 苦
	Sour 酸	2	1.5086						Sour 酸	1.46639e-06
	Spicy 辣	1.76667	1.56873						Spicy 辣	3.40443e-07	0.421894
	Salty 鹹	1.43333	1.35655						Salty 鹹	1.01182e-07	0.0215902	0.23131
	Sweet 甜	0.333333	0.844182						Sweet 甜	8.41118e-12	1.37356e-05	0.000289609	0.000776875
hungry				hungry	18.3259	1.08058e-11	0.387228	hungry		Bitter 苦	Sour 酸	Salty 鹹	Spicy 辣	Sweet 甜
	Bitter 苦	3.16667	1.55549						Bitter 苦
	Sour 酸	2.36667	1.56433						Sour 酸	0.0244374
	Salty 鹹	1.6	1.54474						Salty 鹹	0.000585358	0.014351
	Spicy 辣	1.13333	1.33218						Spicy 辣	3.70498e-06	0.00255303	0.084732
	Sweet 甜	0.6	0.932183						Sweet 甜	4.77699e-08	8.51593e-06	0.00418064	0.080537
hurricane				hurricane	10.9521	6.0288e-06	0.27413	hurricane		Bitter 苦	Spicy 辣	Sour 酸	Salty 鹹	Sweet 甜
	Bitter 苦	3.2	1.56249						Bitter 苦
	Spicy 辣	2.13333	1.96053						Spicy 辣	0.0143442
	Sour 酸	2.1	1.26899						Sour 酸	0.00194563	0.921154
	Salty 鹹	1.96667	1.47352						Salty 鹹	0.00376881	0.689277	0.625266
	Sweet 甜	0.9	1.24152						Sweet 甜	3.87749e-07	0.00910193	9.10806e-05	2.66001e-05
hurt				hurt	33.8449	1.06601e-18	0.538546	hurt		Bitter 苦	Spicy 辣	Sour 酸	Salty 鹹	Sweet 甜
	Bitter 苦	3.8	1.21485						Bitter 苦
	Spicy 辣	2.66667	1.58296						Spicy 辣	0.00361668
	Sour 酸	2.63333	1.47352						Sour 酸	0.000535682	0.913744
	Salty 鹹	1.73333	1.48401						Salty 鹹	4.92721e-07	0.00230445	0.0164637
	Sweet 甜	0.433333	0.773854						Sweet 甜	1.44216e-13	7.59519e-08	8.05251e-10	0.000117071
ignorance				ignorance	9.61462	9.46602e-07	0.248989	ignorance		Bitter 苦	Sour 酸	Sweet 甜	Salty 鹹	Spicy 辣
	Bitter 苦	2.83333	1.55549						Bitter 苦
	Sour 酸	2.16667	1.62063						Sour 酸	0.0502648
	Sweet 甜	2.13333	1.52527						Sweet 甜	0.0830747	0.920331
	Salty 鹹	1.23333	1.40647						Salty 鹹	7.4274e-06	0.00813435	0.0307856
	Spicy 辣	1.06667	1.43679						Spicy 辣	1.16196e-05	0.00127501	0.00547704	0.493164
illness				illness	40.207	4.27228e-21	0.580967	illness		Bitter 苦	Sour 酸	Salty 鹹	Spicy 辣	Sweet 甜
	Bitter 苦	4.3	1.1188						Bitter 苦
	Sour 酸	2.6	1.4527						Sour 酸	3.40443e-07
	Salty 鹹	1.83333	1.55549						Salty 鹹	3.31505e-08	0.0180339
	Spicy 辣	1.8	1.42393						Spicy 辣	2.56245e-08	0.0257742	0.906574
	Sweet 甜	0.6	0.894427						Sweet 甜	4.64326e-13	9.35269e-08	0.00053605	0.000161972
impair				impair	34.4683	6.06239e-19	0.543079	impair		Bitter 苦	Sour 酸	Spicy 辣	Salty 鹹	Sweet 甜
	Bitter 苦	3.66667	1.06134						Bitter 苦
	Sour 酸	2.23333	1.6955						Sour 酸	4.34255e-05
	Spicy 辣	1.83333	1.64177						Spicy 辣	5.87347e-07	0.216487
	Salty 鹹	1.53333	1.61316						Salty 鹹	9.15975e-08	0.0199771	0.184141
	Sweet 甜	0.566667	0.897634						Sweet 甜	2.76848e-13	1.16813e-06	1.5053e-05	0.000326576
impotent				impotent	17.9218	1.75378e-11	0.38195	impotent		Bitter 苦	Sour 酸	Salty 鹹	Spicy 辣	Sweet 甜
	Bitter 苦	3.23333	1.43078						Bitter 苦
	Sour 酸	2.5	1.47975						Sour 酸	0.00627171
	Salty 鹹	1.63333	1.54213						Salty 鹹	0.000134933	0.00634237
	Spicy 辣	1.4	1.42877						Spicy 辣	1.10718e-05	0.00280315	0.507858
	Sweet 甜	0.766667	1.16511						Sweet 甜	1.9699e-07	2.4227e-05	0.00324488	0.0369629
infection				infection	16.815	6.74086e-11	0.367019	infection		Bitter 苦	Sour 酸	Spicy 辣	Salty 鹹	Sweet 甜
	Bitter 苦	3.46667	1.22428						Bitter 苦
	Sour 酸	2.23333	1.6121						Sour 酸	0.000474225
	Spicy 辣	2.13333	1.45586						Spicy 辣	0.00113955	0.748005
	Salty 鹹	1.9	1.53914						Salty 鹹	7.92143e-05	0.374198	0.421894
	Sweet 甜	0.766667	1.19434						Sweet 甜	2.32734e-08	6.17863e-05	0.000310055	0.00125313
inferior				inferior	21.0353	4.63026e-13	0.420409	inferior		Bitter 苦	Sour 酸	Salty 鹹	Spicy 辣	Sweet 甜
	Bitter 苦	3.36667	1.37674						Bitter 苦
	Sour 酸	2.46667	1.65536						Sour 酸	0.00329516
	Salty 鹹	1.6	1.52225						Salty 鹹	8.51593e-06	0.0198229
	Spicy 辣	1.33333	1.47001						Spicy 辣	1.47223e-06	0.00288182	0.264899
	Sweet 甜	0.833333	0.949894						Sweet 甜	1.03288e-08	5.79918e-05	0.0132046	0.0295292
injury				injury	28.503	1.70027e-16	0.495678	injury		Bitter 苦	Sour 酸	Spicy 辣	Salty 鹹	Sweet 甜
	Bitter 苦	3.9	1.24152						Bitter 苦
	Sour 酸	2.83333	1.36668						Sour 酸	0.00244484
	Spicy 辣	2.66667	1.68836						Spicy 辣	0.00354661	0.662362
	Salty 鹹	1.8	1.47157						Salty 鹹	4.318e-06	0.00183199	0.0264478
	Sweet 甜	0.566667	0.727932						Sweet 甜	8.15244e-12	1.62611e-09	5.8802e-07	1.54858e-05
insane				insane	9.52379	1.07793e-06	0.247218	insane		Spicy 辣	Sour 酸	Sweet 甜	Bitter 苦	Salty 鹹
	Spicy 辣	3.4	1.54474						Spicy 辣
	Sour 酸	2.1	1.64736						Sour 酸	0.00111519
	Sweet 甜	1.73333	1.41259						Sweet 甜	0.000291927	0.239115
	Bitter 苦	1.56667	1.40647						Bitter 苦	0.000119014	0.1033	0.623518
	Salty 鹹	1.56667	1.54659						Salty 鹹	0.000151397	0.0767329	0.63037	1
irritate				irritate	26.27	1.62394e-15	0.475303	irritate		Spicy 辣	Sour 酸	Salty 鹹	Bitter 苦	Sweet 甜
	Spicy 辣	4.26667	1.04826						Spicy 辣
	Sour 酸	2.6	1.5669						Sour 酸	9.79058e-06
	Salty 鹹	1.73333	1.52978						Salty 鹹	1.00399e-09	0.0122152
	Bitter 苦	1.6	1.30252						Bitter 苦	4.16346e-09	0.00535825	0.658318
	Sweet 甜	1.4	1.37966						Sweet 甜	1.96007e-09	0.00433438	0.294101	0.557456
jail				jail	48.4977	6.48647e-24	0.625795	jail		Bitter 苦	Sour 酸	Spicy 辣	Salty 鹹	Sweet 甜
	Bitter 苦	4.53333	0.681445						Bitter 苦
	Sour 酸	2.93333	1.48401						Sour 酸	4.89132e-06
	Spicy 辣	2.9	1.58332						Spicy 辣	1.13581e-05	0.915791
	Salty 鹹	1.96667	1.49674						Salty 鹹	2.25773e-08	0.0056454	0.00152445
	Sweet 甜	0.5	0.820008						Sweet 甜	2.96987e-18	9.14944e-10	9.70429e-08	8.28296e-05
killer				killer	35.5409	7.10955e-15	0.550673	killer		Spicy 辣	Bitter 苦	Sour 酸	Salty 鹹	Sweet 甜
	Spicy 辣	3.96667	1.27261						Spicy 辣
	Bitter 苦	2.83333	1.11675						Bitter 苦	0.000130278
	Sour 酸	1.96667	1.56433						Sour 酸	9.83831e-06	0.000331532
	Salty 鹹	1.4	1.47625						Salty 鹹	9.4138e-08	1.06882e-05	0.0740907
	Sweet 甜	0.733333	1.08066						Sweet 甜	5.4619e-12	3.09268e-08	0.00113058	0.0141039
lawsuit				lawsuit	25.5355	3.47758e-15	0.468236	lawsuit		Bitter 苦	Spicy 辣	Sour 酸	Salty 鹹	Sweet 甜
	Bitter 苦	3.56667	1.27802						Bitter 苦
	Spicy 辣	2.33333	1.53877						Spicy 辣	0.000365852
	Sour 酸	2.1	1.49366						Sour 酸	5.12582e-07	0.486585
	Salty 鹹	1.5	1.5702						Salty 鹹	3.30274e-07	0.00716157	0.0621333
	Sweet 甜	0.7	1.02217						Sweet 甜	4.75699e-11	1.88061e-05	8.08024e-05	0.00652236
leprosy				leprosy	34.0859	8.56509e-19	0.540309	leprosy		Bitter 苦	Spicy 辣	Sour 酸	Salty 鹹	Sweet 甜
	Bitter 苦	3.83333	0.985527						Bitter 苦
	Spicy 辣	2.36667	1.69143						Spicy 辣	7.1723e-05
	Sour 酸	2.23333	1.59056						Sour 酸	3.45853e-05	0.683939
	Salty 鹹	1.66667	1.49328						Salty 鹹	3.23793e-07	0.0216073	0.026846
	Sweet 甜	0.433333	0.85836						Sweet 甜	3.1025e-14	6.97011e-07	3.65163e-06	6.81987e-05
lice				lice	16.2645	1.33171e-10	0.359321	lice		Bitter 苦	Sour 酸	Salty 鹹	Spicy 辣	Sweet 甜
	Bitter 苦	2.8	1.64841						Bitter 苦
	Sour 酸	1.9	1.49366						Sour 酸	0.00329516
	Salty 鹹	1.83333	1.5105						Salty 鹹	0.00261316	0.773616
	Spicy 辣	1.66667	1.58296						Spicy 辣	0.00112246	0.472434	0.648886
	Sweet 甜	0.433333	0.727932						Sweet 甜	4.61954e-08	1.20844e-05	7.06951e-06	0.000203773
lie				lie	11.2694	9.26537e-08	0.27985	lie		Bitter 苦	Sour 酸	Spicy 辣	Sweet 甜	Salty 鹹
	Bitter 苦	3.16667	1.46413						Bitter 苦
	Sour 酸	2.66667	1.62594						Sour 酸	0.0701062
	Spicy 辣	2.16667	1.76329						Spicy 辣	0.00578711	0.125732
	Sweet 甜	1.43333	1.56873						Sweet 甜	1.59008e-05	0.000754642	0.0736878
	Salty 鹹	1.33333	1.26854						Salty 鹹	7.11167e-06	0.000400064	0.00270459	0.79972
loser				loser	38.8135	2.80399e-15	0.572357	loser		Bitter 苦	Sour 酸	Salty 鹹	Spicy 辣	Sweet 甜
	Bitter 苦	3.83333	1.26173						Bitter 苦
	Sour 酸	3.3	1.14921						Sour 酸	0.00708177
	Salty 鹹	2.06667	1.52978						Salty 鹹	7.5264e-08	0.000238054
	Spicy 辣	1.93333	1.55216						Spicy 辣	1.16817e-05	0.000244366	0.680629
	Sweet 甜	0.633333	0.718395						Sweet 甜	2.28742e-12	4.05476e-12	7.07956e-05	1.44042e-05
lost				lost	17.9941	4.51667e-10	0.382902	lost		Bitter 苦	Sour 酸	Salty 鹹	Spicy 辣	Sweet 甜
	Bitter 苦	3.4	1.35443						Bitter 苦
	Sour 酸	2.26667	1.59597						Sour 酸	0.000690293
	Salty 鹹	1.6	1.58875						Salty 鹹	1.13892e-05	0.0264246
	Spicy 辣	1.26667	1.31131						Spicy 辣	5.74455e-07	0.00819863	0.185947
	Sweet 甜	0.866667	1.25212						Sweet 甜	1.92267e-07	0.000720195	0.055821	0.216487
louse				louse	12.2412	1.46291e-06	0.29682	louse		Bitter 苦	Spicy 辣	Sour 酸	Salty 鹹	Sweet 甜
	Bitter 苦	2.7	1.60065						Bitter 苦
	Spicy 辣	1.53333	1.65536						Spicy 辣	0.00387433
	Sour 酸	1.46667	1.30604						Sour 酸	0.00220966	0.745014
	Salty 鹹	1.23333	1.10433						Salty 鹹	0.000277147	0.263811	0.256601
	Sweet 甜	0.6	1.03724						Sweet 甜	7.9414e-06	0.0100389	0.00212951	0.0213878
maggot				maggot	12.3839	2.02599e-08	0.299245	maggot		Bitter 苦	Salty 鹹	Sour 酸	Spicy 辣	Sweet 甜
	Bitter 苦	2.96667	1.40156						Bitter 苦
	Salty 鹹	2.03333	1.73172						Salty 鹹	0.00449453
	Sour 酸	1.66667	1.74856						Sour 酸	0.000852879	0.366482
	Spicy 辣	1.36667	1.67091						Spicy 辣	4.58666e-05	0.0717219	0.36969
	Sweet 甜	0.7	1.05536						Sweet 甜	7.54075e-08	0.000247217	0.011268	0.0304363
malaria				malaria	41.4665	1.51973e-21	0.588457	malaria		Bitter 苦	Spicy 辣	Sour 酸	Salty 鹹	Sweet 甜
	Bitter 苦	3.96667	1.15917						Bitter 苦
	Spicy 辣	2.13333	1.47936						Spicy 辣	7.11167e-06
	Sour 酸	1.96667	1.42595						Sour 酸	4.00289e-08	0.524271
	Salty 鹹	1.43333	1.38174						Salty 鹹	5.17019e-08	0.00895624	0.0579004
	Sweet 甜	0.433333	0.8172						Sweet 甜	4.69277e-13	1.32433e-06	7.76011e-06	0.00015403
massacre				massacre	46.8781	2.18049e-23	0.617808	massacre		Bitter 苦	Spicy 辣	Sour 酸	Salty 鹹	Sweet 甜
	Bitter 苦	4.13333	1.07425						Bitter 苦
	Spicy 辣	3.26667	1.41259						Spicy 辣	0.0122152
	Sour 酸	2.63333	1.18855						Sour 酸	5.47534e-06	0.044336
	Salty 鹹	1.46667	1.38298						Salty 鹹	1.46576e-08	1.67834e-06	0.00040467
	Sweet 甜	0.466667	0.937102						Sweet 甜	2.60705e-12	1.00586e-10	2.06468e-08	0.000793726
measles				measles	24.5735	9.57055e-15	0.458688	measles		Bitter 苦	Sour 酸	Spicy 辣	Salty 鹹	Sweet 甜
	Bitter 苦	3.4	1.49943						Bitter 苦
	Sour 酸	2.16667	1.53316						Sour 酸	0.000603257
	Spicy 辣	1.86667	1.65536						Spicy 辣	0.00016555	0.397792
	Salty 鹹	1.73333	1.48401						Salty 鹹	4.35936e-05	0.17711	0.594788
	Sweet 甜	0.4	0.621455						Sweet 甜	6.31852e-11	4.73234e-07	1.20844e-05	1.04509e-05
meek				meek	38.2608	9.11367e-17	0.568843	meek		Sweet 甜	Bitter 苦	Sour 酸	Salty 鹹	Spicy 辣
	Sweet 甜	3.4	1.32873						Sweet 甜
	Bitter 苦	1.2	1.49482						Bitter 苦	3.69551e-08
	Sour 酸	0.933333	1.25762						Sour 酸	1.66184e-10	0.361158
	Salty 鹹	0.766667	1.04						Salty 鹹	2.94408e-10	0.162068	0.432654
	Spicy 辣	0.5	0.937715						Spicy 辣	1.98202e-10	0.0199771	0.0907586	0.118226
mistake				mistake	12.9245	9.81626e-09	0.308281	mistake		Bitter 苦	Sour 酸	Spicy 辣	Salty 鹹	Sweet 甜
	Bitter 苦	3	1.59741						Bitter 苦
	Sour 酸	2.16667	1.53316						Sour 酸	0.019154
	Spicy 辣	1.83333	1.41624						Spicy 辣	0.000880576	0.305047
	Salty 鹹	1.73333	1.59597						Salty 鹹	0.001917	0.151714	0.681744
	Sweet 甜	0.766667	0.971431						Sweet 甜	3.63481e-07	5.83931e-05	0.00161833	0.00661117
mold				mold	9.70355	2.76455e-05	0.250715	mold		Sweet 甜	Salty 鹹	Bitter 苦	Sour 酸	Spicy 辣
	Sweet 甜	2.1	1.82606						Sweet 甜
	Salty 鹹	1.23333	1.47819						Salty 鹹	0.0230489
	Bitter 苦	1.2	1.39951						Bitter 苦	0.00927774	0.886916
	Sour 酸	0.766667	1.07265						Sour 酸	0.000189221	0.0241407	0.0849967
	Spicy 辣	0.5	0.861034						Spicy 辣	0.000121283	0.00229716	0.0101133	0.174103
morbid				morbid	22.1179	1.37533e-13	0.432684	morbid		Bitter 苦	Sour 酸	Spicy 辣	Salty 鹹	Sweet 甜
	Bitter 苦	3.46667	1.22428						Bitter 苦
	Sour 酸	2.16667	1.55549						Sour 酸	0.000282619
	Spicy 辣	1.6	1.5669						Spicy 辣	4.35297e-06	0.107667
	Salty 鹹	1.4	1.42877						Salty 鹹	5.9633e-07	0.00371984	0.414616
	Sweet 甜	0.766667	1.19434						Sweet 甜	7.38197e-09	0.000372719	0.00582219	0.0299603
morgue				morgue	24.7957	7.56356e-15	0.460924	morgue		Bitter 苦	Sour 酸	Salty 鹹	Spicy 辣	Sweet 甜
	Bitter 苦	3.5	1.22474						Bitter 苦
	Sour 酸	2.46667	1.43198						Sour 酸	0.00278531
	Salty 鹹	2.13333	1.45586						Salty 鹹	0.000765365	0.310345
	Spicy 辣	1.33333	1.66782						Spicy 辣	2.22093e-06	0.00336074	0.0497494
	Sweet 甜	0.466667	0.681445						Sweet 甜	5.0253e-13	5.37283e-08	3.02484e-06	0.00832047
nightmare				nightmare	33.0582	2.19017e-18	0.532697	nightmare		Bitter 苦	Spicy 辣	Sour 酸	Salty 鹹	Sweet 甜
	Bitter 苦	3.83333	1.14721						Bitter 苦
	Spicy 辣	2.46667	1.83328						Spicy 辣	0.000347245
	Sour 酸	1.73333	1.31131						Sour 酸	1.25804e-08	0.0317324
	Salty 鹹	1.43333	1.45468						Salty 鹹	8.05301e-08	0.00433034	0.184141
	Sweet 甜	0.466667	1.07425						Sweet 甜	3.24723e-13	2.15603e-05	6.25433e-05	0.00291946
nuisance				nuisance	27.5097	6.36754e-12	0.486814	nuisance		Bitter 苦	Spicy 辣	Sour 酸	Salty 鹹	Sweet 甜
	Bitter 苦	3.66667	1.32179						Bitter 苦
	Spicy 辣	2.33333	1.56102						Spicy 辣	2.21233e-05
	Sour 酸	2.2	1.47157						Sour 酸	3.21159e-05	0.572515
	Salty 鹹	1.73333	1.52978						Salty 鹹	2.01457e-05	0.0950888	0.0600253
	Sweet 甜	0.566667	1.10433						Sweet 甜	4.18834e-10	1.79028e-05	3.45373e-06	4.88084e-05
overcast				overcast	20.6292	1.88039e-10	0.415667	overcast		Bitter 苦	Sour 酸	Salty 鹹	Sweet 甜	Spicy 辣
	Bitter 苦	2.8	1.12648						Bitter 苦
	Sour 酸	1.86667	1.47936						Sour 酸	0.00130848
	Salty 鹹	1.66667	1.29544						Salty 鹹	0.000785318	0.440127
	Sweet 甜	1.03333	1.18855						Sweet 甜	5.24347e-08	0.0169773	0.0345825
	Spicy 辣	0.633333	0.850287		`				Spicy 辣	8.39482e-12	1.54858e-05	0.000191717	0.062873
pain				pain	36.8187	7.5708e-20	0.559396	pain		Bitter 苦	Spicy 辣	Sour 酸	Salty 鹹	Sweet 甜
	Bitter 苦	3.96667	1.12903						Bitter 苦
	Spicy 辣	3.03333	1.35146						Spicy 辣	0.0100389
	Sour 酸	2.93333	1.50707						Sour 酸	0.0016315	0.779257
	Salty 鹹	1.66667	1.32179						Salty 鹹	8.46193e-09	0.000244366	0.000244491
	Sweet 甜	0.666667	0.884087						Sweet 甜	1.42489e-12	3.76368e-10	1.40597e-08	0.000564203
pervert				pervert	9.8002	7.26469e-07	0.252581	pervert		Bitter 苦	Sour 酸	Spicy 辣	Salty 鹹	Sweet 甜
	Bitter 苦	2.7	1.44198						Bitter 苦
	Sour 酸	2.03333	1.56433						Sour 酸	0.0226084
	Spicy 辣	2	1.66091						Spicy 辣	0.0304177	0.906574
	Salty 鹹	1.33333	1.32179						Salty 鹹	7.81038e-05	0.0113382	0.0284076
	Sweet 甜	1	1.08278						Sweet 甜	7.04365e-06	0.00204738	0.0135972	0.23131
pest				pest	19.3219	3.32974e-12	0.399858	pest		Bitter 苦	Sour 酸	Spicy 辣	Salty 鹹	Sweet 甜
	Bitter 苦	3.13333	1.67607						Bitter 苦
	Sour 酸	2.3	1.60065						Sour 酸	0.00944206
	Spicy 辣	2.1	1.74889						Spicy 辣	0.00227792	0.561369
	Salty 鹹	1.5	1.3834						Salty 鹹	6.55466e-05	0.00727363	0.0504655
	Sweet 甜	0.533333	0.899553						Sweet 甜	3.06181e-08	1.58236e-06	0.000101036	0.000258344
pity				pity	27.5218	4.53473e-16	0.486924	pity		Bitter 苦	Sour 酸	Salty 鹹	Spicy 辣	Sweet 甜
	Bitter 苦	3.76667	1.25075						Bitter 苦
	Sour 酸	2.53333	1.47936						Sour 酸	1.14657e-05
	Salty 鹹	1.93333	1.46059						Salty 鹹	1.10718e-05	0.0591847
	Spicy 辣	1.23333	1.33089						Spicy 辣	1.03288e-08	0.000247405	0.0267718
	Sweet 甜	1.03333	1.24522						Sweet 甜	6.47068e-10	3.34138e-05	0.00370154	0.43199
poison				poison	17.7408	2.18128e-11	0.379557	poison		Bitter 苦	Sour 酸	Spicy 辣	Sweet 甜	Salty 鹹
	Bitter 苦	4.1	1.37339						Bitter 苦
	Sour 酸	2.3	1.41787						Sour 酸	1.13892e-05
	Spicy 辣	2.13333	1.59164						Spicy 辣	2.32984e-05	0.639984
	Sweet 甜	1.73333	1.70057						Sweet 甜	2.54098e-05	0.0943009	0.387974
	Salty 鹹	1.1	1.21343						Salty 鹹	9.80483e-10	0.000473768	0.00671056	0.11342
pollute				pollute	33.0257	2.25664e-18	0.532452	pollute		Bitter 苦	Sour 酸	Salty 鹹	Spicy 辣	Sweet 甜
	Bitter 苦	3.6	1.49943						Bitter 苦
	Sour 酸	2.93333	1.55216						Sour 酸	0.0479534
	Salty 鹹	2.33333	1.37297						Salty 鹹	0.001917	0.0313517
	Spicy 辣	1.96667	1.65015						Spicy 辣	1.59884e-05	0.00359403	0.276203
	Sweet 甜	0.3	0.595963						Sweet 甜	7.27443e-12	7.30452e-10	1.24186e-09	5.62275e-06
poverty				poverty	33.6338	1.29206e-18	0.536991	poverty		Bitter 苦	Sour 酸	Salty 鹹	Spicy 辣	Sweet 甜
	Bitter 苦	4.36667	1.12903						Bitter 苦
	Sour 酸	2.86667	1.54771						Sour 酸	0.000320401
	Salty 鹹	2.2	1.29721						Salty 鹹	3.54346e-08	0.0479534
	Spicy 辣	1.76667	1.6121						Spicy 辣	4.69397e-09	0.00235036	0.119186
	Sweet 甜	0.833333	1.01992						Sweet 甜	5.35508e-12	1.29945e-07	0.000275805	0.0168692
pressure				pressure	42.366	7.3448e-22	0.593644	pressure		Bitter 苦	Sour 酸	Spicy 辣	Salty 鹹	Sweet 甜
	Bitter 苦	4.26667	1.17248						Bitter 苦
	Sour 酸	2.73333	1.43679						Sour 酸	2.30897e-06
	Spicy 辣	2.26667	1.48401						Spicy 辣	2.10121e-06	0.138086
	Salty 鹹	1.7	1.4657						Salty 鹹	1.84861e-08	0.000721791	0.0445705
	Sweet 甜	0.6	0.855006						Sweet 甜	2.31493e-13	3.3414e-08	1.37356e-05	8.68062e-05
prison				prison	35.1394	3.32209e-19	0.547859	prison		Bitter 苦	Sour 酸	Spicy 辣	Salty 鹹	Sweet 甜
	Bitter 苦	4.06667	1.38796						Bitter 苦
	Sour 酸	2.66667	1.47001						Sour 酸	0.000125896
	Spicy 辣	2.26667	1.57422						Spicy 辣	2.24552e-05	0.116582
	Salty 鹹	1.9	1.32222						Salty 鹹	4.66932e-07	0.00221277	0.148061
	Sweet 甜	0.5	0.973795						Sweet 甜	4.67301e-11	3.23793e-07	1.79028e-05	3.4074e-05
punishment				punishment	34.732	4.78262e-19	0.54497	punishment		Bitter 苦	Spicy 辣	Sour 酸	Salty 鹹	Sweet 甜
	Bitter 苦	3.96667	1.12903						Bitter 苦
	Spicy 辣	3.06667	1.55216						Spicy 辣	0.00370154
	Sour 酸	2.9	1.26899						Sour 酸	2.66001e-05	0.501503
	Salty 鹹	1.9	1.37339						Salty 鹹	3.51392e-06	0.000880576	0.00258202
	Sweet 甜	0.766667	1.10433						Sweet 甜	2.85838e-11	4.82182e-08	1.904e-08	0.000452905
pus				pus	30.9763	1.53818e-17	0.516476	pus		Bitter 苦	Sour 酸	Salty 鹹	Spicy 辣	Sweet 甜
	Bitter 苦	3.63333	1.15917						Bitter 苦
	Sour 酸	2.2	1.62735						Sour 酸	0.0002324
	Salty 鹹	2.16667	1.31525						Salty 鹹	5.2937e-05	0.902247
	Spicy 辣	1.43333	1.54659						Spicy 辣	1.5742e-06	0.0121014	0.0251082
	Sweet 甜	0.466667	0.681445						Sweet 甜	5.51592e-13	2.27854e-06	1.67906e-08	0.00119214
rabies				rabies	23.774	2.24985e-14	0.450487	rabies		Bitter 苦	Spicy 辣	Sour 酸	Salty 鹹	Sweet 甜
	Bitter 苦	3.03333	1.65015						Bitter 苦
	Spicy 辣	2.2	1.74988						Spicy 辣	0.0250268
	Sour 酸	1.9	1.709						Sour 酸	6.52665e-05	0.40213
	Salty 鹹	1.53333	1.45586						Salty 鹹	3.34138e-05	0.0433974	0.183392
	Sweet 甜	0.2	0.406838						Sweet 甜	3.07912e-10	1.56233e-07	3.98905e-06	1.74509e-05
rape				rape	26.1569	1.82481e-15	0.474227	rape		Bitter 苦	Sour 酸	Spicy 辣	Salty 鹹	Sweet 甜
	Bitter 苦	3.76667	1.56873						Bitter 苦
	Sour 酸	3	1.46217						Sour 酸	0.0373265
	Spicy 辣	2.63333	1.8843						Spicy 辣	0.00288182	0.2953
	Salty 鹹	2.46667	1.52527						Salty 鹹	0.00142583	0.0957439	0.674399
	Sweet 甜	0.4	0.968468						Sweet 甜	3.01369e-10	3.69515e-09	8.21425e-07	2.15572e-07
rat				rat	15.8408	2.2609e-10	0.353267	rat		Bitter 苦	Salty 鹹	Sour 酸	Spicy 辣	Sweet 甜
	Bitter 苦	3.06667	1.72073						Bitter 苦
	Salty 鹹	2.06667	1.48401						Salty 鹹	0.00162314
	Sour 酸	1.86667	1.50249						Sour 酸	0.000111399	0.494818
	Spicy 辣	1.6	1.54474						Spicy 辣	7.1723e-05	0.128689	0.361158
	Sweet 甜	0.733333	1.11211						Sweet 甜	8.86924e-07	7.41709e-05	0.000524425	0.00368044
rejected				rejected	33.1252	2.05907e-18	0.533201	rejected		Bitter 苦	Sour 酸	Spicy 辣	Salty 鹹	Sweet 甜
	Bitter 苦	3.56667	1.50134						Bitter 苦
	Sour 酸	3	1.38962						Sour 酸	0.0324712
	Spicy 辣	1.9	1.66816						Spicy 辣	9.79058e-06	0.000306822
	Salty 鹹	1.86667	1.52527						Salty 鹹	8.40371e-06	0.00100112	0.856321
	Sweet 甜	0.566667	0.935261						Sweet 甜	1.89183e-10	3.09684e-09	7.41709e-05	9.88883e-05
resent				resent	36.4991	1.00036e-19	0.557246	resent		Spicy 辣	Bitter 苦	Sour 酸	Salty 鹹	Sweet 甜
	Spicy 辣	4.03333	1.15917						Spicy 辣
	Bitter 苦	3.4	1.16264						Bitter 苦	0.044336
	Sour 酸	2.66667	1.42232						Sour 酸	0.000165593	0.0190436
	Salty 鹹	1.66667	1.39786						Salty 鹹	1.15641e-08	7.18372e-06	0.0049475
	Sweet 甜	0.766667	1.27802						Sweet 甜	9.4864e-11	1.51842e-10	2.6157e-07	0.00794736
ridicule				ridicule	39.2738	1.96667e-16	0.575239	ridicule		Bitter 苦	Sour 酸	Spicy 辣	Salty 鹹	Sweet 甜
	Bitter 苦	3.5	1.3834						Bitter 苦
	Sour 酸	3.2	1.42393						Sour 酸	0.036578
	Spicy 辣	2.43333	1.6121						Spicy 辣	0.000182746	0.014351
	Salty 鹹	1.83333	1.44039						Salty 鹹	1.95364e-07	1.26787e-05	0.0153568
	Sweet 甜	0.533333	0.937102						Sweet 甜	6.99838e-11	1.58634e-09	6.69666e-07	0.000160778
rigid				rigid	16.5684	9.13643e-11	0.363593	rigid		Bitter 苦	Sour 酸	Salty 鹹	Spicy 辣	Sweet 甜
	Bitter 苦	2.83333	1.26173						Bitter 苦
	Sour 酸	1.73333	1.57422						Sour 酸	0.00235036
	Salty 鹹	1.46667	1.43198						Salty 鹹	1.26787e-05	0.391816
	Spicy 辣	0.933333	1.17248						Spicy 辣	4.25902e-07	0.00652236	0.0469489
	Sweet 甜	0.733333	1.20153						Sweet 甜	4.0374e-07	0.000385277	0.0251082	0.440127
roach				roach	18.3635	1.03316e-11	0.387714	roach		Bitter 苦	Sour 酸	Spicy 辣	Salty 鹹	Sweet 甜
	Bitter 苦	3.1	1.62629						Bitter 苦
	Sour 酸	1.7	1.57896						Sour 酸	0.000212247
	Spicy 辣	1.6	1.6938						Spicy 辣	9.41275e-05	0.750893
	Salty 鹹	1.43333	1.50134						Salty 鹹	2.53663e-05	0.433026	0.61627
	Sweet 甜	0.4	0.855006						Sweet 甜	1.92158e-09	4.65007e-05	0.00106627	0.00111618
rusty				rusty	18.8141	6.05099e-12	0.393484	rusty		Bitter 苦	Salty 鹹	Sour 酸	Spicy 辣	Sweet 甜
	Bitter 苦	2.86667	1.33218						Bitter 苦
	Salty 鹹	2.16667	1.62063						Salty 鹹	0.0267718
	Sour 酸	2.16667	1.72374						Sour 酸	0.0183968	1
	Spicy 辣	1.16667	1.39168						Spicy 辣	2.49439e-07	0.00316713	0.00418064
	Sweet 甜	0.6	0.932183						Sweet 甜	4.40533e-09	2.96527e-05	3.46104e-05	0.041458
scalding				scalding	31.5804	8.67884e-18	0.521297	scalding		Spicy 辣	Bitter 苦	Sour 酸	Salty 鹹	Sweet 甜
	Spicy 辣	3.93333	1.17248						Spicy 辣
	Bitter 苦	2.26667	1.38796						Bitter 苦	9.79058e-06
	Sour 酸	1.8	1.60602						Sour 酸	4.7981e-07	0.142719
	Salty 鹹	1.53333	1.45586						Salty 鹹	1.38886e-07	0.0090959	0.373949
	Sweet 甜	0.633333	0.999425						Sweet 甜	2.26542e-11	4.29528e-06	0.00213216	0.000679381
scapegoat				scapegoat	21.5695	2.53579e-13	0.426532	scapegoat		Bitter 苦	Sour 酸	Salty 鹹	Spicy 辣	Sweet 甜
	Bitter 苦	3.73333	1.14269						Bitter 苦
	Sour 酸	2.53333	1.87052						Sour 酸	0.000414109
	Salty 鹹	1.63333	1.47352						Salty 鹹	2.70713e-07	0.00859961
	Spicy 辣	1.56667	1.40647						Spicy 辣	7.43711e-08	0.00998896	0.80118
	Sweet 甜	0.9	1.44676						Sweet 甜	2.09489e-08	0.000648926	0.0300304	0.0549436
scar				scar	14.6258	1.05818e-09	0.335255	scar		Bitter 苦	Spicy 辣	Sour 酸	Salty 鹹	Sweet 甜
	Bitter 苦	3.36667	1.3257						Bitter 苦
	Spicy 辣	2.3	1.80325						Spicy 辣	0.00221817
	Sour 酸	2.16667	1.55549						Sour 酸	0.00035995	0.721595
	Salty 鹹	1.7	1.4657						Salty 鹹	8.19181e-06	0.056255	0.0897011
	Sweet 甜	1.03333	1.12903						Sweet 甜	4.74308e-08	0.0041202	0.000194632	0.0304363
scorching				scorching	22.0002	1.56753e-13	0.431375	scorching		Spicy 辣	Bitter 苦	Salty 鹹	Sour 酸	Sweet 甜
	Spicy 辣	3.83333	0.985527						Spicy 辣
	Bitter 苦	2.73333	1.59597						Bitter 苦	0.001135
	Salty 鹹	2.3	1.57896						Salty 鹹	0.000393726	0.284455
	Sour 酸	1.66667	1.47001						Sour 酸	2.19619e-07	0.00200499	0.0277267
	Sweet 甜	0.866667	1.30604						Sweet 甜	1.23863e-10	4.86154e-05	0.000207101	0.0169865
scream				scream	19.2224	3.74115e-12	0.39862	scream		Spicy 辣	Bitter 苦	Sour 酸	Salty 鹹	Sweet 甜
	Spicy 辣	3.13333	1.56983						Spicy 辣
	Bitter 苦	2.43333	1.77499						Bitter 苦	0.0183968
	Sour 酸	1.83333	1.68325						Sour 酸	6.8973e-05	0.0591847
	Salty 鹹	1.26667	1.28475						Salty 鹹	1.83694e-08	0.000783294	0.0145577
	Sweet 甜	0.9	1.34805						Sweet 甜	5.5218e-09	0.000274829	0.00874704	0.140619
scurvy				scurvy	20.9503	5.09861e-13	0.419423	scurvy		Bitter 苦	Sour 酸	Spicy 辣	Salty 鹹	Sweet 甜
	Bitter 苦	3.66667	1.26854						Bitter 苦
	Sour 酸	2.16667	1.4875						Sour 酸	0.000214672
	Spicy 辣	1.36667	1.54213						Spicy 辣	1.11035e-07	0.0271352
	Salty 鹹	1.3	1.44198						Salty 鹹	6.17722e-07	0.000557615	0.829475
	Sweet 甜	0.8	1.32353						Sweet 甜	2.17239e-08	0.000907563	0.173332	0.165575
seasick				seasick	31.0962	1.37237e-17	0.517441	seasick		Bitter 苦	Sour 酸	Salty 鹹	Spicy 辣	Sweet 甜
	Bitter 苦	3.9	1.02889						Bitter 苦
	Sour 酸	2.4	1.63158						Sour 酸	6.22555e-05
	Salty 鹹	2.2	1.47157						Salty 鹹	6.07972e-07	0.476213
	Spicy 辣	1.46667	1.59164						Spicy 辣	8.9393e-09	0.0136383	0.0443308
	Sweet 甜	0.566667	1.04						Sweet 甜	3.26263e-12	3.09109e-06	4.48952e-05	0.00413569
severe				severe	24.8348	7.25731e-15	0.461315	severe		Bitter 苦	Spicy 辣	Sour 酸	Salty 鹹	Sweet 甜
	Bitter 苦	3.4	1.37966						Bitter 苦
	Spicy 辣	2.8	1.47157						Spicy 辣	0.0476128
	Sour 酸	2.2	1.64841						Sour 酸	0.000539191	0.0860822
	Salty 鹹	1.66667	1.62594						Salty 鹹	6.0302e-06	0.00154335	0.0331628
	Sweet 甜	0.633333	0.889918						Sweet 甜	1.02034e-09	3.54346e-08	1.03414e-05	0.0014456
sick				sick	51.1427	9.43848e-25	0.638145	sick		Bitter 苦	Sour 酸	Salty 鹹	Spicy 辣	Sweet 甜
	Bitter 苦	4.3	0.794377						Bitter 苦
	Sour 酸	2.46667	1.47936						Sour 酸	2.7394e-07
	Salty 鹹	1.76667	1.6121						Salty 鹹	1.03288e-08	0.00786929
	Spicy 辣	1.3	1.36836						Spicy 辣	2.96655e-12	0.000121037	0.119129
	Sweet 甜	0.566667	0.8172						Sweet 甜	2.29534e-16	3.35321e-07	0.000961289	0.0190436
sickness				sickness	46.514	0	0.616	sickness		Bitter 苦	Sour 酸	spicy 辣	Salty 鹹	Sweet 甜
	Bitter 苦	4.43333	0.935261						Bitter 苦
	Sour 酸	2.5	1.33261						Sour 酸	6.62423e-09
	spicy 辣	2.3	1.4657						Spicy 辣	4.35876e-08	0.482638
	Salty 鹹	1.8	1.47157						Salty 鹹	7.30452e-10	0.00895624	0.0615422
	Sweet 甜	0.633333	1.18855						Sweet 甜	1.12312e-12	7.91914e-07	1.37356e-05	0.000535682
sin				sin	23.9964	1.77163e-14	0.452793	sin		Bitter 苦	Spicy 辣	Sour 酸	Salty 鹹	Sweet 甜
	Bitter 苦	3.63333	1.58622						Bitter 苦
	Spicy 辣	2.63333	1.60781						Spicy 辣	0.00873318
	Sour 酸	2.33333	1.47001						Sour 酸	0.000775639	0.152684
	Salty 鹹	1.83333	1.39168						Salty 鹹	1.97517e-05	0.00453102	0.0449055
	Sweet 甜	0.733333	1.08066						Sweet 甜	3.95689e-09	4.28258e-06	6.0526e-06	0.000886254
sinful				sinful	32.8136	2.7446e-18	0.530848	sinful		Bitter 苦	Sour 酸	Spicy 辣	Salty 鹹	Sweet 甜
	Bitter 苦	3.76667	0.971431						Bitter 苦
	Sour 酸	2.26667	1.14269						Sour 酸	5.47534e-06
	Spicy 辣	2.06667	1.59597						Spicy 辣	4.20262e-05	0.455422
	Salty 鹹	1.86667	1.50249						Salty 鹹	1.24685e-06	0.172646	0.423495
	Sweet 甜	0.533333	0.776079						Sweet 甜	1.139e-13	1.63689e-07	6.20172e-05	2.21233e-05
slaughter				slaughter	24.7108	8.27452e-15	0.460071	slaughter		Bitter 苦	Spicy 辣	Sour 酸	Salty 鹹	Sweet 甜
	Bitter 苦	3.7	1.23596						Bitter 苦
	Spicy 辣	2.66667	1.64701						Spicy 辣	0.00278531
	Sour 酸	2.2	1.58441						Sour 酸	5.37233e-05	0.178087
	Salty 鹹	2.03333	1.62912						Salty 鹹	0.000146166	0.14675	0.687276
	Sweet 甜	0.4	0.770132						Sweet 甜	7.27443e-12	9.30967e-08	1.31e-07	7.86713e-06
slave				slave	44.1624	1.7652e-22	0.603622	slave		Bitter 苦	Sour 酸	Salty 鹹	Spicy 辣	Sweet 甜
	Bitter 苦	4.33333	1.1547						Bitter 苦
	Sour 酸	2.73333	1.36289						Sour 酸	2.55887e-05
	Salty 鹹	1.93333	1.38796						Salty 鹹	2.34028e-08	0.00515061
	Spicy 辣	1.86667	1.43198						Spicy 辣	6.87108e-09	0.0158244	0.846886
	Sweet 甜	0.466667	0.730297						Sweet 甜	7.07548e-14	1.62611e-09	1.20844e-05	2.28641e-05
slum				slum	35.3162	2.83787e-19	0.549103	slum		Bitter 苦	Sour 酸	Salty 鹹	Spicy 辣	Sweet 甜
	Bitter 苦	4	0.982607						Bitter 苦
	Sour 酸	2.93333	1.28475						Sour 酸	8.9041e-05
	Salty 鹹	2.13333	1.33218						Salty 鹹	1.79908e-06	0.00515061
	Spicy 辣	1.86667	1.30604						Spicy 辣	5.74455e-07	0.000474746	0.283756
	Sweet 甜	0.766667	1.0063						Sweet 甜	3.93446e-12	7.43711e-08	6.59807e-05	0.00158772
smallpox				smallpox	10.1792	4.24452e-07	0.259812	smallpox		Bitter 苦	Sour 酸	Spicy 辣	Salty 鹹	Sweet 甜
	Bitter 苦	2.8	1.80803						Bitter 苦
	Sour 酸	2	1.48556						Sour 酸	0.00515061
	Spicy 辣	1.4	1.42877						Spicy 辣	4.10808e-05	0.0621333
	Salty 鹹	1.36667	1.42595						Salty 鹹	0.0002324	0.0393843	0.910373
	Sweet 甜	0.933333	1.28475						Sweet 甜	5.90118e-05	0.00221817	0.194605	0.191561
starving				starving	50.2973	1.73569e-24	0.634287	starving		Bitter 苦	Sour 酸	Salty 鹹	Spicy 辣	Sweet 甜
	Bitter 苦	4.46667	0.937102						Bitter 苦
	Sour 酸	2.13333	1.71672						Sour 酸	5.77374e-07
	Salty 鹹	1.53333	1.50249						Salty 鹹	2.87797e-09	0.0313517
	Spicy 辣	1.3	1.41787						Spicy 辣	7.43764e-11	0.00788612	0.353919
	Sweet 甜	0.466667	0.776079						Sweet 甜	2.26112e-15	2.19193e-05	0.000558664	0.00716157
stress				stress	35.717	1.9891e-19	0.551895	stress		Bitter 苦	Sour 酸	Spicy 辣	Salty 鹹	Sweet 甜
	Bitter 苦	4	1.17444						Bitter 苦
	Sour 酸	2.83333	1.31525						Sour 酸	0.000611117
	Spicy 辣	2.5	1.71705						Spicy 辣	0.000136963	0.216897
	Salty 鹹	2	1.59741						Salty 鹹	5.15196e-06	0.000556114	0.0744195
	Sweet 甜	0.566667	0.85836						Sweet 甜	4.01355e-14	5.98619e-09	2.58306e-06	9.52604e-05
suffocate				suffocate	26.9421	8.15915e-16	0.481607	suffocate		Bitter 苦	Spicy 辣	Sour 酸	Salty 鹹	Sweet 甜
	Bitter 苦	3.76667	1.30472						Bitter 苦
	Spicy 辣	2.56667	1.59056						Spicy 辣	0.00129837
	Sour 酸	1.9	1.709						Sour 酸	2.28641e-05	0.0325074
	Salty 鹹	1.53333	1.50249						Salty 鹹	1.10655e-06	0.00227792	0.190075
	Sweet 甜	0.566667	0.85836						Sweet 甜	2.10619e-10	3.92341e-07	0.000738904	0.00232724
suicide				suicide	35.9912	1.56176e-19	0.553786	suicide		Bitter 苦	Sour 酸	Spicy 辣	Salty 鹹	Sweet 甜
	Bitter 苦	4.1	0.922889						Bitter 苦
	Sour 酸	2.73333	1.55216						Sour 酸	3.11604e-05
	Spicy 辣	2.26667	1.74066						Spicy 辣	5.17547e-06	0.182289
	Salty 鹹	1.56667	1.35655						Salty 鹹	1.59799e-08	0.000348479	0.038111
	Sweet 甜	0.5	1.00858						Sweet 甜	2.82357e-14	2.10801e-07	5.97457e-05	0.000870834
surgery				surgery	22.4442	9.58509e-14	0.436282	surgery		Bitter 苦	Sour 酸	Spicy 辣	Salty 鹹	Sweet 甜
	Bitter 苦	3.86667	1.22428						Bitter 苦
	Sour 酸	2.3	1.48904						Sour 酸	6.8752e-06
	Spicy 辣	2.1	1.66816						Spicy 辣	9.97141e-06	0.482638
	Salty 鹹	1.7	1.53466						Salty 鹹	6.0302e-06	0.107011	0.300393
	Sweet 甜	0.8	1.0635						Sweet 甜	9.19244e-10	4.61179e-05	0.00111519	0.00167182
syphilis				syphilis	27.8773	3.17231e-16	0.490131	syphilis		Bitter 苦	Spicy 辣	Sour 酸	Salty 鹹	Sweet 甜
	Bitter 苦	3.83333	1.28877						Bitter 苦
	Spicy 辣	2.4	1.75381						Spicy 辣	0.000393417
	Sour 酸	2.33333	1.5162						Sour 酸	3.93705e-05	0.856321
	Salty 鹹	1.56667	1.43078						Salty 鹹	4.84936e-08	0.0111357	0.00569973
	Sweet 甜	0.6	1.10172						Sweet 甜	4.17306e-11	4.06185e-05	1.83399e-06	0.00181548
tobacco				tobacco	23.9543	1.85333e-14	0.452358	tobacco		Bitter 苦	Spicy 辣	Sour 酸	Salty 鹹	Sweet 甜
	Bitter 苦	3.66667	1.21296						Bitter 苦
	Spicy 辣	2.03333	1.58622						Spicy 辣	0.000206496
	Sour 酸	1.3	1.26355						Sour 酸	2.13243e-09	0.0388004
	Salty 鹹	1.26667	1.31131						Salty 鹹	3.61888e-08	0.0545208	0.910373
	Sweet 甜	0.8	1.21485						Sweet 甜	7.84525e-12	0.00148178	0.0701062	0.186443
tomb				tomb	25.7316	2.01464e-12	0.470142	tomb		Bitter 苦	Sour 酸	Salty 鹹	Spicy 辣	Sweet 甜
	Bitter 苦	3.16667	1.83985						Bitter 苦
	Sour 酸	1.93333	1.59597						Sour 酸	8.36803e-05
	Salty 鹹	1.1	1.21343						Salty 鹹	1.21153e-06	0.00788612
	Spicy 辣	0.833333	1.05318						Spicy 辣	7.2087e-08	0.00127501	0.147021
	Sweet 甜	0.5	1.10641						Sweet 甜	2.13809e-08	6.05231e-05	0.0591847	0.224189
torture				torture	27.4647	4.80379e-16	0.486404	torture		Bitter 苦	Sour 酸	Spicy 辣	Salty 鹹	Sweet 甜
	Bitter 苦	4.03333	1.29943						Bitter 苦
	Sour 酸	2.8	1.42393						Sour 酸	8.32624e-06
	Spicy 辣	2.6	1.71404						Spicy 辣	3.03219e-05	0.494818
	Salty 鹹	2.03333	1.65015						Salty 鹹	1.05547e-06	0.0373265	0.133718
	Sweet 甜	0.733333	1.08066						Sweet 甜	2.94207e-10	2.28106e-06	8.05621e-06	0.000282619
toxic				toxic	18.9777	4.9882e-12	0.395553	toxic		Bitter 苦	Spicy 辣	Sour 酸	Sweet 甜	Salty 鹹
	Bitter 苦	3.66667	0.994236						Bitter 苦
	Spicy 辣	2.66667	1.62594						Spicy 辣	0.00669873
	Sour 酸	2.2	1.73006						Sour 酸	0.00048997	0.266291
	Sweet 甜	1.3	1.4657						Sweet 甜	3.73155e-08	0.000834424	0.0138631
	Salty 鹹	1.1	1.21343						Salty 鹹	2.31014e-09	6.97462e-05	0.000586333	0.506184
tragedy				tragedy	33.4641	1.50886e-18	0.535733	tragedy		Bitter 苦	Sour 酸	Salty 鹹	Spicy 辣	Sweet 甜
	Bitter 苦	4.3	1.02217						Bitter 苦
	Sour 酸	2.9	1.60495						Sour 酸	2.80334e-05
	Salty 鹹	1.83333	1.4875						Salty 鹹	4.10297e-09	0.00244484
	Spicy 辣	1.83333	1.55549						Spicy 辣	7.14793e-08	0.0079661	1
	Sweet 甜	0.766667	1.13512						Sweet 甜	4.69277e-13	5.74455e-07	0.00511058	0.000756235
trauma				trauma	41.2643	1.79184e-21	0.587273	trauma		Bitter 苦	Sour 酸	Spicy 辣	Salty 鹹	Sweet 甜
	Bitter 苦	4.16667	1.08543						Bitter 苦
	Sour 酸	2.6	1.35443						Sour 酸	2.10275e-06
	Spicy 辣	2.26667	1.77984						Spicy 辣	2.60791e-06	0.330453
	Salty 鹹	1.56667	1.40647						Salty 鹹	5.92139e-09	0.00227792	0.0267718
	Sweet 甜	0.5	0.820008						Sweet 甜	3.64453e-14	1.25804e-08	1.16196e-05	6.78641e-05
trouble				trouble	26.4534	1.34483e-15	0.477038	trouble		Bitter 苦	Sour 酸	Spicy 辣	Salty 鹹	Sweet 甜
	Bitter 苦	3.56667	1.22287						Bitter 苦
	Sour 酸	2.4	1.52225						Sour 酸	0.000147588
	Spicy 辣	2.4	1.61031						Spicy 辣	0.000348479	1
	Salty 鹹	1.76667	1.56873						Salty 鹹	1.73116e-05	0.0468596	0.0598366
	Sweet 甜	0.6	0.932183						Sweet 甜	3.80944e-11	1.35749e-06	6.13101e-06	0.000147588
tumor				tumor	40.6985	2.41758e-17	0.583922	tumor		Bitter 苦	Sour 酸	Spicy 辣	Salty 鹹	Sweet 甜
	Bitter 苦	3.83333	1.39168						Bitter 苦
	Sour 酸	2.3	1.36836						Sour 酸	3.42844e-07
	Spicy 辣	2	1.64002						Spicy 辣	3.69077e-06	0.379476
	Salty 鹹	1.3	1.17884						Salty 鹹	2.3569e-09	0.00015403	0.0322942
	Sweet 甜	0.433333	0.727932						Sweet 甜	3.02844e-12	1.83694e-08	1.25346e-05	0.000127046
ugly				ugly	35.2417	3.03239e-19	0.54858	ugly		Bitter 苦	Sour 酸	Spicy 辣	Salty 鹹	Sweet 甜
	Bitter 苦	3.7	0.915386						Bitter 苦
	Sour 酸	2.73333	1.43679						Sour 酸	0.000499972
	Spicy 辣	1.66667	1.49328						Spicy 辣	5.98623e-07	0.00128297
	Salty 鹹	1.4	1.47625						Salty 鹹	1.62692e-07	0.000164295	0.264899
	Sweet 甜	0.7	1.05536						Sweet 甜	1.9628e-13	1.80724e-08	0.000607093	0.0250073
ulcer				ulcer	26.1988	1.74766e-15	0.474626	ulcer		Bitter 苦	Sour 酸	Spicy 辣	Salty 鹹	Sweet 甜
	Bitter 苦	4.03333	1.09807						Bitter 苦
	Sour 酸	3.36667	1.3257						Sour 酸	0.0126089
	Spicy 辣	2.9	1.84484						Spicy 辣	0.00715912	0.206488
	Salty 鹹	2.06667	1.50707						Salty 鹹	2.5345e-06	0.000635672	0.0327586
	Sweet 甜	0.7	1.26355						Sweet 甜	3.64153e-10	1.46576e-08	2.17823e-05	0.000347245
unfaithful				unfaithful	19.8099	1.88579e-12	0.405858	unfaithful		Bitter 苦	Sour 酸	Spicy 辣	Salty 鹹	Sweet 甜
	Bitter 苦	3.43333	1.33089						Bitter 苦
	Sour 酸	2.43333	1.45468						Sour 酸	0.000672279
	Spicy 辣	2.26667	1.83704						Spicy 辣	0.00134997	0.612486
	Salty 鹹	1.66667	1.60459						Salty 鹹	4.29561e-06	0.0234555	0.0533474
	Sweet 甜	0.733333	1.25762						Sweet 甜	1.92158e-09	2.16221e-05	0.00016555	0.00449453
useless				useless	20.6544	2.26941e-10	0.415963	useless		Bitter 苦	Sour 酸	Salty 鹹	Spicy 辣	Sweet 甜
	Bitter 苦	3.13333	1.43198						Bitter 苦
	Sour 酸	2.13333	1.59164						Sour 酸	0.00107935
	Salty 鹹	1.43333	1.45468						Salty 鹹	1.60973e-05	0.0199771
	Spicy 辣	1.1	1.34805						Spicy 辣	2.76937e-06	0.00204738	0.143088
	Sweet 甜	0.633333	0.964305						Sweet 甜	4.06351e-09	0.000385277	0.0116548	0.0946608
venom				venom	12.7756	1.19744e-08	0.305815	venom		Bitter 苦	Sour 酸	Spicy 辣	Salty 鹹	Sweet 甜
	Bitter 苦	3.66667	1.42232						Bitter 苦
	Sour 酸	2.26667	1.55216						Sour 酸	0.000239289
	Spicy 辣	2.1	1.72906						Spicy 辣	0.00039854	0.63037
	Salty 鹹	1.7	1.39333						Salty 鹹	2.5345e-06	0.0509323	0.166762
	Sweet 甜	1.3	1.62205						Sweet 甜	1.7548e-06	0.011268	0.062873	0.315104
victim				victim	52.9301	2.65764e-25	0.64604	victim		Bitter 苦	Sour 酸	Spicy 辣	Salty 鹹	Sweet 甜
	Bitter 苦	4.2	1.09545						Bitter 苦
	Sour 酸	3.26667	1.38796						Sour 酸	0.00202189
	Spicy 辣	2.16667	1.41624						Spicy 辣	5.98623e-07	0.000776875
	Salty 鹹	1.9	1.44676						Salty 鹹	2.33512e-07	0.000107331	0.347584
	Sweet 甜	0.3	0.595963						Sweet 甜	8.09046e-16	1.35415e-12	1.7988e-07	1.45661e-06
war				war	50.6959	1.30134e-24	0.636117	war		Bitter 苦	Spicy 辣	Sour 酸	Salty 鹹	Sweet 甜
	Bitter 苦	4.36667	0.964305						Bitter 苦
	Spicy 辣	3.56667	1.22287						Spicy 辣	0.00727363
	Sour 酸	2.6	1.37966						Sour 酸	2.0113e-07	0.00261316
	Salty 鹹	2.36667	1.5196						Salty 鹹	4.84504e-07	0.000772527	0.507858
	Sweet 甜	0.466667	0.860366						Sweet 甜	1.14233e-14	2.76848e-13	1.03651e-08	8.29801e-07
whore				whore	11.6258	5.67555e-08	0.286169	whore		Bitter 苦	Spicy 辣	Sour 酸	Salty 鹹	Sweet 甜
	Bitter 苦	3.26667	1.31131						Bitter 苦
	Spicy 辣	2.66667	1.34762						Spicy 辣	0.0153568
	Sour 酸	2.4	1.63158						Sour 酸	0.00182003	0.292698
	Salty 鹹	1.96667	1.44993						Salty 鹹	0.000635672	0.0441654	0.231477
	Sweet 甜	1.2	1.32353						Sweet 甜	8.58868e-07	0.00010889	0.00383423	0.0474841
wounds				wounds	24.7393	8.02828e-15	0.460358	wounds		Bitter 苦	Salty 鹹	Spicy 辣	Sour 酸	Sweet 甜
	Bitter 苦	3.46667	1.30604						Bitter 苦
	Salty 鹹	2.73333	1.57422						Salty 鹹	0.0424684
	Spicy 辣	2.66667	1.56102						Spicy 辣	0.0147486	0.864202
	Sour 酸	2.43333	1.40647						Sour 酸	4.9144e-05	0.393361	0.486585
	Sweet 甜	0.533333	0.937102						Sweet 甜	2.14504e-11	4.72995e-08	1.44277e-07	3.34808e-08
Positive emotion words
		MEAN	SD		F	sig	η2	Pairwise comparison
admired				admired	52.3686	3.94551e-25	0.643597	admired		Sweet 甜	Sour 酸	Salty 鹹	Spicy 辣	Bitter 苦
	Sweet 甜	3.8	0.924755						Sweet 甜
	Sour 酸	1.36667	1.27261						Sour 酸	6.54801e-10
	Salty 鹹	1.1	1.1552						Salty 鹹	5.38707e-11	0.174103
	Spicy 辣	1.03333	1.12903						Spicy 辣	1.18375e-11	0.169362	0.737876
	Bitter 苦	0.966667	1.15917						Bitter 苦	1.18422e-11	0.0497494	0.564236	0.782635
affection				affection	15.0515	4.30326e-08	0.34168	affection		Sweet 甜	Sour 酸	Bitter 苦	Spicy 辣	Salty 鹹
	Sweet 甜	3.5	1.30648						Sweet 甜
	Sour 酸	2.56667	1.45468						Sour 酸	0.000938709
	Bitter 苦	2.43333	1.67504						Bitter 苦	0.00113382	0.525593
	Spicy 辣	1.73333	1.41259						Spicy 辣	5.14086e-06	0.0238067	0.063281
	Salty 鹹	1.33333	1.44636						Salty 鹹	4.66932e-07	0.000276333	0.00158772	0.154725
aroused				aroused	8.93904	2.50255e-06	0.235616	aroused		Spicy 辣	Sour 酸	Sweet 甜	Salty 鹹	Bitter 苦
	Spicy 辣	3.26667	1.74066						Spicy 辣
	Sour 酸	1.96667	1.58622						Sour 酸	0.000572665
	Sweet 甜	1.96667	1.56433						Sweet 甜	0.0023529	1
	Salty 鹹	1.66667	1.56102						Salty 鹹	2.18404e-05	0.348704	0.467267
	Bitter 苦	1.3	1.26355						Bitter 苦	3.83284e-05	0.0284076	0.0668829	0.290656
carefree				carefree	56.0882	2.96385e-19	0.659177	carefree		Sweet 甜	Salty 鹹	Bitter 苦	Sour 酸	Spicy 辣
	Sweet 甜	3.83333	1.08543						Sweet 甜
	Salty 鹹	1.13333	1.19578						Salty 鹹	2.85466e-10
	Bitter 苦	1.03333	1.29943						Bitter 苦	7.27896e-11	0.655071
	Sour 酸	1.03333	1.12903						Sour 酸	2.56447e-11	0.540697	1
	Spicy 辣	0.9	1.24152						Spicy 辣	3.93376e-10	0.198613	0.514227	0.502011
cheer				cheer	43.8305	6.42613e-16	0.601815	cheer		Sweet 甜	Spicy 辣	Sour 酸	Salty 鹹	Bitter 苦
	Sweet 甜	3.93333	0.868345						Sweet 甜
	Spicy 辣	2	1.78113						Spicy 辣	3.57513e-06
	Sour 酸	1.33333	1.29544						Sour 酸	1.33886e-11	0.0325074
	Salty 鹹	1.06667	1.08066						Salty 鹹	5.23811e-13	0.00591295	0.174103
	Bitter 苦	0.733333	0.944433						Bitter 苦	4.94206e-15	0.00221512	0.0116548	0.143088
confident				confident	14.8135	8.31575e-10	0.338104	confident		Sweet 甜	Spicy 辣	Bitter 苦	Sour 酸	Salty 鹹
	Sweet 甜	3.03333	1.29943						Sweet 甜
	Spicy 辣	1.9	1.58332						Spicy 辣	0.00288182
	Bitter 苦	1.26667	1.31131						Bitter 苦	1.26645e-06	0.0369629
	Sour 酸	1.23333	1.33089						Sour 酸	2.05947e-06	0.0226084	0.886916
	Salty 鹹	1.1	1.34805						Salty 鹹	1.04497e-06	0.0285191	0.567271	0.58034
delight				delight	64.296	1.51186e-28	0.689161	delight		Sweet 甜	Spicy 辣	Sour 酸	Salty 鹹	Bitter 苦
	Sweet 甜	4.33333	0.844182						Sweet 甜
	Spicy 辣	1.36667	1.29943						Spicy 辣	9.3516e-11
	Sour 酸	1.3	1.26355						Sour 酸	2.75737e-12	0.786758
	Salty 鹹	1.1	1.34805						Salty 鹹	1.02082e-11	0.340479	0.33887
	Bitter 苦	0.666667	1.12444						Bitter 苦	2.41884e-14	0.0183968	0.00117921	0.0965061
ecstasy				ecstasy	23.43	1.32674e-10	0.446881	ecstasy		Sweet 甜	Spicy 辣	Sour 酸	Salty 鹹	Bitter 苦
	Sweet 甜	3.56667	1.38174						Sweet 甜
	Spicy 辣	2.16667	1.72374						Spicy 辣	0.00133143
	Sour 酸	1.5	1.63475						Sour 酸	2.94326e-05	0.0911903
	Salty 鹹	1.13333	1.35782						Salty 鹹	4.52278e-07	0.00252384	0.0696793
	Bitter 苦	0.7	0.794377						Bitter 苦	7.87854e-10	7.67709e-06	0.0089037	0.079231
elated				elated	44.7669	8.35643e-18	0.60687	elated		Sweet 甜	Spicy 辣	Sour 酸	Salty 鹹	Bitter 苦
	Sweet 甜	3.93333	1.11211						Sweet 甜
	Spicy 辣	2	1.53128						Spicy 辣	6.97011e-07
	Sour 酸	1.4	1.35443						Sour 酸	3.07503e-09	0.0710634
	Salty 鹹	1	1.17444						Salty 鹹	2.99944e-11	0.002068	0.0257742
	Bitter 苦	0.566667	0.935261						Bitter 苦	6.73675e-12	0.000143223	0.000900961	0.0300005
excitement				excitement	33.2095	1.90563e-18	0.533833	excitement		Sweet 甜	Spicy 辣	Sour 酸	Salty 鹹	Bitter 苦
	Sweet 甜	3.8	0.996546						Sweet 甜
	Spicy 辣	2.73333	1.63861						Spicy 辣	0.00348933
	Sour 酸	1.46667	1.30604						Sour 酸	1.42805e-09	0.0020627
	Salty 鹹	1.23333	1.19434						Salty 鹹	2.9956e-09	0.000351777	0.428222
	Bitter 苦	0.766667	1.0063						Bitter 苦	7.89982e-13	5.40224e-06	0.00591295	0.0366324
free				free	27.7204	3.71315e-16	0.48872	free		Sweet 甜	Spicy 辣	Salty 鹹	Sour 酸	Bitter 苦
	Sweet 甜	3.66667	1.06134						Sweet 甜
	Spicy 辣	1.56667	1.6955						Spicy 辣	1.41379e-07
	Salty 鹹	1.36667	1.40156						Salty 鹹	1.87545e-08	0.526808
	Sour 酸	1.3	1.317						Sour 酸	6.97308e-11	0.317766	0.773616
	Bitter 苦	1.23333	1.30472						Bitter 苦	3.21779e-10	0.299634	0.683939	0.7516
friendly				friendly	73.4433	6.92238e-31	0.716917	friendly		Sweet 甜	Sour 酸	Salty 鹹	Bitter 苦	Spicy 辣
	Sweet 甜	4.1	0.959526						Sweet 甜
	Sour 酸	1.3	1.23596						Sour 酸	1.37478e-10
	Salty 鹹	0.933333	1.11211						Salty 鹹	7.35344e-12	0.0696793
	Bitter 苦	0.8	1.18613						Bitter 苦	9.94426e-13	0.0226084	0.601476
	Spicy 辣	0.666667	0.922266						Spicy 辣	9.36063e-15	0.000809475	0.222835	0.536203
grateful				grateful	39.5594	7.3217e-21	0.577009	grateful		Sweet 甜	Sour 酸	Spicy 辣	Salty 鹹	Bitter 苦
	Sweet 甜	3.96667	1.0662						Sweet 甜
	Sour 酸	1.56667	1.54659						Sour 酸	5.45949e-08
	Spicy 辣	1.16667	1.34121						Spicy 辣	1.85967e-10	0.148573
	Salty 鹹	1.1	1.26899						Salty 鹹	3.70831e-10	0.114294	0.7516
	Bitter 苦	0.766667	1.0063						Bitter 苦	1.19385e-11	0.0193537	0.195276	0.216897
happy				happy	64.0218	1.79097e-28	0.688245	happy		Sweet 甜	Spicy 辣	Sour 酸	Salty 鹹	Bitter 苦
	Sweet 甜	4.53333	0.730297						Sweet 甜
	Spicy 辣	1.46667	1.35782						Spicy 辣	8.72983e-11
	Sour 酸	1.2	1.29721						Sour 酸	3.26263e-12	0.292698
	Salty 鹹	1.13333	1.30604						Salty 鹹	9.73149e-12	0.124693	0.7516
	Bitter 苦	0.9	1.26899						Bitter 苦	1.05344e-13	0.0640498	0.222136	0.371014
hopeful				hopeful	86.3784	1.15557e-27	0.748653	hopeful		Sweet 甜	Salty 鹹	Sour 酸	Spicy 辣	Bitter 苦
	Sweet 甜	4.2	0.846901						Sweet 甜
	Salty 鹹	1.13333	1.30604						Salty 鹹	4.72634e-13
	Sour 酸	1.06667	1.08066						Sour 酸	9.67881e-14	0.712229
	Spicy 辣	1.03333	1.29943						Spicy 辣	2.29755e-13	0.540697	0.865226
	Bitter 苦	1	1.0171						Bitter 苦	4.81809e-14	0.442109	0.730103	0.891414
inspired				inspired	9.18255	1.43835e-05	0.240491	inspired		Sweet 甜	Sour 酸	Bitter 苦	Spicy 辣	Salty 鹹
	Sweet 甜	2.86667	1.45586						Sweet 甜
	Sour 酸	1.73333	1.36289						Sour 酸	2.08598e-05
	Bitter 苦	1.53333	1.19578						Bitter 苦	4.22213e-05	0.440127
	Spicy 辣	1.53333	1.52527						Spicy 辣	0.000400064	0.462621	1
	Salty 鹹	1.26667	1.46059						Salty 鹹	2.98231e-05	0.178087	0.309689	0.373949
jolly				jolly	53.8188	1.42962e-25	0.649838	jolly		Sweet 甜	Spicy 辣	Sour 酸	Salty 鹹	Bitter 苦
	Sweet 甜	4.26667	0.980265						Sweet 甜
	Spicy 辣	1.46667	1.35782						Spicy 辣	2.49106e-10
	Sour 酸	1.43333	1.47819						Sour 酸	8.65598e-10	0.886916
	Salty 鹹	0.933333	1.17248						Salty 鹹	2.35803e-12	0.029925	0.0573073
	Bitter 苦	0.833333	1.20583						Bitter 苦	2.46068e-12	0.0123119	0.0339363	0.72828
joy				joy	58.6287	5.56597e-27	0.669058	joy		Sweet 甜	Sour 酸	Spicy 辣	Salty 鹹	Bitter 苦
	Sweet 甜	4.3	0.83666						Sweet 甜
	Sour 酸	1.23333	1.13512						Sour 酸	5.33456e-12
	Spicy 辣	1.23333	1.27802						Spicy 辣	1.06827e-11	1
	Salty 鹹	1.13333	1.16658						Salty 鹹	7.35344e-12	0.66921	0.620347
	Bitter 苦	0.933333	1.36289						Bitter 苦	2.02785e-11	0.152684	0.27888	0.500597
joyful				joyful	61.1696	1.07498e-27	0.678384	joyful		Sweet 甜	Spicy 辣	Salty 鹹	Sour 酸	Bitter 苦
	Sweet 甜	4.23333	0.971431						Sweet 甜
	Spicy 辣	1.46667	1.30604						Spicy 辣	4.64614e-10
	Salty 鹹	1.33333	1.26854						Salty 鹹	8.34564e-11	0.564236
	Sour 酸	1.33333	1.21296						Sour 酸	1.60619e-11	0.546136	1
	Bitter 苦	0.8	0.996546						Bitter 苦	2.16432e-13	0.00634849	0.0208945	0.00409555
kind				kind	65.4651	7.38215e-29	0.693008	kind		Sweet 甜	Bitter 苦	Sour 酸	Salty 鹹	Spicy 辣
	Sweet 甜	4.1	1.21343						Sweet 甜
	Bitter 苦	1.46667	1.35782						Bitter 苦	2.94408e-10
	Sour 酸	1	1.05045						Sour 酸	1.55185e-12	0.0551841
	Salty 鹹	0.833333	1.14721						Salty 鹹	1.68571e-12	0.0213878	0.420344
	Spicy 辣	0.633333	0.927857						Spicy 辣	5.28523e-13	0.00409352	0.0538743	0.363343
love				love	26.0921	1.95107e-15	0.473609	love		Sweet 甜	Sour 酸	Bitter 苦	Spicy 辣	Salty 鹹
	Sweet 甜	4.63333	0.556053						Sweet 甜
	Sour 酸	2.73333	1.17248						Sour 酸	1.11275e-08
	Bitter 苦	2.56667	1.50134						Bitter 苦	1.72276e-07	0.509449
	Spicy 辣	2.53333	1.22428						Spicy 辣	9.18049e-10	0.469546	0.921154
	Salty 鹹	2.06667	1.31131						Salty 鹹	9.82325e-11	0.0226084	0.16175	0.0281215
loved				loved	52.0576	4.91656e-25	0.64223	loved		Sweet 甜	Spicy 辣	Sour 酸	Salty 鹹	Bitter 苦
	Sweet 甜	4.36667	0.76489						Sweet 甜
	Spicy 辣	1.76667	1.50134						Spicy 辣	4.69397e-09
	Sour 酸	1.63333	0.999425						Sour 酸	7.51537e-12	0.654126
	Salty 鹹	1.36667	1.3257						Salty 鹹	1.82376e-11	0.236349	0.233937
	Bitter 苦	0.866667	0.973204						Bitter 苦	3.15654e-16	0.00224086	0.00316537	0.0449055
lucky				lucky	59.5334	1.10949e-20	0.67244	lucky		Sweet 甜	Spicy 辣	Sour 酸	Bitter 苦	Salty 鹹
	Sweet 甜	3.96667	0.927857						Sweet 甜
	Spicy 辣	1.23333	1.33089						Spicy 辣	1.07462e-10
	Sour 酸	1.13333	1.13664						Sour 酸	5.2696e-12	0.620347
	Bitter 苦	0.933333	1.20153						Bitter 苦	9.88958e-11	0.286104	0.476213
	Salty 鹹	0.766667	1.07265						Salty 鹹	1.08657e-12	0.0107174	0.0388004	0.378132
merry				merry	46.9352	2.08846e-23	0.618095	merry		Sweet 甜	Spicy 辣	Salty 鹹	Sour 酸	Bitter 苦
	Sweet 甜	4.23333	1.04						Sweet 甜
	Spicy 辣	1.33333	1.21296						Spicy 辣	4.36339e-10
	Salty 鹹	1.2	1.29721						Salty 鹹	8.57687e-10	0.536203
	Sour 酸	1.1	1.06188						Sour 酸	3.8478e-11	0.335418	0.692955
	Bitter 苦	0.9	1.37339						Bitter 苦	5.32759e-10	0.119186	0.25595	0.488836
passion				passion	31.8568	6.69219e-18	0.523471	passion		Spicy 辣	Sweet 甜	Salty 鹹	Sour 酸	Bitter 苦
	Spicy 辣	3.9	1.06188						Spicy 辣
	Sweet 甜	3.26667	1.20153						Sweet 甜	0.0234358
	Salty 鹹	1.76667	1.33089						Salty 鹹	7.213e-08	4.61179e-05
	Sour 酸	1.76667	1.22287						Sour 酸	3.3414e-08	8.69948e-06	1
	Bitter 苦	1.13333	1.27937						Bitter 苦	1.3215e-08	4.7981e-07	0.0345825	0.00560195
pleasure				pleasure	44.232	1.67151e-22	0.603998	pleasure		Sweet 甜	Sour 酸	Spicy 辣	Salty 鹹	Bitter 苦
	Sweet 甜	4.03333	1.21721						Sweet 甜
	Sour 酸	1.46667	1.35782						Sour 酸	9.82325e-11
	Spicy 辣	1.3	1.317						Spicy 辣	7.67e-11	0.567271
	Salty 鹹	1	1.08278						Salty 鹹	2.28367e-11	0.104528	0.313112
	Bitter 苦	0.9	1.1552						Bitter 苦	1.58517e-13	0.0477306	0.221576	0.675658
pride				pride	5.6312	0.0014181	0.162605	pride		Sweet 甜	Spicy 辣	Bitter 苦	Salty 鹹	Sour 酸
	Sweet 甜	2.63333	1.58622						Sweet 甜
	Spicy 辣	1.56667	1.50134						Spicy 辣	0.00475815
	Bitter 苦	1.43333	1.35655						Bitter 苦	0.00433438	0.635672
	Salty 鹹	1.43333	1.45468						Salty 鹹	0.0023593	0.572515	1
	Sour 酸	1.4	1.10172						Sour 酸	0.00237754	0.63366	0.899004	0.914786
proud				proud	13.9801	1.75414e-07	0.32527	proud		Sweet 甜	Sour 酸	Bitter 苦	Spicy 辣	Salty 鹹
	Sweet 甜	3	1.59741						Sweet 甜
	Sour 酸	1.36667	1.21721						Sour 酸	4.29528e-06
	Bitter 苦	1.33333	1.32179						Bitter 苦	9.79058e-06	0.884447
	Spicy 辣	1.33333	1.47001						Spicy 辣	1.37356e-05	0.889233	1
	Salty 鹹	1.23333	1.38174						Salty 鹹	7.33986e-05	0.587753	0.638953	0.748005
relaxed				relaxed	73.9005	4.92711e-21	0.718174	relaxed		Sweet 甜	Sour 酸	Salty 鹹	Bitter 苦	Spicy 辣
	Sweet 甜	3.9	0.959526						Sweet 甜
	Sour 酸	1.13333	1.25212						Sour 酸	7.91217e-10
	Salty 鹹	1.1	0.994814						Salty 鹹	1.19385e-11	0.822973
	Bitter 苦	0.6	0.932183						Bitter 苦	1.1349e-14	0.0505551	0.0110381
	Spicy 辣	0.566667	0.935261						Spicy 辣	8.32979e-13	0.00715912	0.00200499	0.872657
satisfied				satisfied	42.4344	6.95235e-22	0.594033	satisfied		Sweet 甜	Sour 酸	Salty 鹹	Bitter 苦	Spicy 辣
	Sweet 甜	3.86667	1.27937						Sweet 甜
	Sour 酸	1.33333	1.42232						Sour 酸	1.34745e-09
	Salty 鹹	1.23333	1.27802						Salty 鹹	7.43397e-11	0.638953
	Bitter 苦	0.9	1.12495						Bitter 苦	6.85996e-12	0.113576	0.169362
	Spicy 辣	0.833333	1.20583						Spicy 辣	2.15676e-10	0.117371	0.160788	0.818202
secure				secure	9.13563	3.01938e-05	0.239556	secure		Sweet 甜	Bitter 苦	Salty 鹹	Sour 酸	Spicy 辣
	Sweet 甜	2.43333	1.77499						Sweet 甜
	Bitter 苦	1.46667	1.54771						Bitter 苦	0.0162952
	Salty 鹹	1.06667	1.28475						Salty 鹹	6.59807e-05	0.263811
	Sour 酸	1.06667	1.33735						Sour 酸	0.0011524	0.231505	-0.269407
	Spicy 辣	0.733333	1.17248						Spicy 辣	1.86991e-05	0.0219983	0.113657	1.35301
thrill				thrill	6.94495	0.000276219	0.193211	thrill		Spicy 辣	Sour 酸	Bitter 苦	Sweet 甜	Salty 鹹
	Spicy 辣	2.96667	1.71169						Spicy 辣
	Sour 酸	1.86667	1.61316						Sour 酸	0.00257069
	Bitter 苦	1.7	1.39333						Bitter 苦	0.00458581	0.591737
	Sweet 甜	1.46667	1.50249						Sweet 甜	0.000977601	0.34524	0.446049
	Salty 鹹	1.33333	1.44636						Salty 鹹	2.752e-06	0.0843436	0.290656	0.701851
triumphant				triumphant	14.6966	4.17813e-08	0.336333	triumphant		Sweet 甜	Sour 酸	Spicy 辣	Bitter 苦	Salty 鹹
	Sweet 甜	3.76667	1.35655						Sweet 甜
	Sour 酸	2	1.46217						Sour 酸	1.16196e-05
	Spicy 辣	1.8	1.56249						Spicy 辣	2.97421e-06	0.56518
	Bitter 苦	1.73333	1.48401						Bitter 苦	1.03496e-05	0.211314	0.859863
	Salty 鹹	1.73333	1.38796						Salty 鹹	2.3801e-06	0.347584	0.815666	1
untroubled				untroubled	69.9254	5.18145e-30	0.70685	untroubled		Sweet 甜	Sour 酸	Salty 鹹	Spicy 辣	Bitter 苦
	Sweet 甜	4.03333	1.09807						Sweet 甜
	Sour 酸	1.06667	1.20153						Sour 酸	2.11989e-10
	Salty 鹹	0.9	1.06188						Salty 鹹	2.97458e-12	0.475163
	Spicy 辣	0.666667	0.844182						Spicy 辣	6.90473e-13	0.0695682	0.256601
	Bitter 苦	0.533333	0.899553						Bitter 苦	8.32979e-13	0.0155721	0.148061	0.488836
positive emotion laden words
acceptance				acceptance	7.49567	0.000300428	0.205385	acceptance		Sweet 甜	Bitter 苦	Sour 酸	Spicy 辣	Salty 鹹
	Sweet 甜	2.66667	1.58296						Sweet 甜
	Bitter 苦	1.73333	1.63861						Bitter 苦	0.0168692
	Sour 酸	1.7	1.44198						Sour 酸	0.00435195	0.84538
	Spicy 辣	1.26667	1.59597						Spicy 辣	0.00124119	0.138086	0.124748
	Salty 鹹	1.23333	1.38174						Salty 鹹	0.000620683	0.0701062	0.0504069	0.87898
achievement				achievement	23.7935	2.51872e-11	0.45069	achievement		Sweet 甜	Bitter 苦	Sour 酸	Spicy 辣	Salty 鹹
	Sweet 甜	3.93333	1.08066						Sweet 甜
	Bitter 苦	2.13333	1.67607						Bitter 苦	6.83312e-07
	Sour 酸	1.93333	1.46059						Sour 酸	1.53e-08	0.33887
	Spicy 辣	1.53333	1.16658						Spicy 辣	2.24336e-09	0.109969	0.216487
	Salty 鹹	1.46667	1.4077						Salty 鹹	5.33187e-09	0.0596847	0.104528	0.79785
adventure				adventure	8.44037	5.1738e-06	0.225435	adventure		Spicy 辣	Bitter 苦	Sweet 甜	Sour 酸	Salty 鹹
	Spicy 辣	3.36667	1.40156						Spicy 辣
	Bitter 苦	2.63333	1.27261						Bitter 苦	0.0251082
	Sweet 甜	2.33333	1.47001						Sweet 甜	0.00111618	0.337431
	Sour 酸	2.23333	1.38174						Sour 酸	0.00112246	0.195276	0.738699
	Salty 鹹	1.7	1.4657						Salty 鹹	8.19181e-06	0.00697721	0.0299603	0.0399095
alive				alive	5.32689	0.00164688	0.155181	alive		Sweet 甜	Sour 酸	Bitter 苦	Spicy 辣	Salty 鹹
	Sweet 甜	2.56667	1.52414						Sweet 甜
	Sour 酸	1.9	1.42272						Sour 酸	0.0264246
	Bitter 苦	1.86667	1.59164						Bitter 苦	0.0304177	0.84538
	Spicy 辣	1.56667	1.47819						Spicy 辣	0.000929211	0.143088	0.354138
	Salty 鹹	1.4	1.40443						Salty 鹹	0.00025312	0.0615422	0.123929	0.582456
angel				angel	106.126	1.53444e-26	0.785386	angel		Sweet 甜	Salty 鹹	Sour 酸	Bitter 苦	Spicy 辣
	Sweet 甜	4.16667	0.949894						Sweet 甜
	Salty 鹹	0.933333	1.08066						Salty 鹹	4.29244e-14
	Sour 酸	0.933333	1.08066						Sour 酸	1.139e-13	1
	Bitter 苦	0.733333	0.980265						Bitter 苦	5.51059e-15	0.43199	0.405325
	Spicy 辣	0.533333	0.899553						Spicy 辣	6.47634e-16	0.00515061	0.00293929	0.325582
applause				applause	27.1774	5.49609e-13	0.483778	applause		Sweet 甜	Sour 酸	Spicy 辣	Bitter 苦	Salty 鹹
	Sweet 甜	3.53333	1.33218						Sweet 甜
	Sour 酸	1.5	1.27982						Sour 酸	2.48137e-08
	Spicy 辣	1.43333	1.50134						Spicy 辣	1.37554e-06	0.790656
	Bitter 苦	1.23333	1.33089						Bitter 苦	1.87545e-08	0.317766	0.482638
	Salty 鹹	1.23333	1.19434						Salty 鹹	1.45163e-08	0.118226	0.385373	1
baby				baby	29.7319	5.08983e-17	0.506231	baby		Sweet 甜	Salty 鹹	Bitter 苦	Sour 酸	Spicy 辣
	Sweet 甜	3.46667	1.45586						Sweet 甜
	Salty 鹹	1.5	1.25258						Salty 鹹	6.20995e-06
	Bitter 苦	1.46667	1.38298						Bitter 苦	8.76762e-07	0.900665
	Sour 酸	1.3	1.14921						Sour 酸	6.44667e-10	0.385373	0.517029
	Spicy 辣	0.666667	1.09334						Spicy 辣	4.34941e-10	0.00136613	0.00453102	0.0123119
bath				bath	24.9422	6.47979e-15	0.462387	bath		Sweet 甜	Salty 鹹	Sour 酸	Bitter 苦	Spicy 辣
	Sweet 甜	3.33333	1.18419						Sweet 甜
	Salty 鹹	1.83333	1.39168						Salty 鹹	3.29586e-06
	Sour 酸	1.4	1.10172						Sour 酸	2.06433e-08	0.107922
	Bitter 苦	1.26667	1.20153						Bitter 苦	8.37525e-08	0.0808268	0.58034
	Spicy 辣	0.866667	1.13664						Spicy 辣	4.95904e-10	0.00102082	0.0542081	0.160788
beach				beach	30.0059	3.90287e-17	0.508523	beach		Salty 鹹	Sweet 甜	Bitter 苦	Spicy 辣	Sour 酸
	Salty 鹹	3.86667	1.38298						Salty 鹹
	Sweet 甜	3	1.33907						Sweet 甜	0.00464851
	Bitter 苦	1.46667	1.33218						Bitter 苦	8.99331e-09	0.000117776
	Spicy 辣	1.36667	1.29943						Spicy 辣	1.3513e-08	3.45373e-06	0.773081
	Sour 酸	1.2	1.15669						Sour 酸	3.30556e-09	5.33638e-07	0.386026	0.55031
beautiful				beautiful	42.1672	8.61854e-22	0.592509	beautiful		Sweet 甜	Spicy 辣	Sour 酸	Salty 鹹	Bitter 苦
	Sweet 甜	4.06667	0.827682						Sweet 甜
	Spicy 辣	2.43333	1.59056						Spicy 辣	2.17174e-06
	Sour 酸	1.63333	1.15917						Sour 酸	1.48623e-10	0.0147486
	Salty 鹹	1.2	1.21485						Salty 鹹	5.23783e-12	0.00083921	0.0454076
	Bitter 苦	1.13333	1.13664						Bitter 苦	8.81291e-13	0.000186664	0.0295292	0.768664
beauty				beauty	45.2652	7.48275e-23	0.609507	beauty		Sweet 甜	Spicy 辣	Sour 酸	Bitter 苦	Salty 鹹
	Sweet 甜	4.1	0.994814						Sweet 甜
	Spicy 辣	2.9	1.64736						Spicy 辣	9.10806e-05
	Sour 酸	1.33333	1.29544						Sour 酸	1.66018e-09	5.34139e-05
	Bitter 苦	1.13333	1.27937						Bitter 苦	1.35415e-12	1.26645e-06	0.43199
	Salty 鹹	1.13333	1.19578						Salty 鹹	1.98897e-11	9.97141e-06	0.325582	1
bed				bed	35.9188	2.25106e-14	0.553288	bed		Sweet 甜	Sour 酸	Salty 鹹	Bitter 苦	Spicy 辣
	Sweet 甜	3.43333	1.63335						Sweet 甜
	Sour 酸	1.2	1.27035						Sour 酸	3.63481e-07
	Salty 鹹	0.9	1.1552						Salty 鹹	7.35503e-08	0.247861
	Bitter 苦	0.866667	1.13664						Bitter 苦	2.25773e-08	0.201786	0.84538
	Spicy 辣	0.533333	0.776079						Spicy 辣	1.49902e-10	0.0156722	0.061718	0.152029
bird				bird	10.4489	2.90355e-07	0.264871	bird		Sweet 甜	Bitter 苦	Sour 酸	Salty 鹹	Spicy 辣
	Sweet 甜	2.3	1.62205						Sweet 甜
	Bitter 苦	1.26667	1.50707						Bitter 苦	0.0016315
	Sour 酸	1.16667	1.34121						Sour 酸	0.000194632	0.70306
	Salty 鹹	1	1.17444						Salty 鹹	0.0003213	0.211314	0.509449
	Spicy 辣	0.666667	1.1547						Spicy 辣	2.2002e-05	0.0392713	0.0332066	0.169362
birthday				birthday	77.6744	6.72032e-32	0.728145	birthday		Sweet 甜	Sour 酸	Bitter 苦	Spicy 辣	Salty 鹹
	Sweet 甜	4.23333	0.773854						Sweet 甜
	Sour 酸	1.03333	1.03335						Sour 酸	2.58541e-15
	Bitter 苦	1	1.1447						Bitter 苦	1.79919e-13	0.860987
	Spicy 辣	1	1.25945						Spicy 辣	2.7899e-13	0.902247	1
	Salty 鹹	0.766667	1.0063						Salty 鹹	4.01334e-16	0.174103	0.353919	0.281705
bless				bless	22.1698	1.13825e-09	0.433259	bless		Sweet 甜	Sour 酸	Bitter 苦	Salty 鹹	Spicy 辣
	Sweet 甜	2.73333	1.59597						Sweet 甜
	Sour 酸	1.23333	1.27802						Sour 酸	2.36147e-05
	Bitter 苦	1.13333	1.33218						Bitter 苦	5.97922e-05	0.620347
	Salty 鹹	0.966667	1.15917						Salty 鹹	6.14595e-07	0.186959	0.420344
	Spicy 辣	0.666667	0.844182						Spicy 辣	4.9479e-08	0.00715912	0.0281215	0.0476128
blossom				blossom	44.867	1.01863e-22	0.607402	blossom		Sweet 甜	Sour 酸	Bitter 苦	Salty 鹹	Spicy 辣
	Sweet 甜	3.8	1.03057						Sweet 甜
	Sour 酸	1.36667	1.3257						Sour 酸	5.35538e-09
	Bitter 苦	1.1	1.18467						Bitter 苦	2.51703e-11	0.254952
	Salty 鹹	1	1.20344						Salty 鹹	1.00586e-10	0.0696793	0.620347
	Spicy 辣	0.833333	1.34121						Spicy 辣	4.48804e-10	0.0331628	0.367647	0.517029
bouquet				bouquet	61.3766	9.42113e-28	0.67912	bouquet		Sweet 甜	Bitter 苦	Sour 酸	Salty 鹹	Spicy 辣
	Sweet 甜	3.93333	0.944433						Sweet 甜
	Bitter 苦	1.16667	1.17688						Bitter 苦	2.59017e-11
	Sour 酸	1.16667	1.11675						Sour 酸	2.59017e-11	1
	Salty 鹹	0.866667	1.07425						Salty 鹹	1.06827e-11	0.194057	0.173941
	Spicy 辣	0.6	0.855006						Spicy 辣	3.91074e-13	0.0296167	0.0191231	0.174103
bride				bride	36.0632	1.46584e-19	0.55428	bride		Sweet 甜	Spicy 辣	Sour 酸	Bitter 苦	Salty 鹹
	Sweet 甜	4.03333	1.0662						Sweet 甜
	Spicy 辣	1.7	1.62205						Spicy 辣	3.64037e-07
	Sour 酸	1.5	1.30648						Sour 酸	6.50349e-09	0.482638
	Bitter 苦	1.2	1.24291						Bitter 苦	1.74812e-10	0.0615422	0.222136
	Salty 鹹	1.2	1.21485						Salty 鹹	1.39004e-09	0.0615422	0.173941	1
bright				bright	14.57	1.13691e-09	0.334405	bright		Sweet 甜	Spicy 辣	Sour 酸	Bitter 苦	Salty 鹹
	Sweet 甜	2.96667	1.42595						Sweet 甜
	Spicy 辣	1.43333	1.54659						Spicy 辣	6.20172e-05
	Sour 酸	1.36667	1.47352						Sour 酸	6.0526e-06	0.837125
	Bitter 苦	1.16667	1.26173						Bitter 苦	9.51506e-09	0.433026	0.374638
	Salty 鹹	1	1.1447						Salty 鹹	7.15021e-07	0.243703	0.109749	0.5312
brother				brother	5.50404	0.000429974	0.159519	brother		Sweet 甜	Bitter 苦	Salty 鹹	Spicy 辣	Sour 酸
	Sweet 甜	3	1.41421						Sweet 甜
	Bitter 苦	2.06667	1.20153						Bitter 苦	0.00329216
	Salty 鹹	1.96667	1.49674						Salty 鹹	0.00468729	0.763978
	Spicy 辣	1.9	1.53914						Spicy 辣	0.00176091	0.582456	0.825222
	Sour 酸	1.76667	1.38174						Sour 酸	0.000417567	0.230962	0.423495	0.635672
butterfly				butterfly	21.549	2.59491e-13	0.426299	butterfly		Sweet 甜	Sour 酸	Bitter 苦	Spicy 辣	Salty 鹹
	Sweet 甜	3.03333	1.3257						Sweet 甜
	Sour 酸	1.4	1.16264						Sour 酸	4.26442e-08
	Bitter 苦	1.26667	1.38796						Bitter 苦	2.05081e-05	0.613918
	Spicy 辣	1.03333	1.24522						Spicy 辣	5.08361e-09	0.140619	0.43435
	Salty 鹹	0.9	1.09387						Salty 鹹	3.3414e-08	0.0409101	0.183392	0.514227
cake				cake	94.8338	1.23492e-35	0.765815	cake		Sweet 甜	Sour 酸	Salty 鹹	Bitter 苦	Spicy 辣
	Sweet 甜	4.73333	0.52083						Sweet 甜
	Sour 酸	1.6	1.30252						Sour 酸	2.54107e-13
	Salty 鹹	1.4	1.06997						Salty 鹹	1.65052e-15	0.488836
	Bitter 苦	0.866667	1.19578						Bitter 苦	1.22123e-15	0.01626	0.0469489
	Spicy 辣	0.566667	0.935261						Spicy 辣	3.78572e-18	0.000519589	0.000228626	0.118773
caress				caress	40.4413	3.52017e-21	0.582381	caress		Sweet 甜	Spicy 辣	Salty 鹹	Sour 酸	Bitter 苦
	Sweet 甜	4.03333	0.927857						Sweet 甜
	Spicy 辣	2	1.41421						Spicy 辣	1.65406e-07
	Salty 鹹	1.8	1.44795						Salty 鹹	4.82016e-08	0.526808
	Sour 酸	1.46667	1.45586						Sour 酸	1.33873e-09	0.0653764	0.193959
	Bitter 苦	0.766667	0.971431						Bitter 苦	7.37845e-15	0.000122446	0.000239642	0.00233726
champion				champion	17.5907	2.0012e-08	0.377559	champion		Sweet 甜	Sour 酸	Bitter 苦	Spicy 辣	Salty 鹹
	Sweet 甜	3.8	1.21485						Sweet 甜
	Sour 酸	2	1.36458						Sour 酸	1.77903e-07
	Bitter 苦	1.76667	1.52414						Bitter 苦	4.00994e-07	0.198613
	Spicy 辣	1.6	1.40443						Spicy 辣	4.50647e-07	0.272391	0.69124
	Salty 鹹	1.53333	1.33218						Salty 鹹	3.02923e-08	0.109426	0.53367	0.827388
child				child	22.3077	1.11452e-13	0.434783	child		Sweet 甜	Bitter 苦	Sour 酸	Spicy 辣	Salty 鹹
	Sweet 甜	3.46667	1.10589						Sweet 甜
	Bitter 苦	1.8	1.37465						Bitter 苦	2.73201e-07
	Sour 酸	1.46667	1.22428						Sour 酸	3.39252e-09	0.193959
	Spicy 辣	1.46667	1.4077						Spicy 辣	5.37283e-08	0.160788	1
	Salty 鹹	1.3	1.36836						Salty 鹹	7.43711e-08	0.087405	0.517029	0.600428
Christmas				Christmas	35.8409	1.78299e-19	0.552751	Christmas		Sweet 甜	Salty 鹹	Bitter 苦	Sour 酸	Spicy 辣
	Sweet 甜	4.16667	1.05318						Sweet 甜
	Salty 鹹	1.53333	1.33218						Salty 鹹	5.45202e-10
	Bitter 苦	1.43333	1.25075						Bitter 苦	4.44646e-09	0.707752
	Sour 酸	1.36667	1.40156						Sour 酸	4.53821e-09	0.556182	0.737876
	Spicy 辣	1.26667	1.41259						Spicy 辣	2.66119e-09	0.292698	0.55031	0.761526
color				color	4.68632	0.00464685	0.139116	color		Sweet 甜	Sour 酸	Bitter 苦	Spicy 辣	Salty 鹹
	Sweet 甜	2.43333	1.59056						Sweet 甜
	Sour 酸	1.8	1.56249						Sour 酸	0.00796862
	Bitter 苦	1.5	1.5702						Bitter 苦	0.000109184	0.152684
	Spicy 辣	1.43333	1.6955						Spicy 辣	0.0110381	0.271202	0.848348
	Salty 鹹	1.36667	1.5196						Salty 鹹	0.000756235	0.0907586	0.601476	0.848348
comedy				comedy	28.2357	1.27713e-12	0.493323	comedy		Sweet 甜	Sour 酸	Salty 鹹	Spicy 辣	Bitter 苦
	Sweet 甜	3.63333	1.24522						Sweet 甜
	Sour 酸	1.76667	1.47819						Sour 酸	5.11226e-06
	Salty 鹹	1.33333	1.1547						Salty 鹹	8.46193e-09	0.0620458
	Spicy 辣	1.3	1.39333						Spicy 辣	8.80742e-08	0.0698427	0.838882
	Bitter 苦	1.13333	1.45586						Bitter 苦	4.06351e-09	0.0107632	0.51159	0.556182
comfort				comfort	42.934	4.66179e-22	0.596853	comfort		Sweet 甜	Sour 酸	Salty 鹹	Spicy 辣	Bitter 苦
	Sweet 甜	3.8	1.03057						Sweet 甜
	Sour 酸	1.33333	1.42232						Sour 酸	9.59222e-10
	Salty 鹹	1.16667	1.14721						Salty 鹹	1.47741e-11	0.420344
	Spicy 辣	0.966667	1.27261						Spicy 辣	9.55636e-11	0.15538	0.414616
	Bitter 苦	0.9	1.24152						Bitter 苦	1.98202e-10	0.167148	0.340479	0.768664
couple				couple	25.9844	2.18112e-15	0.472577	couple		Sweet 甜	Spicy 辣	Bitter 苦	Sour 酸	Salty 鹹
	Sweet 甜	4.06667	1.01483						Sweet 甜
	Spicy 辣	1.96667	1.44993						Spicy 辣	4.88622e-07
	Bitter 苦	1.93333	1.41259						Bitter 苦	1.904e-08	0.913744
	Sour 酸	1.83333	1.46413						Sour 酸	5.5218e-09	0.619719	0.698134
	Salty 鹹	1.7	1.44198						Salty 鹹	1.15641e-08	0.283756	0.371014	0.572515
cozy				cozy	76.4256	1.32474e-31	0.724925	cozy		Sweet 甜	Salty 鹹	Sour 酸	Bitter 苦	Spicy 辣
	Sweet 甜	3.96667	1.18855						Sweet 甜
	Salty 鹹	0.9	1.1552						Salty 鹹	1.06827e-11
	Sour 酸	0.833333	0.949894						Sour 酸	1.39485e-12	0.730103
	Bitter 苦	0.6	1.00344						Bitter 苦	3.6949e-12	0.213048	0.281705
	Spicy 辣	0.533333	0.899553						Spicy 辣	1.45435e-13	0.109749	0.0830747	0.721595
cuddle				cuddle	50.8775	1.14181e-24	0.636944	cuddle		Sweet 甜	Salty 鹹	Sour 酸	Spicy 辣	Bitter 苦
	Sweet 甜	3.9	1.26899						Sweet 甜
	Salty 鹹	1.46667	1.38298						Salty 鹹	6.38928e-11
	Sour 酸	1.06667	1.14269						Sour 酸	4.96488e-13	0.0763106
	Spicy 辣	1.03333	1.29943						Spicy 辣	6.5706e-11	0.079231	0.911541
	Bitter 苦	0.866667	1.00801						Bitter 苦	2.75737e-12	0.0263762	0.325582	0.5312
cute				cute	69.4327	6.17368e-23	0.705382	cute		Sweet 甜	Sour 酸	Spicy 辣	Bitter 苦	Salty 鹹
	Sweet 甜	4.23333	0.935261						Sweet 甜
	Sour 酸	1.2	1.32353						Sour 酸	0
	Spicy 辣	1.16667	1.08543						Spicy 辣	0	0.902247
	Bitter 苦	0.866667	1.04166						Bitter 苦	0	0.0668829	0.184141
	Salty 鹹	0.8	1.18613						Salty 鹹	0	0.056255	0.101805	0.677212
dazzle				dazzle	14.799	8.47217e-10	0.337884	dazzle		Sweet 甜	Spicy 辣	Sour 酸	Bitter 苦	Salty 鹹
	Sweet 甜	3.03333	1.42595						Sweet 甜
	Spicy 辣	1.96667	1.71169						Spicy 辣	0.00409555
	Sour 酸	1.8	1.51771						Sour 酸	0.000929941	0.591737
	Bitter 苦	1.23333	1.27802						Bitter 苦	2.87302e-05	0.0462103	0.0215902
	Salty 鹹	0.866667	1.10589						Salty 鹹	2.06468e-08	0.000365083	0.00176206	0.15538
diamond				diamond	14.8792	7.64478e-10	0.339095	diamond		Sweet 甜	Bitter 苦	Salty 鹹	Sour 酸	Spicy 辣
	Sweet 甜	3.2	1.47157						Sweet 甜
	Bitter 苦	1.9	1.58332						Bitter 苦	0.000160778
	Salty 鹹	1.36667	1.37674						Salty 鹹	1.88996e-05	0.183788
	Sour 酸	1.36667	1.3257						Sour 酸	2.57364e-06	0.0729352	1
	Spicy 辣	1.03333	1.29943						Spicy 辣	2.67441e-07	0.0113792	0.238265	0.143088
diploma				diploma	8.66819	3.70941e-06	0.23012	diploma		Bitter 苦	Sour 酸	Sweet 甜	Spicy 辣	Salty 鹹
	Bitter 苦	3.23333	1.43078						Bitter 苦
	Sour 酸	2.36667	1.42595						Sour 酸	6.0302e-06
	Sweet 甜	2.23333	1.38174						Sweet 甜	0.00669873	0.696223
	Spicy 辣	1.96667	1.47352						Spicy 辣	5.08011e-05	0.116582	0.470815
	Salty 鹹	1.5	1.3834						Salty 鹹	7.18372e-06	0.0158244	0.01626	0.182289
dog				dog	12.1503	3.01434e-06	0.295267	dog		Sweet 甜	Bitter 苦	Salty 鹹	Sour 酸	Spicy 辣
	Sweet 甜	2.6	1.65258						Sweet 甜
	Bitter 苦	1.53333	1.50249						Bitter 苦	0.00180512
	Salty 鹹	1.36667	1.37674						Salty 鹹	0.00312578	0.591737
	Sour 酸	0.9	1.1552						Sour 酸	2.48931e-05	0.01751	0.0136383
	Spicy 辣	0.9	1.12495						Spicy 辣	3.2536e-06	0.00560195	0.0946608	1
easy				easy	29.2919	7.81639e-17	0.502504	easy		Sweet 甜	Sour 酸	Salty 鹹	Bitter 苦	Spicy 辣
	Sweet 甜	3.2	1.32353						Sweet 甜
	Sour 酸	1.2	1.39951						Sour 酸	2.94517e-08
	Salty 鹹	1.03333	1.21721						Salty 鹹	2.71826e-08	0.420344
	Bitter 苦	1	1.28654						Bitter 苦	4.98504e-09	0.455422	0.903755
	Spicy 辣	0.733333	1.2299						Spicy 辣	2.69902e-08	0.0504069	0.130325	0.340479
easygoing				easygoing	51.3523	4.39926e-16	0.639089	easygoing		Sweet 甜	Sour 酸	Bitter 苦	Salty 鹹	Spicy 辣
	Sweet 甜	3.76667	1.13512						Sweet 甜
	Sour 酸	1.13333	1.35782						Sour 酸	3.36349e-08
	Bitter 苦	0.9	1.1552						Bitter 苦	1.25809e-09	0.214175
	Salty 鹹	0.833333	1.05318						Salty 鹹	1.02989e-10	0.20369	0.745014
	Spicy 辣	0.766667	1.04						Spicy 辣	1.45566e-10	0.0317324	0.488836	0.721595
elegant				elegant	25.6223	3.17666e-15	0.469081	elegant		Sweet 甜	Sour 酸	Bitter 苦	Salty 鹹	Spicy 辣
	Sweet 甜	3.53333	1.07425						Sweet 甜
	Sour 酸	1.5	1.45626						Sour 酸	4.00994e-07
	Bitter 苦	1.36667	1.47352						Bitter 苦	1.79255e-07	0.601476
	Salty 鹹	1.06667	1.43679						Salty 鹹	5.33187e-09	0.119186	0.299971
	Spicy 辣	1	1.23176						Spicy 辣	9.14166e-11	0.146088	0.227565	0.820635
engaged				engaged	73.3005	3.8929e-23	0.716521	engaged		Sweet 甜	Sour 酸	Bitter 苦	Spicy 辣	Salty 鹹
	Sweet 甜	4.36667	0.808717						Sweet 甜
	Sour 酸	1.13333	1.22428						Sour 酸	5.4619e-12
	Bitter 苦	1.06667	1.08066						Bitter 苦	2.05684e-13	0.730103
	Spicy 辣	1.06667	1.28475						Spicy 辣	9.78577e-12	0.763372	1
	Salty 鹹	0.966667	1.24522						Salty 鹹	7.36013e-12	0.344485	0.647287	0.598545
enjoyment				enjoyment	53.2298	2.15461e-25	0.64733	enjoyment		Sweet 甜	Salty 鹹	Spicy 辣	Sour 酸	Bitter 苦
	Sweet 甜	4.33333	0.844182						Sweet 甜
	Salty 鹹	1.43333	1.38174						Salty 鹹	1.12373e-10
	Spicy 辣	1.4	1.40443						Spicy 辣	3.05608e-10	0.893471
	Sour 酸	1.3	1.20773						Sour 酸	4.05213e-12	0.58034	0.716507
	Bitter 苦	0.866667	1.13664						Bitter 苦	3.6942e-13	0.0607333	0.0433974	0.079231
excellence				excellence	30.0155	3.8666e-17	0.508604	excellence		Sweet 甜	Spicy 辣	Sour 酸	Bitter 苦	Salty 鹹
	Sweet 甜	3.76667	1.10433						Sweet 甜
	Spicy 辣	1.7	1.26355						Spicy 辣	4.9479e-08
	Sour 酸	1.63333	1.3257						Sour 酸	4.35876e-08	0.786758
	Bitter 苦	1.5	1.47975						Bitter 苦	5.98619e-09	0.526808	0.58034
	Salty 鹹	1.1	1.12495						Salty 鹹	5.32759e-10	0.0153568	0.0331628	0.160788
fame				fame	10.0032	5.44521e-07	0.256471	fame		Sweet 甜	Sour 酸	Bitter 苦	Spicy 辣	Salty 鹹
	Sweet 甜	3.13333	1.35782						Sweet 甜
	Sour 酸	2.33333	1.58296						Sour 酸	0.00978088
	Bitter 苦	2.2	1.71001						Bitter 苦	0.0136383	0.658318
	Spicy 辣	2.1	1.80707						Spicy 辣	0.00366448	0.491057	0.761526
	Salty 鹹	1.13333	1.22428						Salty 鹹	5.37283e-08	0.000539191	0.00585747	0.00359403
family				family	37.4734	9.24403e-17	0.563735	family		Sweet 甜	Bitter 苦	Sour 酸	Spicy 辣	Salty 鹹
	Sweet 甜	4.16667	0.833908						Sweet 甜
	Bitter 苦	2.03333	1.29943						Bitter 苦	3.3414e-08
	Sour 酸	1.86667	1.30604						Sour 酸	8.46193e-09	0.517029
	Spicy 辣	1.6	1.52225						Spicy 辣	7.84574e-09	0.0564105	0.340479
	Salty 鹹	1.23333	1.30472						Salty 鹹	1.02989e-10	0.00652236	0.00458581	0.093801
fantasy				fantasy	27.366	5.30724e-16	0.485505	fantasy		Sweet 甜	Sour 酸	Bitter 苦	Spicy 辣	Salty 鹹
	Sweet 甜	3.73333	1.2299						Sweet 甜
	Sour 酸	1.53333	1.4077						Sour 酸	3.15413e-07
	Bitter 苦	1.36667	1.62912						Bitter 苦	8.45518e-08	0.623518
	Spicy 辣	1.26667	1.50707						Spicy 辣	1.11468e-08	0.340479	0.783105
	Salty 鹹	1.03333	1.21721						Salty 鹹	7.71064e-11	0.0194023	0.245057	0.335418
fascinate				fascinate	36.5596	9.48831e-20	0.557655	fascinate		Sweet 甜	Spicy 辣	Sour 酸	Salty 鹹	Bitter 苦
	Sweet 甜	3.33333	1.26854						Sweet 甜
	Spicy 辣	1.83333	1.41624						Spicy 辣	1.08041e-05
	Sour 酸	1.3	1.4657						Sour 酸	2.08781e-07	0.0089037
	Salty 鹹	1.13333	1.25212						Salty 鹹	3.57094e-09	0.0113382	0.455128
	Bitter 苦	0.633333	0.76489						Bitter 苦	9.7219e-13	2.10694e-05	0.00535825	0.0163919
festive				festive	37.3566	2.14695e-16	0.562967	festive		Sweet 甜	Sour 酸	Salty 鹹	Spicy 辣	Bitter 苦
	Sweet 甜	4.03333	1.18855						Sweet 甜
	Sour 酸	1.56667	1.33089						Sour 酸	4.10297e-09
	Salty 鹹	1.53333	1.33218						Salty 鹹	2.37611e-09	0.881808
	Spicy 辣	1.53333	1.56983						Spicy 辣	2.56245e-08	0.910373	1
	Bitter 苦	0.733333	1.11211						Bitter 苦	1.30506e-11	0.000108728	0.0106982	0.0327982
flirt				flirt	24.8489	7.15039e-15	0.461456	flirt		Sweet 甜	Spicy 辣	Salty 鹹	Sour 酸	Bitter 苦
	Sweet 甜	3.66667	1.26854						Sweet 甜
	Spicy 辣	2.5	1.4081						Spicy 辣	0.000213284
	Salty 鹹	1.63333	1.40156						Salty 鹹	1.73571e-06	0.0300005
	Sour 酸	1.23333	1.22287						Sour 酸	1.29987e-07	0.000366844	0.142335
	Bitter 苦	0.9	1.26899						Bitter 苦	6.14295e-09	3.45853e-05	0.0205005	0.169362
freedom				freedom	22.0223	1.52941e-13	0.431621	freedom		Sweet 甜	Spicy 辣	Sour 酸	Bitter 苦	Salty 鹹
	Sweet 甜	3.76667	1.16511						Sweet 甜
	Spicy 辣	1.73333	1.61743						Spicy 辣	3.70498e-06
	Sour 酸	1.63333	1.54213						Sour 酸	1.44277e-07	0.777255
	Bitter 苦	1.53333	1.43198						Bitter 苦	3.63481e-07	0.531576	0.66921
	Salty 鹹	1.3	1.23596						Salty 鹹	1.11468e-08	0.0965061	0.238265	0.353919
friend				friend	35.6255	2.1569e-19	0.551261	friend		Sweet 甜	Spicy 辣	Bitter 苦	Sour 酸	Salty 鹹
	Sweet 甜	4.26667	0.980265						Sweet 甜
	Spicy 辣	2	1.57568						Spicy 辣	2.29803e-09
	Bitter 苦	1.8	1.21485						Bitter 苦	6.94065e-10	0.423495
	Sour 酸	1.7	1.39333						Sour 酸	1.76648e-09	0.293132	0.707752
	Salty 鹹	1.46667	1.25212						Salty 鹹	7.95511e-12	0.0843436	0.270697	0.30461
fun				fun	50.0909	2.0159e-24	0.633333	fun		Sweet 甜	Spicy 辣	Sour 酸	Salty 鹹	Bitter 苦
	Sweet 甜	4.23333	0.727932						Sweet 甜
	Spicy 辣	2.1	1.4704						Spicy 辣	7.213e-08
	Sour 酸	1.46667	1.47936						Sour 酸	2.62963e-09	0.0519869
	Salty 鹹	1.16667	1.11675						Salty 鹹	2.96934e-13	0.00230445	0.247861
	Bitter 苦	0.833333	1.08543						Bitter 苦	1.15015e-14	0.000110373	0.00458581	0.169362
gentle				gentle	64.7841	1.11963e-28	0.690779	gentle		Sweet 甜	Sour 酸	Salty 鹹	Bitter 苦	Spicy 辣
	Sweet 甜	3.36667	0.999425						Sweet 甜
	Sour 酸	1	1.1447						Sour 酸	6.97308e-11
	Salty 鹹	0.866667	1.00801						Salty 鹹	8.42053e-12	0.587753
	Bitter 苦	0.8	1.03057						Bitter 苦	1.44558e-12	0.363343	0.745014
	Spicy 辣	0.3	0.595963						Spicy 辣	1.33717e-15	0.00184617	0.00244645	0.0110381
gift				gift	35.186	3.18665e-19	0.548188	gift		Sweet 甜	Sour 酸	Salty 鹹	Spicy 辣	Bitter 苦
	Sweet 甜	3.86667	1.16658						Sweet 甜
	Sour 酸	1.23333	1.16511						Sour 酸	4.02809e-10
	Salty 鹹	1.16667	1.17688						Salty 鹹	4.83076e-09	0.745014
	Spicy 辣	1.13333	1.33218						Spicy 辣	1.21664e-08	0.756383	0.900665
	Bitter 苦	0.966667	1.29943						Bitter 苦	2.16614e-09	0.380073	0.423495	0.5312
glory				glory	34.7659	4.63925e-19	0.545212	glory		Sweet 甜	Bitter 苦	Sour 酸	Spicy 辣	Salty 鹹
	Sweet 甜	3.93333	1.04826						Sweet 甜
	Bitter 苦	1.56667	1.43078						Bitter 苦	2.38717e-08
	Sour 酸	1.5	1.33261						Sour 酸	5.35538e-09	0.820635
	Spicy 辣	1.43333	1.22287						Spicy 辣	1.23924e-10	0.662362	0.818202
	Salty 鹹	1.1	1.06188						Salty 鹹	3.56204e-11	0.0946608	0.0695682	0.152029
good				good	43.0139	4.37454e-22	0.5973	good		Sweet 甜	Spicy 辣	Salty 鹹	Sour 酸	Bitter 苦
	Sweet 甜	4	1.0171						Sweet 甜
	Spicy 辣	1.36667	1.29943						Spicy 辣	4.02809e-10
	Salty 鹹	1.26667	1.28475						Salty 鹹	1.48774e-10	0.609901
	Sour 酸	1.26667	1.28475						Sour 酸	2.57514e-11	0.662362	1
	Bitter 苦	1.16667	1.26173						Bitter 苦	2.33046e-10	0.482638	0.745014	0.70306
gold				gold	4.6323	0.00166301	0.137734	gold		Sweet 甜	Bitter 苦	Salty 鹹	Sour 酸	Spicy 辣
	Sweet 甜	2.56667	1.59056						Sweet 甜
	Bitter 苦	1.66667	1.53877						Bitter 苦	0.0107098
	Salty 鹹	1.56667	1.47819						Salty 鹹	0.0135972	0.756383
	Sour 酸	1.36667	1.5196						Sour 酸	0.000863442	0.286104	0.536203
	Spicy 辣	1.33333	1.44636						Spicy 辣	0.001751	0.258174	0.503812	0.92628
graduate				graduate	7.34509	2.61677e-05	0.202093	graduate		Sweet 甜	Sour 酸	Bitter 苦	Spicy 辣	Salty 鹹
	Sweet 甜	3.06667	1.28475						Sweet 甜
	Sour 酸	2.46667	1.61316						Sour 酸	0.0447934
	Bitter 苦	2.36667	1.58622						Bitter 苦	0.038111	0.738699
	Spicy 辣	1.83333	1.62063						Spicy 辣	0.000146217	0.0194109	0.0767329
	Salty 鹹	1.73333	1.63861						Salty 鹹	0.000164295	0.00627171	0.0345825	0.647287
greet				greet	23.3301	1.58855e-10	0.445825	greet		Sweet 甜	Sour 酸	Salty 鹹	Bitter 苦	Spicy 辣
	Sweet 甜	2.93333	1.57422						Sweet 甜
	Sour 酸	1.5	1.33261						Sour 酸	1.06882e-05
	Salty 鹹	1.06667	1.11211						Salty 鹹	4.35297e-06	0.0849967
	Bitter 苦	0.833333	1.01992						Bitter 苦	2.19542e-07	0.00133328	0.293415
	Spicy 辣	0.833333	1.05318						Spicy 辣	7.03842e-07	0.00634849	0.214175	1
grin				grin	40.3959	3.65454e-21	0.582108	grin		Sweet 甜	Sour 酸	Bitter 苦	Salty 鹹	Spicy 辣
	Sweet 甜	4.1	0.922889						Sweet 甜
	Sour 酸	1.5	1.25258						Sour 酸	4.03993e-10
	Bitter 苦	1.36667	1.56433						Bitter 苦	2.27223e-09	0.58034
	Salty 鹹	1.3	1.4657						Salty 鹹	2.98498e-09	0.423495	0.835309
	Spicy 辣	1.06667	1.17248						Spicy 辣	3.11944e-11	0.073474	0.299971	0.30461
handsome				handsome	14.4565	1.31603e-09	0.332667	handsome		Sweet 甜	Spicy 辣	Salty 鹹	Sour 酸	Bitter 苦
	Sweet 甜	3.7	1.34293						Sweet 甜
	Spicy 辣	2.73333	1.74066						Spicy 辣	0.0284959
	Salty 鹹	1.76667	1.38174						Salty 鹹	3.04616e-06	0.0304265
	Sour 酸	1.76667	1.6121						Sour 酸	7.46291e-06	0.0119348	1
	Bitter 苦	1.26667	1.41259						Bitter 苦	1.09258e-07	0.00048997	0.129868	0.180502
heal				heal	19.9106	1.67822e-12	0.407081	heal		Sweet 甜	Bitter 苦	Sour 酸	Salty 鹹	Spicy 辣
	Sweet 甜	3.63333	1.35146						Sweet 甜
	Bitter 苦	2.5	1.75676						Bitter 苦	0.00641678
	Sour 酸	1.76667	1.54659						Sour 酸	5.36206e-05	0.0251082
	Salty 鹹	1.5	1.50287						Salty 鹹	2.70509e-07	0.00535825	0.408274
	Spicy 辣	1	1.20344						Spicy 辣	1.06523e-08	8.23849e-05	0.00728094	0.0295292
heaven				heaven	53.1094	3.3465e-19	0.646813	heaven		Sweet 甜	Salty 鹹	Sour 酸	Bitter 苦	Spicy 辣
	Sweet 甜	4	1.08278						Sweet 甜
	Salty 鹹	1.33333	1.34762						Salty 鹹	1.20477e-08
	Sour 酸	1.3	1.17884						Sour 酸	1.51897e-10	0.865226
	Bitter 苦	0.766667	1.13512						Bitter 苦	2.22418e-10	0.0383993	0.0237783
	Spicy 辣	0.666667	0.994236						Spicy 辣	3.26263e-12	0.00293929	0.01569	0.655071
holiday				holiday	67.5277	2.12859e-29	0.699568	holiday		Sweet 甜	Salty 鹹	Spicy 辣	Sour 酸	Bitter 苦
	Sweet 甜	4.1	0.922889						Sweet 甜
	Salty 鹹	1.5	1.43238						Salty 鹹	2.92883e-10
	Spicy 辣	1.43333	1.38174						Spicy 辣	1.03038e-11	0.778263
	Sour 酸	0.966667	0.999425						Sour 酸	9.67881e-14	0.0237783	0.0504069
	Bitter 苦	0.8	1.03057						Bitter 苦	3.56199e-15	0.00591295	0.00458581	0.378132
home				home	37.4942	4.2199e-20	0.563872	home		Sweet 甜	Bitter 苦	Sour 酸	Salty 鹹	Spicy 辣
	Sweet 甜	3.86667	1.13664						Sweet 甜
	Bitter 苦	1.8	1.39951						Bitter 苦	8.37525e-08
	Sour 酸	1.5	1.30648						Sour 酸	1.54904e-09	0.213048
	Salty 鹹	1.3	1.17884						Salty 鹹	7.46948e-10	0.0573073	0.385373
	Spicy 辣	1.16667	1.23409						Spicy 辣	2.0939e-10	0.0393843	0.0863227	0.525593
hope				hope	32.6211	3.45334e-14	0.529382	hope		Sweet 甜	Sour 酸	Bitter 苦	Spicy 辣	Salty 鹹
	Sweet 甜	3.96667	1.15917						Sweet 甜
	Sour 酸	1.66667	1.29544						Sour 酸	1.87545e-08
	Bitter 苦	1.56667	1.16511						Bitter 苦	6.94153e-09	0.647287
	Spicy 辣	1.4	1.47625						Spicy 辣	9.80968e-09	0.391816	0.612486
	Salty 鹹	1.26667	1.2299						Salty 鹹	3.85142e-10	0.12961	0.247861	0.442109
hug				hug	48.941	2.72804e-19	0.627924	hug		Sweet 甜	Sour 酸	Spicy 辣	Bitter 苦	Salty 鹹
	Sweet 甜	4.16667	1.14721						Sweet 甜
	Sour 酸	1.46667	1.22428						Sour 酸	2.44384e-09
	Spicy 辣	1.33333	1.26854						Spicy 辣	2.33046e-10	0.662362
	Bitter 苦	1.03333	1.29943						Bitter 苦	6.64558e-11	0.0300005	0.299971
	Salty 鹹	0.9	1.26899						Salty 鹹	3.34875e-12	0.0477306	0.050856	0.546136
humor				humor	15.5203	2.53981e-08	0.348611	humor		Sweet 甜	Salty 鹹	Sour 酸	Spicy 辣	Bitter 苦
	Sweet 甜	3.1	1.37339						Sweet 甜
	Salty 鹹	1.66667	1.26854						Salty 鹹	9.52604e-05
	Sour 酸	1.36667	1.27261						Sour 酸	3.43473e-06	0.152684
	Spicy 辣	1.33333	1.49328						Spicy 辣	7.23625e-06	0.282661	0.916761
	Bitter 苦	1.1	1.29588						Bitter 苦	3.88251e-06	0.0324712	0.244637	0.335418
imagine				imagine	16.7416	7.37798e-11	0.366004	imagine		Sweet 甜	Sour 酸	Salty 鹹	Bitter 苦	Spicy 辣
	Sweet 甜	3.26667	1.41259						Sweet 甜
	Sour 酸	1.9	1.60495						Sour 酸	0.000310055
	Salty 鹹	1.46667	1.4077						Salty 鹹	1.51163e-05	0.0907586
	Bitter 苦	1.4	1.47625						Bitter 苦	1.06834e-05	0.0615422	0.7577
	Spicy 辣	1.26667	1.63861						Spicy 辣	1.05547e-06	0.01751	0.395588	0.572515
impressed				impressed	3.91238	0.00512362	0.118873	impressed		Sweet 甜	Sour 酸	Spicy 辣	Salty 鹹	Bitter 苦
	Sweet 甜	3.13333	1.56983						Sweet 甜
	Sour 酸	2.43333	1.6955						Sour 酸	0.0199771
	Spicy 辣	2.43333	1.75545						Spicy 辣	0.0304177	1
	Salty 鹹	2.26667	1.89251						Salty 鹹	0.00634237	0.509449	0.600428
	Bitter 苦	2.06667	1.68018						Bitter 苦	0.00244484	0.109749	0.233396	0.536203
incentive				incentive	56.0763	3.04641e-26	0.65913	incentive		Sweet 甜	Spicy 辣	Salty 鹹	Sour 酸	Bitter 苦
	Sweet 甜	4.06667	0.868345						Sweet 甜
	Spicy 辣	1.33333	1.39786						Spicy 辣	1.79346e-09
	Salty 鹹	1.3	1.29055						Salty 鹹	1.04624e-10	0.895415
	Sour 酸	1.26667	0.944433						Sour 酸	2.1096e-12	0.79785	0.869099
	Bitter 苦	1	1.0171						Bitter 苦	1.09827e-13	0.177748	0.0950888	0.132821
intimate				intimate	35.0834	3.49221e-19	0.547465	intimate		Sweet 甜	Spicy 辣	Salty 鹹	Sour 酸	Bitter 苦
	Sweet 甜	4.1	1.06188						Sweet 甜
	Spicy 辣	1.5	1.52564						Spicy 辣	1.1437e-08
	Salty 鹹	1.36667	1.3257						Salty 鹹	2.27223e-09	0.658318
	Sour 酸	1.33333	1.37297						Sour 酸	2.62963e-09	0.639984	0.893471
	Bitter 苦	0.933333	1.20153						Bitter 苦	3.32957e-11	0.0774565	0.130258	0.136013
jewel				jewel	23.549	4.42003e-11	0.448135	jewel		Sweet 甜	Sour 酸	Bitter 苦	Salty 鹹	Spicy 辣
	Sweet 甜	2.9	1.51658						Sweet 甜
	Sour 酸	1.16667	1.34121						Sour 酸	4.0804e-07
	Bitter 苦	1.1	1.21343						Bitter 苦	3.03667e-06	0.818202
	Salty 鹹	0.733333	1.01483						Salty 鹹	7.43711e-08	0.0208778	0.109749
	Spicy 辣	0.733333	1.17248						Spicy 辣	7.43711e-08	0.0400935	0.250225	1
joke				joke	9.9597	6.01571e-06	0.255641	joke		Sweet 甜	Sour 酸	Spicy 辣	Salty 鹹	Bitter 苦
	Sweet 甜	3.06667	1.36289						Sweet 甜
	Sour 酸	2	1.11417						Sour 酸	0.000558664
	Spicy 辣	1.93333	1.72073						Spicy 辣	0.00336074	0.827388
	Salty 鹹	1.56667	1.47819						Salty 鹹	1.62284e-05	0.050856	0.266107
	Bitter 苦	1.33333	1.24106						Bitter 苦	1.59008e-05	0.00133328	0.107011	0.428222
kiss				kiss	50.8034	1.2043e-24	0.636607	kiss		Sweet 甜	Salty 鹹	Spicy 辣	Sour 酸	Bitter 苦
	Sweet 甜	4.6	0.674665						Sweet 甜
	Salty 鹹	1.46667	1.30604						Salty 鹹	1.39485e-12
	Spicy 辣	1.46667	1.6344						Spicy 辣	3.8478e-11	1
	Sour 酸	1.26667	1.41259						Sour 酸	8.32979e-13	0.506184	0.572515
	Bitter 苦	0.7	1.17884						Bitter 苦	3.27747e-15	0.0121014	0.0121014	0.0509323
laughter				laughter	45.2059	7.83368e-23	0.609195	laughter		Sweet 甜	Sour 酸	Bitter 苦	Salty 鹹	Spicy 辣
	Sweet 甜	3.93333	1.01483						Sweet 甜
	Sour 酸	1.63333	1.35146						Sour 酸	4.16214e-10
	Bitter 苦	1.2	1.29721						Bitter 苦	1.15297e-11	0.0208778
	Salty 鹹	1.2	1.27035						Salty 鹹	6.47068e-10	0.0849967	1
	Spicy 辣	1.2	1.27035						Spicy 辣	1.07462e-10	0.0849967	1	1
learn				learn	10.164	4.33694e-07	0.259524	learn		Bitter 苦	Sweet 甜	Sour 酸	Spicy 辣	Salty 鹹
	Bitter 苦	3.26667	1.17248						Bitter 苦
	Sweet 甜	2.53333	1.4077						Sweet 甜	0.0235349
	Sour 酸	2.3	1.53466						Sour 酸	0.00102082	0.44029
	Spicy 辣	2.06667	1.52978						Spicy 辣	0.000961289	0.114294	0.495417
	Salty 鹹	1.43333	1.45468						Salty 鹹	7.42851e-07	0.00158772	0.00246978	0.0255503
liberty				liberty	23.8776	2.01261e-14	0.451563	liberty		Sweet 甜	Bitter 苦	Sour 酸	Spicy 辣	Salty 鹹
	Sweet 甜	3.63333	1.35146						Sweet 甜
	Bitter 苦	1.5	1.65571						Bitter 苦	1.53197e-06
	Sour 酸	1.43333	1.47819						Sour 酸	2.61844e-07	0.820635
	Spicy 辣	1.36667	1.56433						Spicy 辣	5.67088e-07	0.536203	0.807373
	Salty 鹹	1.16667	1.31525						Salty 鹹	1.75719e-08	0.193959	0.373949	0.405325
lively				lively	33.5765	1.36146e-18	0.536567	lively		Sweet 甜	Spicy 辣	Sour 酸	Salty 鹹	Bitter 苦
	Sweet 甜	3.73333	0.868345						Sweet 甜
	Spicy 辣	2.33333	1.76817						Spicy 辣	0.000164939
	Sour 酸	1.26667	1.38796						Sour 酸	3.49575e-10	0.0044198
	Salty 鹹	1.23333	1.33089						Salty 鹹	1.79208e-09	0.00194563	0.893471
	Bitter 苦	0.833333	0.985527						Bitter 苦	8.82437e-13	8.23849e-05	0.079231	0.1033
luxury				luxury	17.1717	4.35344e-11	0.37191	luxury		Sweet 甜	Spicy 辣	Sour 酸	Bitter 苦	Salty 鹹
	Sweet 甜	3.4	1.32873						Sweet 甜
	Spicy 辣	1.66667	1.64701						Spicy 辣	0.000115866
	Sour 酸	1.53333	1.38298						Sour 酸	2.03049e-05	0.601476
	Bitter 苦	1.3	1.51202						Bitter 苦	2.50922e-06	0.308737	0.325582
	Salty 鹹	1.06667	1.31131						Salty 鹹	5.86547e-08	0.0621333	0.0600253	0.428222
magical				magical	24.6107	9.20026e-15	0.459063	magical		Sweet 甜	Sour 酸	Spicy 辣	Salty 鹹	Bitter 苦
	Sweet 甜	3.4	1.37966						Sweet 甜
	Sour 酸	1.9	1.51658						Sour 酸	1.08041e-05
	Spicy 辣	1.6	1.63158						Spicy 辣	1.73116e-05	0.194057
	Salty 鹹	1	1.20344						Salty 鹹	1.6475e-09	0.00194328	0.0680753
	Bitter 苦	0.9	1.24152						Bitter 苦	4.61729e-08	0.000672279	0.0101133	0.712229
melody				melody	19.8103	2.28848e-10	0.405864	melody		Sweet 甜	Bitter 苦	Sour 酸	Spicy 辣	Salty 鹹
	Sweet 甜	3.1	1.34805						Sweet 甜
	Bitter 苦	1.5	1.3834						Bitter 苦	1.56431e-05
	Sour 酸	1.5	1.30648						Sour 酸	1.10459e-06	1
	Spicy 辣	1.1	1.09387						Spicy 辣	1.53e-08	0.154725	0.116582
	Salty 鹹	1.03333	1.21721						Salty 鹹	3.30274e-07	0.123929	0.0897011	0.662
memories				memories	19.1225	4.20685e-12	0.397371	memories		Sweet 甜	Bitter 苦	Sour 酸	Salty 鹹	Spicy 辣
	Sweet 甜	3.93333	1.14269						Sweet 甜
	Bitter 苦	3.3	1.26355						Bitter 苦	0.0194109
	Sour 酸	3.06667	1.17248						Sour 酸	0.000434298	0.353919
	Salty 鹹	2.1	1.51658						Salty 鹹	1.45724e-05	0.000227735	0.00821177
	Spicy 辣	1.76667	1.45468						Spicy 辣	3.23793e-07	1.30511e-06	3.76373e-05	0.264508
miracle				miracle	32.2312	4.71418e-18	0.526385	miracle		Sweet 甜	Spicy 辣	Sour 酸	Bitter 苦	Salty 鹹
	Sweet 甜	3.8	1.03057						Sweet 甜
	Spicy 辣	1.53333	1.13664						Spicy 辣	3.84742e-08
	Sour 酸	1.4	1.35443						Sour 酸	1.86318e-08	0.587753
	Bitter 苦	1.33333	1.34762						Bitter 苦	1.75719e-08	0.455422	0.825
	Salty 鹹	1.06667	1.11211						Salty 鹹	2.03667e-10	0.0797604	0.134	0.301338
mother				mother	28.7203	9.80717e-13	0.497577	mother		Sweet 甜	Bitter 苦	Sour 酸	Spicy 辣	Salty 鹹
	Sweet 甜	4.06667	0.944433						Sweet 甜
	Bitter 苦	3.13333	1.25212						Bitter 苦	0.00176206
	Sour 酸	2	1.5086						Sour 酸	2.07342e-08	2.08598e-05
	Spicy 辣	1.66667	1.53877						Spicy 辣	2.24336e-09	0.000249595	0.396781
	Salty 鹹	1.26667	1.43679						Salty 鹹	7.27896e-11	2.17174e-06	0.0388004	0.160788
music				music	32.4568	3.82085e-18	0.528123	music		Sweet 甜	Sour 酸	Bitter 苦	Salty 鹹	Spicy 辣
	Sweet 甜	3.76667	1.19434						Sweet 甜
	Sour 酸	1.73333	1.36289						Sour 酸	4.3736e-09
	Bitter 苦	1.7	1.39333						Bitter 苦	3.74503e-08	0.905196
	Salty 鹹	1.23333	1.38174						Salty 鹹	5.39667e-10	0.10035	0.178087
	Spicy 辣	0.966667	1.18855						Spicy 辣	1.30031e-12	0.0110427	0.0149375	0.186959
nature				nature	19.0864	4.38928e-12	0.396919	nature		Sweet 甜	Salty 鹹	Bitter 苦	Sour 酸	Spicy 辣
	Sweet 甜	2.76667	1.50134						Sweet 甜
	Salty 鹹	1.7	1.41787						Salty 鹹	0.00128297
	Bitter 苦	1.5	1.25258						Bitter 苦	0.000154809	0.440127
	Sour 酸	1.13333	1.13664						Sour 酸	1.00003e-06	0.0574386	0.183392
	Spicy 辣	0.633333	0.718395						Spicy 辣	3.76674e-09	5.07589e-05	0.000127046	0.0194023
ocean				ocean	41.9279	1.04539e-21	0.591134	ocean		Salty 鹹	Sweet 甜	Bitter 苦	Sour 酸	Spicy 辣
	Salty 鹹	4.06667	1.11211						Salty 鹹
	Sweet 甜	1.86667	1.50249						Sweet 甜	9.45614e-08
	Bitter 苦	1.83333	1.31525						Bitter 苦	7.50574e-09	0.906574
	Sour 酸	1.33333	1.24106						Sour 酸	1.15297e-11	0.0729352	0.104637
	Spicy 辣	0.866667	1.16658						Spicy 辣	1.08657e-12	0.000672279	1.10904e-05	0.0600253
orgasm				orgasm	25.2208	3.29205e-12	0.46515	orgasm		Sweet 甜	Spicy 辣	Salty 鹹	Sour 酸	Bitter 苦
	Sweet 甜	3.76667	1.38174						Sweet 甜
	Spicy 辣	2.93333	1.76036						Spicy 辣	0.0288098
	Salty 鹹	2.13333	1.54771						Salty 鹹	9.27527e-05	0.0313517
	Sour 酸	1.46667	1.16658						Sour 酸	1.95392e-07	0.000990058	0.020782
	Bitter 苦	0.766667	1.07265						Bitter 苦	6.31852e-11	6.0302e-06	3.80562e-05	0.00354068
outstanding				outstanding	18.3448	1.05652e-11	0.387472	outstanding		Sweet 甜	Sour 酸	Spicy 辣	Bitter 苦	Salty 鹹
	Sweet 甜	3.33333	1.29544						Sweet 甜
	Sour 酸	1.8	1.37465						Sour 酸	4.00249e-05
	Spicy 辣	1.46667	1.35782						Spicy 辣	1.06834e-05	0.238265
	Bitter 苦	1.33333	1.26854						Bitter 苦	3.92341e-07	0.0411118	0.654126
	Salty 鹹	1.16667	1.11675						Salty 鹹	6.59903e-07	0.0213878	0.213048	0.5312
palace				palace	8.63808	3.87585e-06	0.229504	palace		Sweet 甜	Bitter 苦	Sour 酸	Spicy 辣	Salty 鹹
	Sweet 甜	2.9	1.62629						Sweet 甜
	Bitter 苦	1.9	1.7685						Bitter 苦	0.0071812
	Sour 酸	1.86667	1.65536						Sour 酸	0.00398941	0.906574
	Spicy 辣	1.43333	1.43078						Spicy 辣	0.000306822	0.133409	0.247667
	Salty 鹹	1.06667	1.36289						Salty 鹹	1.27265e-05	0.026268	0.0244374	0.176582
paradise				paradise	94.0876	1.4877e-27	0.764396	paradise		Sweet 甜	Sour 酸	Salty 鹹	Bitter 苦	Spicy 辣
	Sweet 甜	4.36667	0.718395						Sweet 甜
	Sour 酸	1.16667	1.28877						Sour 酸	7.33309e-13
	Salty 鹹	0.9	1.09387						Salty 鹹	7.50208e-15	0.132821
	Bitter 苦	0.8	0.996546						Bitter 苦	1.8372e-16	0.169642	0.620347
	Spicy 辣	0.733333	1.14269						Spicy 辣	1.14231e-15	0.0208778	0.484396	0.79785
party				party	20.3799	9.77272e-13	0.412717	party		Sweet 甜	Spicy 辣	Bitter 苦	Salty 鹹	Sour 酸
	Sweet 甜	3.63333	0.999425						Sweet 甜
	Spicy 辣	1.8	1.34933						Spicy 辣	9.3137e-07
	Bitter 苦	1.43333	1.47819						Bitter 苦	3.69551e-08	0.337478
	Salty 鹹	1.43333	1.33089						Salty 鹹	1.44802e-07	0.148061	1
	Sour 酸	1.3	1.29055						Sour 酸	1.47738e-08	0.0531159	0.699076	0.613918
peace				peace	51.1921	1.08129e-18	0.638368	peace		Sweet 甜	Bitter 苦	Sour 酸	Salty 鹹	Spicy 辣
	Sweet 甜	3.83333	1.17688						Sweet 甜
	Bitter 苦	1.16667	1.55549						Bitter 苦	3.96323e-10
	Sour 酸	1	1.43839						Sour 酸	1.29897e-10	0.344485
	Salty 鹹	0.866667	1.19578						Salty 鹹	3.80944e-11	0.348704	0.649776
	Spicy 辣	0.466667	0.819307						Spicy 辣	6.90473e-13	0.0168692	0.029925	0.0433974
people				people	8.80574	3.03656e-06	0.232921	people		Bitter 苦	Sweet 甜	Sour 酸	Spicy 辣	Salty 鹹
	Bitter 苦	2.96667	1.86591						Bitter 苦
	Sweet 甜	1.93333	1.59597						Sweet 甜	0.000721791
	Sour 酸	1.73333	1.57422						Sour 酸	1.14657e-05	0.43199
	Spicy 辣	1.66667	1.74856						Spicy 辣	0.000117071	0.340479	0.80435
	Salty 鹹	1.63333	1.65015						Salty 鹹	6.19741e-05	0.319428	0.675658	0.895415
perfection				perfection	15.0999	5.76765e-10	0.342402	perfection		Sweet 甜	Bitter 苦	Spicy 辣	Sour 酸	Salty 鹹
	Sweet 甜	3.66667	1.26854						Sweet 甜
	Bitter 苦	1.93333	1.74066						Bitter 苦	0.000493273
	Spicy 辣	1.66667	1.53877						Spicy 辣	7.24033e-07	0.55087
	Sour 酸	1.56667	1.63335						Sour 酸	4.318e-06	0.215553	0.761526
	Salty 鹹	1.16667	1.26173						Salty 鹹	3.13484e-08	0.0527459	0.096047	0.189754
pillow				pillow	22.2142	2.24911e-10	0.433751	pillow		Sweet 甜	Salty 鹹	Bitter 苦	Sour 酸	Spicy 辣
	Sweet 甜	3	1.72207						Sweet 甜
	Salty 鹹	1.26667	1.36289						Salty 鹹	1.83739e-05
	Bitter 苦	0.933333	1.11211						Bitter 苦	1.72276e-07	0.177748
	Sour 酸	0.933333	1.01483						Sour 酸	7.17611e-07	0.133973	1
	Spicy 辣	0.566667	1.13512						Spicy 辣	1.00325e-06	0.0342033	0.169642	0.133059
politeness				politeness	40.3351	3.84283e-21	0.581741	politeness		Sweet 甜	Bitter 苦	Sour 酸	Salty 鹹	Spicy 辣
	Sweet 甜	3.4	1.32873						Sweet 甜
	Bitter 苦	1.13333	1.43198						Bitter 苦	1.40597e-08
	Sour 酸	0.933333	1.20153						Sour 酸	5.33187e-09	0.414616
	Salty 鹹	0.833333	1.05318						Salty 鹹	5.49292e-10	0.286104	0.63
	Spicy 辣	0.633333	1.0662						Spicy 辣	5.34236e-11	0.0658113	0.0830747	0.325582
prestige				prestige	8.29629	6.39061e-06	0.222443	prestige		Sweet 甜	Bitter 苦	Spicy 辣	Sour 酸	Salty 鹹
	Sweet 甜	2.93333	1.57422						Sweet 甜
	Bitter 苦	1.96667	1.3257						Bitter 苦	0.00821177
	Spicy 辣	1.66667	1.60459						Spicy 辣	0.001917	0.422528
	Sour 酸	1.5	1.4081						Sour 酸	8.23426e-05	0.109426	0.577573
	Salty 鹹	1.3	1.29055						Salty 鹹	2.2002e-05	0.0156722	0.239115	0.455422
pretty				pretty	47.877	4.31044e-18	0.622774	pretty		Sweet 甜	Spicy 辣	Sour 酸	Bitter 苦	Salty 鹹
	Sweet 甜	4.26667	0.907187						Sweet 甜
	Spicy 辣	2.03333	1.37674						Spicy 辣	2.966e-08
	Sour 酸	1.43333	1.43078						Sour 酸	2.18376e-12	0.0920907
	Bitter 苦	1.06667	1.41259						Bitter 苦	4.57836e-12	0.00937741	0.061718
	Salty 鹹	0.9	0.922889						Salty 鹹	5.99903e-14	0.000130278	0.0653764	0.5442
profit				profit	19.9014	1.69609e-12	0.40697	profit		Sweet 甜	Spicy 辣	Bitter 苦	Sour 酸	Salty 鹹
	Sweet 甜	3.63333	1.24522						Sweet 甜
	Spicy 辣	1.9	1.709						Spicy 辣	7.06105e-05
	Bitter 苦	1.73333	1.46059						Bitter 苦	2.6157e-07	0.587175
	Sour 酸	1.7	1.34293						Sour 酸	1.52676e-06	0.423495	0.872657
	Salty 鹹	1.36667	1.47352						Salty 鹹	4.84936e-08	0.09195	0.117615	0.133973
promotion				promotion	11.4579	7.14659e-08	0.283205	promotion		Sweet 甜	Spicy 辣	Bitter 苦	Sour 酸	Salty 鹹
[truncated: 306 more rows]
